# Supplementary material for: Host-specific co-evolution likely driven by diet in Buchnera aphidicola
Source: BMC Genomics. 2024 Feb 8;25:153. doi: 10.1186/s12864-024-10045-3 (PMC10851558; doi:10.1186/s12864-024-10045-3)
Supplement: Supplementary file 1 — Additional file 1. Ordered gene array of the 10 Buchnera genomes considered in this study along with measured genomic metrics. [file 12864_2024_10045_MOESM1_ESM.xlsx]

## Sheet: AddFile 1-Gene array homology
Additional File 1. Ordered gene array of the 10 Buchnera genomes considered in this study along with measured genomic metrics
	Number of Buchenra PCGs BLASTp matched = 5206	Total number of Buchnera PCGs =5295							562	Unique PCG rows:	2	Hypothetical genes:	9	Hypothetical resolved:	5				9.03e-08		570	Unique PCG rows:	3	Hypothetical genes:	10	Hypothetical resolved:	5				4.28e-05		570	Unique PCG rows:	1	Hypothetical genes:	9	Hypothetical resolved:	5				0.00905		508	Unique PCG rows:	19	Hypothetical genes:	13
	Global gene array	TYPE	E.coli K12 BLASTp match						Ag											0	Ak											8	Ap											5	Bp
Split?				Length	Start	Stop	Direction	%GC content	Match	Genome number	Array name	NCBI Gene name	PCG % GC content	Start	Stop	Direction	Gene Size	E. coli %ID	E-value	Reciprocal?	Match	Genome number	Array name	NCBI Gene name	PCG % GC content	Start	Stop	Direction	Gene Size	E. coli %ID	E-value	Reciprocal?	Match	Genome number	Array name	NCBI Gene name	PCG % GC content	Start	Stop	Direction	Gene Size	E. coli %ID	E-value	Reciprocal?	Match	Genome number	Array name	NCBI Gene name	PCG % GC content
1	1	PCG	mnmG	1890	3923744	3925633	-	0.544	mnmG CDS	1	BAg_NZ_CP009253 - 0001__mnmG CDS	mnmG CDS	0.3	1	1896	+	1896	0.616	0	YES	mnmG CDS	1	BAk_NC_017256 - 0001__mnmG CDS	mnmG CDS	0.291	192	2078	+	1887	0.644	0	YES	mnmG CDS	1	BAp_NC_011833 - 0001__mnmG CDS	mnmG CDS	0.306	197	2083	+	1887	0.639	0	YES	mnmG CDS	1	BBp_NC_004545 - 0001__mnmG CDS	mnmG CDS	0.298
1	2	PCG	atpB	816	3921236	3922051	-	0.502	atpB CDS	2	BAg_NZ_CP009253 - 0002__atpB CDS	atpB CDS	0.255	2027	2845	+	819	0.636	3.16e-116	YES	atpB CDS	2	BAk_NC_017256 - 0002__atpB CDS	atpB CDS	0.268	2274	3098	+	825	0.68	2.73e-130	YES	atpB CDS	2	BAp_NC_011833 - 0002__atpB CDS	atpB CDS	0.278	2278	3102	+	825	0.688	1.7e-131	YES	atpB CDS	2	BBp_NC_004545 - 0002__atpB CDS	atpB CDS	0.218
1	3	PCG	atpE	240	3920950	3921189	-	0.542	atpE CDS	3	BAg_NZ_CP009253 - 0003__atpE CDS	atpE CDS	0.329	2888	3127	+	240	0.835	5.03e-31	YES	atpE CDS	3	BAk_NC_017256 - 0003__atpE CDS	atpE CDS	0.35	3135	3374	+	240	0.835	1.98e-32	YES	atpE CDS	3	BAp_NC_011833 - 0003__atpE CDS	atpE CDS	0.363	3139	3378	+	240	0.835	2.41e-32	YES	atpE CDS	3	BBp_NC_004545 - 0003__atpE CDS	atpE CDS	0.346
1	4	PCG	atpF	471	3920418	3920888	-	0.529	atpF CDS	4	BAg_NZ_CP009253 - 0004__F0F1 ATP synthase subunit B CDS	F0F1 ATP synthase subunit B CDS	0.246	3222	3713	+	492	0.397	9.2e-40	YES	atpF CDS	4	BAk_NC_017256 - 0004__F0F1 ATP synthase subunit B CDS	F0F1 ATP synthase subunit B CDS	0.251	3506	3991	+	486	0.455	1.23e-44	YES	atpF CDS	4	BAp_NC_011833 - 0004__F0F1 ATP synthase subunit B CDS	F0F1 ATP synthase subunit B CDS	0.257	3497	3982	+	486	0.449	3.39e-45	YES	atpF CDS	4	BBp_NC_004545 - 0004__F0F1 ATP synthase subunit B CDS	F0F1 ATP synthase subunit B CDS	0.242
1	5	PCG	atpH	534	3919870	3920403	-	0.519	atpH CDS	5	BAg_NZ_CP009253 - 0005__atpH CDS	atpH CDS	0.218	3725	4255	+	531	0.333	1.93e-36	YES	atpH CDS	5	BAk_NC_017256 - 0005__F0F1 ATP synthase subunit delta CDS	F0F1 ATP synthase subunit delta CDS	0.217	3991	4524	+	534	0.333	3.17e-40	YES	atpH CDS	5	BAp_NC_011833 - 0005__F0F1 ATP synthase subunit delta CDS	F0F1 ATP synthase subunit delta CDS	0.215	3982	4515	+	534	0.328	8.44e-42	YES	atpH CDS	5	BBp_NC_004545 - 0005__F0F1 ATP synthase subunit delta CDS	F0F1 ATP synthase subunit delta CDS	0.231
1	6	PCG	atpA	1542	3918316	3919857	-	0.534	atpA CDS	6	BAg_NZ_CP009253 - 0006__atpA CDS	atpA CDS	0.324	4267	5799	+	1533	0.71	0	YES	atpA CDS	6	BAk_NC_017256 - 0006__atpA CDS	atpA CDS	0.296	4539	6077	+	1539	0.706	0	YES	atpA CDS	6	BAp_NC_011833 - 0006__atpA CDS	atpA CDS	0.306	4530	6068	+	1539	0.727	0	YES	atpA CDS	6	BBp_NC_004545 - 0006__atpA CDS	atpA CDS	0.302
1	7	PCG	atpG	864	3917402	3918265	-	0.535	atpG CDS	7	BAg_NZ_CP009253 - 0007__atpG CDS	atpG CDS	0.267	5843	6715	+	873	0.551	1.57e-123	YES	atpG CDS	7	BAk_NC_017256 - 0007__atpG CDS	atpG CDS	0.259	6112	6984	+	873	0.568	1.89e-128	YES	atpG CDS	7	BAp_NC_011833 - 0007__atpG CDS	atpG CDS	0.29	6101	6973	+	873	0.589	1.25e-133	YES	atpG CDS	7	BBp_NC_004545 - 0007__atpG CDS	atpG CDS	0.249
1	8	PCG	atpD	1383	3915993	3917375	-	0.547	atpD CDS	8	BAg_NZ_CP009253 - 0008__atpD CDS	atpD CDS	0.337	6743	8140	+	1398	0.819	0	YES	atpD CDS	8	BAk_NC_017256 - 0008__atpD CDS	atpD CDS	0.333	7009	8406	+	1398	0.83	0	YES	atpD CDS	8	BAp_NC_011833 - 0008__atpD CDS	atpD CDS	0.334	6997	8394	+	1398	0.819	0	YES	atpD CDS	8	BBp_NC_004545 - 0008__atpD CDS	atpD CDS	0.327
1	9	PCG	atpC	420	3915553	3915972	-	0.552	atpC CDS	9	BAg_NZ_CP009253 - 0009__atpC CDS	atpC CDS	0.304	8171	8584	+	414	0.526	3.26e-50	YES	atpC CDS	9	BAk_NC_017256 - 0009__atpC CDS	atpC CDS	0.267	8426	8848	+	423	0.507	9.08e-47	YES	atpC CDS	9	BAp_NC_011833 - 0009__atpC CDS	atpC CDS	0.271	8421	8837	+	417	0.522	1.22e-47	YES	atpC CDS	9	BBp_NC_004545 - 0009__atpC CDS	atpC CDS	0.251
1	10	PCG	gyrB	2415	3877705	3880119	-	0.55	gyrB CDS	10	BAg_NZ_CP009253 - 0010__gyrB CDS	gyrB CDS	0.257	8667	11078	-	2412	0.616	0	YES	gyrB CDS	10	BAk_NC_017256 - 0010__gyrB CDS	gyrB CDS	0.273	8922	11333	-	2412	0.621	0	YES	gyrB CDS	10	BAp_NC_011833 - 0010__gyrB CDS	gyrB CDS	0.279	8911	11322	-	2412	0.622	0	YES	gyrB CDS	10	BBp_NC_004545 - 0010__gyrB CDS	gyrB CDS	0.269
1	11	PCG	dnaN	1101	3881221	3882321	-	0.542	dnaN CDS	11	BAg_NZ_CP009253 - 0011__DNA polymerase III subunit beta CDS	DNA polymerase III subunit beta CDS	0.233	11158	12258	-	1101	0.399	3.64e-108	YES	dnaN CDS	11	BAk_NC_017256 - 0011__dnaN CDS	dnaN CDS	0.237	11415	12518	-	1104	0.406	3.52e-109	YES	dnaN CDS	11	BAp_NC_011833 - 0011__DNA polymerase III subunit beta CDS	DNA polymerase III subunit beta CDS	0.237	11449	12549	-	1101	0.421	9.1e-114	YES	dnaN CDS	11	BBp_NC_004545 - 0011__dnaN CDS	dnaN CDS	0.25
1	12	PCG	dnaA	1404	3882326	3883729	-	0.541	dnaA CDS	12	BAg_NZ_CP009253 - 0012__dnaA CDS	dnaA CDS	0.299	12263	13627	-	1365	0.709	0	YES	dnaA CDS	12	BAk_NC_017256 - 0012__dnaA CDS	dnaA CDS	0.303	12523	13887	-	1365	0.709	0	YES	dnaA CDS	12	BAp_NC_011833 - 0012__dnaA CDS	dnaA CDS	0.289	12554	13918	-	1365	0.692	0	YES	dnaA CDS	12	BBp_NC_004545 - 0012__dnaA CDS	dnaA CDS	0.23
1	13	PCG	rpmH	141	3884336	3884476	+	0.518	rpmH CDS	13	BAg_NZ_CP009253 - 0013__rpmH CDS	rpmH CDS	0.333	14008	14151	+	144	0.804	1.27e-16	YES	rpmH CDS	13	BAk_NC_017256 - 0013__rpmH CDS	rpmH CDS	0.313	14341	14484	+	144	0.826	4.09e-17	YES	rpmH CDS	13	BAp_NC_011833 - 0013__rpmH CDS	rpmH CDS	0.319	14369	14512	+	144	0.826	4.09e-17	YES	rpmH CDS	13	BBp_NC_004545 - 0013__rpmH CDS	rpmH CDS	0.34
1	14	PCG	rnpA	360	3884493	3884852	+	0.558	rnpA CDS	14	BAg_NZ_CP009253 - 0014__rnpA CDS	rnpA CDS	0.205	14165	14506	+	342	0.474	2.29e-34	YES	rnpA CDS	14	BAk_NC_017256 - 0014__rnpA CDS	rnpA CDS	0.227	14499	14846	+	348	0.443	6.69e-33	YES	---	14	BAp_NC_011833 - 0014__rnpA CDS	rnpA CDS	0.251	14525	14871	+	347	0.141	---		rnpA CDS	14	BBp_NC_004545 - 0014__rnpA CDS	rnpA CDS	0.261
1	15	PCG	yidD	258	3884816	3885073	+	0.547	yidD CDS	15	BAg_NZ_CP009253 - 0015__yidD CDS	yidD CDS	0.287	14488	14745	+	258	0.447	3.91e-22	YES											---												---		yidD CDS	15	BBp_NC_004545 - 0015__yidD CDS	yidD CDS	0.279
1	16	PCG	yidC	1647	3885076	3886722	+	0.537	yidC CDS	16	BAg_NZ_CP009253 - 0016__yidC CDS	yidC CDS	0.27	14748	16346	+	1599	0.553	0	YES	yidC CDS	15	BAk_NC_017256 - 0015__yidC CDS	yidC CDS	0.259	15040	16650	+	1611	0.561	0	YES	yidC CDS	15	BAp_NC_011833 - 0015__yidC CDS	yidC CDS	0.269	15010	16608	+	1599	0.576	0	YES	yidC CDS	16	BBp_NC_004545 - 0016__yidC CDS	yidC CDS	0.253
1	17	PCG	mnmE	1365	3886828	3888192	+	0.563	mnmE CDS	17	BAg_NZ_CP009253 - 0017__mnmE CDS	mnmE CDS	0.274	16403	17770	+	1368	0.51	7.13e-161	YES	mnmE CDS	16	BAk_NC_017256 - 0016__mnmE CDS	mnmE CDS	0.256	16735	18096	+	1362	0.499	5.74e-160	YES	mnmE CDS	16	BAp_NC_011833 - 0016__mnmE CDS	mnmE CDS	0.284	16647	18008	+	1362	0.501	2.14e-155	YES	mnmE CDS	17	BBp_NC_004545 - 0017__mnmE CDS	mnmE CDS	0.279
1	18	PCG	mutH	690	2969662	2970351	+	0.536											---												---												---		mutH CDS	18	BBp_NC_004545 - 0018__mutH CDS	mutH CDS	0.264
1	19	tRNA	---						---	18	BAg_NZ_CP009253 - 0018__tRNA-Phe	tRNA-Phe		17789	17861	-	73		---		---	17	BAk_NC_017256 - 0017__tRNA-Phe	tRNA-Phe		18121	18193	-	73		---		---	17	BAp_NC_011833 - 0017__tRNA-Phe	tRNA-Phe		18028	18100	-	73		---		---	19	BBp_NC_004545 - 0019__tRNA-Phe	tRNA-Phe
1	20	PCG	groS	294	4370688	4370981	+	0.486	groS CDS	19	BAg_NZ_CP009253 - 0019__co-chaperone GroES CDS	co-chaperone GroES CDS	0.351	18106	18396	+	291	0.813	3.96e-54	YES	groS CDS	18	BAk_NC_017256 - 0018__co-chaperone GroES CDS	co-chaperone GroES CDS	0.347	18461	18751	+	291	0.823	7.14e-55	YES	groS CDS	18	BAp_NC_011833 - 0018__co-chaperone GroES CDS	co-chaperone GroES CDS	0.354	18375	18665	+	291	0.802	4.61e-54	YES	groS CDS	20	BBp_NC_004545 - 0020__co-chaperone GroES CDS	co-chaperone GroES CDS	0.34
1	21	PCG	groL	1647	4371025	4372671	+	0.529	groL CDS	20	BAg_NZ_CP009253 - 0020__groL CDS	groL CDS	0.369	18455	20101	+	1647	0.852	0	YES	groL CDS	19	BAk_NC_017256 - 0019__groL CDS	groL CDS	0.363	18800	20446	+	1647	0.858	0	YES	groL CDS	19	BAp_NC_011833 - 0019__groL CDS	groL CDS	0.362	18714	20360	+	1647	0.861	0	YES	groL CDS	21	BBp_NC_004545 - 0021__groL CDS	groL CDS	0.356
1	22	PCG	epmB	1029	4374629	4375657	-	0.527											---												---												---		epmB CDS	22	BBp_NC_004545 - 0022__epmB CDS	epmB CDS	0.264
1	23	PCG	efp	567	4375699	4376265	+	0.494	efp CDS	21	BAg_NZ_CP009253 - 0021__efp CDS	efp CDS	0.259	20359	20925	+	567	0.622	1.02e-89	YES	efp CDS	20	BAk_NC_017256 - 0020__efp CDS	efp CDS	0.282	20996	21565	+	570	0.646	8.43e-93	YES	efp CDS	20	BAp_NC_011833 - 0020__efp CDS	efp CDS	0.277	21027	21596	+	570	0.64	3.63e-93	YES	efp CDS	23	BBp_NC_004545 - 0023__efp CDS	efp CDS	0.249
1	24	PCG	dnaC	738	4600238	4600975	-	0.505	dnaC CDS	22	BAg_NZ_CP009253 - 0022__dnaC CDS	dnaC CDS	0.289	20947	21687	-	741	0.634	1.07e-114	YES	dnaC CDS	21	BAk_NC_017256 - 0021__dnaC CDS	dnaC CDS	0.302	21586	22326	-	741	0.634	1.8e-115	YES	dnaC CDS	21	BAp_NC_011833 - 0021__dnaC CDS	dnaC CDS	0.297	21614	22354	-	741	0.638	6.29e-116	YES	dnaC CDS	24	BBp_NC_004545 - 0024__dnaC CDS	dnaC CDS	0.304
1	25	PCG	dnaT	540	4600978	4601517	-	0.57	dnaT CDS	23	BAg_NZ_CP009253 - 0023__primosomal protein DnaI CDS	primosomal protein DnaI CDS	0.265	21687	22181	-	495	0.369	3.11e-43	YES	dnaT CDS	22	BAk_NC_017256 - 0022__dnaT CDS	dnaT CDS	0.267	22326	22820	-	495	0.439	8.51e-52	YES	dnaT CDS	22	BAp_NC_011833 - 0022__dnaT CDS	dnaT CDS	0.277	22354	22848	-	495	0.422	1.04e-48	YES
1	26	PCG	rsmD	597	3604393	3604989	+	0.539	rsmD CDS	24	BAg_NZ_CP009253 - 0024__rsmD CDS	rsmD CDS	0.218	22214	22795	-	582	0.374	4.85e-58	YES	rsmD CDS	23	BAk_NC_017256 - 0023__rsmD CDS	rsmD CDS	0.223	22915	23487	-	573	0.424	2.16e-62	YES	rsmD CDS	23	BAp_NC_011833 - 0023__rsmD CDS	rsmD CDS	0.234	22945	23520	-	576	0.392	1.35e-60	YES	rsmD CDS	25	BBp_NC_004545 - 0025__rsmD CDS	rsmD CDS	0.242
1	27	PCG	ftsY	1494	3602750	3604243	-	0.535	ftsY CDS	25	BAg_NZ_CP009253 - 0025__ftsY CDS	ftsY CDS	0.246	22924	23988	+	1065	0.36	3.39e-116	YES	ftsY CDS	24	BAk_NC_017256 - 0024__ftsY CDS	ftsY CDS	0.256	23624	24763	+	1140	0.387	1.02e-126	YES	ftsY CDS	24	BAp_NC_011833 - 0024__ftsY CDS	ftsY CDS	0.252	23651	24787	+	1137	0.411	6.19e-130	YES	ftsY CDS	26	BBp_NC_004545 - 0026__ftsY CDS	ftsY CDS	0.262
1	28	PCG	rpoH	855	3599929	3600783	-	0.542	rpoH CDS	26	BAg_NZ_CP009253 - 0026__rpoH CDS	rpoH CDS	0.301	24150	25010	+	861	0.703	6.25e-149	YES	rpoH CDS	25	BAk_NC_017256 - 0025__rpoH CDS	rpoH CDS	0.316	24919	25773	+	855	0.704	1.35e-153	YES	rpoH CDS	25	BAp_NC_011833 - 0025__rpoH CDS	rpoH CDS	0.32	24950	25804	+	855	0.722	1.65e-157	YES	rpoH CDS	27	BBp_NC_004545 - 0027__rpoH CDS	rpoH CDS	0.309
1	29	PCG	glmS	1830	3911839	3913668	-	0.536	glmS CDS	27	BAg_NZ_CP009253 - 0027__glmS CDS	glmS CDS	0.27	25113	26942	-	1830	0.583	0	YES	glmS CDS	26	BAk_NC_017256 - 0026__glmS CDS	glmS CDS	0.269	25915	27741	-	1827	0.59	0	YES	glmS CDS	26	BAp_NC_011833 - 0026__glmS CDS	glmS CDS	0.278	25945	27774	-	1830	0.591	0	YES	glmS CDS	28	BBp_NC_004545 - 0028__glmS CDS	glmS CDS	0.279
1	30	PCG	glmU	1371	3913830	3915200	-	0.527	glmU CDS	28	BAg_NZ_CP009253 - 0028__glmU CDS	glmU CDS	0.249	26995	28362	-	1368	0.473	2.23e-162	YES	glmU CDS	27	BAk_NC_017256 - 0027__glmU CDS	glmU CDS	0.251	27814	29190	-	1377	0.496	4.36e-164	YES	glmU CDS	27	BAp_NC_011833 - 0027__glmU CDS	glmU CDS	0.26	27844	29223	-	1380	0.492	2.02e-165	YES	glmU CDS	29	BBp_NC_004545 - 0029__glmU CDS	glmU CDS	0.257
1	31	PCG	yigL	801	4010200	4011000	+	0.516	yigL CDS	29	BAg_NZ_CP009253 - 0029__Cof-type HAD-IIB family hydrolase CDS	Cof-type HAD-IIB family hydrolase CDS	0.235	28521	29321	+	801	0.41	1.35e-79	YES	yigL CDS	28	BAk_NC_017256 - 0028__Cof-type HAD-IIB family hydrolase CDS	Cof-type HAD-IIB family hydrolase CDS	0.226	29359	30153	+	795	0.415	2.48e-78	YES	yigL CDS	28	BAp_NC_011833 - 0028__Cof-type HAD-IIB family hydrolase CDS	Cof-type HAD-IIB family hydrolase CDS	0.231	29403	30221	+	819	0.421	3.56e-80	YES	yigL CDS	30	BBp_NC_004545 - 0030__Cof-type HAD-IIB family hydrolase CDS	Cof-type HAD-IIB family hydrolase CDS	0.218
1	32	PCG	metR	954	4011863	4012816	-	0.563	metR CDS	30	BAg_NZ_CP009253 - 0030__metR CDS	metR CDS	0.285	29314	30246	-	933	0.561	8.4e-143	YES	metR CDS	29	BAk_NC_017256 - 0029__metR CDS	metR CDS	0.296	30192	31103	-	912	0.62	7.22e-149	YES											---
1	33	PCG	metE	2262	4013053	4015314	+	0.562	metE CDS	31	BAg_NZ_CP009253 - 0031__metE CDS	metE CDS	0.271	30383	32644	+	2262	0.607	0	YES	metE CDS	30	BAk_NC_017256 - 0030__metE CDS	metE CDS	0.285	31246	33522	+	2277	0.645	0	YES	metE CDS	29	BAp_NC_011833 - 0029__metE CDS	metE CDS	0.288	31192	33468	+	2277	0.636	0	YES	metE CDS	31	BBp_NC_004545 - 0031__metE CDS	metE CDS	0.303
1	34	PCG	purH	1590	4205943	4207532	-	0.563	purH CDS	32	BAg_NZ_CP009253 - 0032__purH CDS	purH CDS	0.261	32817	34394	-	1578	0.492	0	YES	purH CDS	31	BAk_NC_017256 - 0031__purH CDS	purH CDS	0.264	33645	35213	-	1569	0.551	0	YES	purH CDS	30	BAp_NC_011833 - 0030__purH CDS	purH CDS	0.271	33591	35168	-	1578	0.54	0	YES	purH CDS	32	BBp_NC_004545 - 0032__purH CDS	purH CDS	0.257
1	35	PCG	hupA	273	4200281	4200553	+	0.484	hupA CDS	33	BAg_NZ_CP009253 - 0033__HU family DNA-binding protein CDS	HU family DNA-binding protein CDS	0.275	34507	34779	-	273	0.667	2.95e-42	YES	hupA CDS	32	BAk_NC_017256 - 0032__HU family DNA-binding protein CDS	HU family DNA-binding protein CDS	0.289	35357	35629	-	273	0.667	2.82e-42	YES	hupA CDS	31	BAp_NC_011833 - 0031__HU family DNA-binding protein CDS	HU family DNA-binding protein CDS	0.269	35309	35587	-	279	0.689	4.53e-44	YES	hupA CDS	33	BBp_NC_004545 - 0033__HU family DNA-binding protein CDS	HU family DNA-binding protein CDS	0.265
1	36	PCG	rpoC	4224	4185350	4189573	+	0.538	rpoC CDS	34	BAg_NZ_CP009253 - 0034__rpoC CDS	rpoC CDS	0.326	35185	39414	-	4230	0.845	0	YES	rpoC CDS	33	BAk_NC_017256 - 0033__rpoC CDS	rpoC CDS	0.33	36312	40535	-	4224	0.865	0	YES	rpoC CDS	32	BAp_NC_011833 - 0032__rpoC CDS	rpoC CDS	0.33	36321	40544	-	4224	0.862	0	YES	rpoC CDS	34	BBp_NC_004545 - 0034__rpoC CDS	rpoC CDS	0.321
1	37	PCG	rpoB	4029	4181245	4185273	+	0.526	rpoB CDS	35	BAg_NZ_CP009253 - 0035__rpoB CDS	rpoB CDS	0.308	39489	43517	-	4029	0.826	0	YES	rpoB CDS	34	BAk_NC_017256 - 0034__rpoB CDS	rpoB CDS	0.311	40590	44618	-	4029	0.838	0	YES	rpoB CDS	33	BAp_NC_011833 - 0033__rpoB CDS	rpoB CDS	0.315	40622	44650	-	4029	0.834	0	YES	rpoB CDS	35	BBp_NC_004545 - 0035__rpoB CDS	rpoB CDS	0.312
1	38	PCG	rplL	366	4180560	4180925	+	0.462	rplL CDS	36	BAg_NZ_CP009253 - 0036__rplL CDS	rplL CDS	0.304	43718	44086	-	369	0.656	1.42e-45	YES	rplL CDS	35	BAk_NC_017256 - 0035__rplL CDS	rplL CDS	0.298	44837	45205	-	369	0.664	6.18e-49	YES	rplL CDS	34	BAp_NC_011833 - 0034__rplL CDS	rplL CDS	0.317	44870	45238	-	369	0.656	7.95e-49	YES	rplL CDS	36	BBp_NC_004545 - 0036__rplL CDS	rplL CDS	0.301
1	39	PCG	rplJ	498	4179996	4180493	+	0.524	rplJ CDS	37	BAg_NZ_CP009253 - 0037__rplJ CDS	rplJ CDS	0.263	44160	44657	-	498	0.503	5.24e-64	YES	rplJ CDS	36	BAk_NC_017256 - 0036__rplJ CDS	rplJ CDS	0.283	45272	45769	-	498	0.545	9.39e-67	YES	rplJ CDS	35	BAp_NC_011833 - 0035__rplJ CDS	rplJ CDS	0.285	45305	45802	-	498	0.527	1.06e-64	YES	rplJ CDS	37	BBp_NC_004545 - 0037__rplJ CDS	rplJ CDS	0.296
1	40	PCG	rplA	705	4178879	4179583	+	0.516	rplA CDS	38	BAg_NZ_CP009253 - 0038__rplA CDS	rplA CDS	0.284	44851	45546	-	696	0.584	2.1e-100	YES	rplA CDS	37	BAk_NC_017256 - 0037__rplA CDS	rplA CDS	0.284	46022	46717	-	696	0.658	1.9e-109	YES	rplA CDS	36	BAp_NC_011833 - 0036__rplA CDS	rplA CDS	0.299	46068	46763	-	696	0.628	2.3e-103	YES	rplA CDS	38	BBp_NC_004545 - 0038__rplA CDS	rplA CDS	0.265
1	41	PCG	rplK	429	4178447	4178875	+	0.522	rplK CDS	39	BAg_NZ_CP009253 - 0039__rplK CDS	rplK CDS	0.31	45549	45977	-	429	0.725	3.37e-79	YES	rplK CDS	38	BAk_NC_017256 - 0038__rplK CDS	rplK CDS	0.308	46720	47148	-	429	0.711	4.48e-78	YES	rplK CDS	37	BAp_NC_011833 - 0037__rplK CDS	rplK CDS	0.291	46766	47194	-	429	0.718	3.15e-78	YES	rplK CDS	39	BBp_NC_004545 - 0039__rplK CDS	rplK CDS	0.299
1	42	PCG	nusG	546	4177743	4178288	+	0.516	nusG CDS	40	BAg_NZ_CP009253 - 0040__nusG CDS	nusG CDS	0.326	46006	46551	-	546	0.773	6.72e-111	YES	nusG CDS	39	BAk_NC_017256 - 0039__nusG CDS	nusG CDS	0.332	47189	47734	-	546	0.812	1.49e-113	YES	nusG CDS	38	BAp_NC_011833 - 0038__nusG CDS	nusG CDS	0.337	47242	47787	-	546	0.801	5.7e-112	YES	nusG CDS	40	BBp_NC_004545 - 0040__nusG CDS	nusG CDS	0.319
1	43	PCG	secE	384	4177358	4177741	+	0.549	secE CDS	41	BAg_NZ_CP009253 - 0041__secE CDS	secE CDS	0.175	46573	46950	-	378	0.32	2.33e-24	YES	secE CDS	40	BAk_NC_017256 - 0040__secE CDS	secE CDS	0.214	47737	48120	-	384	0.354	6.61e-30	YES	secE CDS	39	BAp_NC_011833 - 0039__secE CDS	secE CDS	0.227	47790	48173	-	384	0.323	1.67e-24	YES	---	41	BBp_NC_004545 - 0041__hypothetical protein CDS	hypothetical protein CDS	0.272
1	44	tRNA	---						---	42	BAg_NZ_CP009253 - 0042__tRNA-Thr	tRNA-Thr		47164	47236	-	73		---		---	41	BAk_NC_017256 - 0041__tRNA-Thr	tRNA-Thr		48422	48494	-	73		---		---	40	BAp_NC_011833 - 0040__tRNA-Thr	tRNA-Thr		48486	48558	-	73		---		---	42	BBp_NC_004545 - 0042__tRNA-Thr	tRNA-Thr
1	45	tRNA	---						---	43	BAg_NZ_CP009253 - 0043__tRNA-Gly	tRNA-Gly		47249	47320	-	72		---		---	42	BAk_NC_017256 - 0042__tRNA-Gly	tRNA-Gly		48508	48579	-	72		---		---	41	BAp_NC_011833 - 0041__tRNA-Gly	tRNA-Gly		48574	48645	-	72		---		---	43	BBp_NC_004545 - 0043__tRNA-Gly	tRNA-Gly
1	46	tRNA	---						---	44	BAg_NZ_CP009253 - 0044__tRNA-Tyr	tRNA-Tyr		47335	47416	-	82		---		---	43	BAk_NC_017256 - 0043__tRNA-Tyr	tRNA-Tyr		48606	48687	-	82		---		---	42	BAp_NC_011833 - 0042__tRNA-Tyr	tRNA-Tyr		48668	48752	-	85		---		---	44	BBp_NC_004545 - 0044__tRNA-Tyr	tRNA-Tyr
1	47	tRNA	---						---	45	BAg_NZ_CP009253 - 0045__tRNA-Thr	tRNA-Thr		47428	47500	-	73		---		---	44	BAk_NC_017256 - 0044__tRNA-Thr	tRNA-Thr		48703	48775	-	73		---		---	43	BAp_NC_011833 - 0043__tRNA-Thr	tRNA-Thr		48768	48840	-	73		---		---	45	BBp_NC_004545 - 0045__tRNA-Thr	tRNA-Thr
1	48	PCG	murB	1029	4172057	4173085	+	0.46	murB CDS	46	BAg_NZ_CP009253 - 0046__murB CDS	murB CDS	0.219	47661	48707	-	1047	0.457	5.99e-123	YES	murB CDS	45	BAk_NC_017256 - 0045__murB CDS	murB CDS	0.219	48924	49982	-	1059	0.464	3.65e-124	YES	murB CDS	44	BAp_NC_011833 - 0044__murB CDS	murB CDS	0.239	48978	50048	-	1071	0.464	4.49e-122	YES	murB CDS	46	BBp_NC_004545 - 0046__murB CDS	murB CDS	0.244
1	49	PCG	metF	891	4132616	4133506	+	0.519	metF CDS	47	BAg_NZ_CP009253 - 0047__metF CDS	metF CDS	0.249	48824	49714	+	891	0.578	1.48e-132	YES	metF CDS	46	BAk_NC_017256 - 0046__metF CDS	metF CDS	0.262	50101	50979	+	879	0.596	1.76e-140	YES	metF CDS	45	BAp_NC_011833 - 0045__metF CDS	metF CDS	0.271	50164	51042	+	879	0.586	9.58e-140	YES	metF CDS	47	BBp_NC_004545 - 0047__metF CDS	metF CDS	0.256
1	50	PCG	argE	1152	4153696	4154847	-	0.517	argE CDS	48	BAg_NZ_CP009253 - 0048__argE CDS	argE CDS	0.257	49726	50871	-	1146	0.487	4.16e-154	YES	argE CDS	47	BAk_NC_017256 - 0047__argE CDS	argE CDS	0.264	50990	52135	-	1146	0.51	8.38e-162	YES	argE CDS	46	BAp_NC_011833 - 0046__argE CDS	argE CDS	0.282	51054	52199	-	1146	0.524	3.46e-162	YES
1	51	PCG	argC	1005	4155001	4156005	+	0.535	argC CDS	49	BAg_NZ_CP009253 - 0049__argC CDS	argC CDS	0.271	51031	52035	+	1005	0.533	1.74e-136	YES	argC CDS	48	BAk_NC_017256 - 0048__argC CDS	argC CDS	0.272	52299	53303	+	1005	0.581	9.7e-150	YES	argC CDS	47	BAp_NC_011833 - 0047__argC CDS	argC CDS	0.283	52360	53364	+	1005	0.569	3.78e-143	YES
1	52	PCG	argB	777	4156013	4156789	+	0.555	argB CDS	50	BAg_NZ_CP009253 - 0050__argB CDS	argB CDS	0.298	52050	52823	+	774	0.611	8.45e-104	YES	argB CDS	49	BAk_NC_017256 - 0049__argB CDS	argB CDS	0.306	53321	54097	+	777	0.651	2.13e-115	YES	argB CDS	48	BAp_NC_011833 - 0048__argB CDS	argB CDS	0.317	53385	54158	+	774	0.646	1.39e-112	YES
1	53	PCG	argG	1344	3318637	3319980	+	0.526	argG CDS	51	BAg_NZ_CP009253 - 0051__argininosuccinate synthase CDS	argininosuccinate synthase CDS	0.314	52850	54055	+	1206	0.246	1.95e-35	YES	argG CDS	50	BAk_NC_017256 - 0050__argininosuccinate synthase CDS	argininosuccinate synthase CDS	0.319	54126	55337	+	1212	0.251	1.82e-35	YES	argG CDS	49	BAp_NC_011833 - 0049__argininosuccinate synthase CDS	argininosuccinate synthase CDS	0.325	54188	55399	+	1212	0.253	3.04e-36	YES	argG CDS	48	BBp_NC_004545 - 0048__argininosuccinate synthase CDS	argininosuccinate synthase CDS	0.319
1	54	PCG	argH	1374	4156850	4158223	+	0.565	argH CDS	52	BAg_NZ_CP009253 - 0052__argH CDS	argH CDS	0.286	54105	55484	+	1380	0.604	0	YES	argH CDS	51	BAk_NC_017256 - 0051__argH CDS	argH CDS	0.294	55404	56783	+	1380	0.615	0	YES	argH CDS	50	BAp_NC_011833 - 0050__argH CDS	argH CDS	0.296	55471	56850	+	1380	0.604	0	YES	argH CDS	49	BBp_NC_004545 - 0049__argH CDS	argH CDS	0.28
1	55	PCG	yibN	432	3784584	3785015	-	0.495	yibN CDS	53	BAg_NZ_CP009253 - 0053__rhodanese-like domain-containing protein CDS	rhodanese-like domain-containing protein CDS	0.203	55578	56021	+	444	0.287	3.43e-24	YES	yibN CDS	52	BAk_NC_017256 - 0052__rhodanese-like domain-containing protein CDS	rhodanese-like domain-containing protein CDS	0.216	56881	57315	+	435	0.34	4e-29	YES	yibN CDS	51	BAp_NC_011833 - 0051__rhodanese-like domain-containing protein CDS	rhodanese-like domain-containing protein CDS	0.225	56932	57366	+	435	0.34	3.55e-29	YES	yibN CDS	50	BBp_NC_004545 - 0050__rhodanese-like domain-containing protein CDS	rhodanese-like domain-containing protein CDS	0.2
1	56	PCG	secB	468	3783661	3784128	-	0.509	secB CDS	54	BAg_NZ_CP009253 - 0054__secB CDS	secB CDS	0.219	56072	56527	+	456	0.439	4.63e-53	YES	secB CDS	53	BAk_NC_017256 - 0053__secB CDS	secB CDS	0.218	57411	57851	+	441	0.477	1.76e-61	YES	secB CDS	52	BAp_NC_011833 - 0052__secB CDS	secB CDS	0.252	57474	57902	+	429	0.514	1.22e-60	YES
1	57	PCG	cysE	822	3781741	3782562	-	0.535	cysE CDS	55	BAg_NZ_CP009253 - 0055__cysE CDS	cysE CDS	0.28	56585	57412	+	828	0.502	1.67e-98	YES	cysE CDS	54	BAk_NC_017256 - 0054__cysE CDS	cysE CDS	0.281	57939	58763	+	825	0.56	9.09e-109	YES	cysE CDS	53	BAp_NC_011833 - 0053__cysE CDS	cysE CDS	0.297	58004	58828	+	825	0.529	3.22e-104	YES	cysE CDS	51	BBp_NC_004545 - 0051__serine acetyltransferase CDS	serine acetyltransferase CDS	0.29
1	58	PCG	rpoD	1842	3213047	3214888	+	0.53	rpoD CDS	56	BAg_NZ_CP009253 - 0056__rpoD CDS	rpoD CDS	0.326	57515	59377	-	1863	0.796	0	YES	rpoD CDS	55	BAk_NC_017256 - 0055__rpoD CDS	rpoD CDS	0.316	58867	60705	-	1839	0.815	0	YES	rpoD CDS	54	BAp_NC_011833 - 0054__rpoD CDS	rpoD CDS	0.314	58935	60773	-	1839	0.816	0	YES	rpoD CDS	52	BBp_NC_004545 - 0052__rpoD CDS	rpoD CDS	0.31
1	59	PCG	dnaG	1746	3211107	3212852	+	0.523	dnaG CDS	57	BAg_NZ_CP009253 - 0057__DNA primase CDS	DNA primase CDS	0.243	59502	61241	-	1740	0.458	0	YES	dnaG CDS	56	BAk_NC_017256 - 0056__dnaG CDS	dnaG CDS	0.248	60872	62605	-	1734	0.489	0	YES	dnaG CDS	55	BAp_NC_011833 - 0055__DNA primase CDS	DNA primase CDS	0.246	60941	62674	-	1734	0.473	0	YES	dnaG CDS	53	BBp_NC_004545 - 0053__dnaG CDS	dnaG CDS	0.239
1	60	PCG	rpsU	216	3210781	3210996	+	0.519	rpsU CDS	58	BAg_NZ_CP009253 - 0058__rpsU CDS	rpsU CDS	0.333	61314	61529	-	216	0.873	5.2e-42	YES	rpsU CDS	57	BAk_NC_017256 - 0057__rpsU CDS	rpsU CDS	0.361	62684	62899	-	216	0.901	1.62e-42	YES	rpsU CDS	56	BAp_NC_011833 - 0056__rpsU CDS	rpsU CDS	0.38	62755	62970	-	216	0.901	1.62e-42	YES	rpsU CDS	54	BBp_NC_004545 - 0054__rpsU CDS	rpsU CDS	0.329
1	61	PCG	tsaD	1014	3209530	3210543	-	0.577	tsaD CDS	59	BAg_NZ_CP009253 - 0059__tsaD CDS	tsaD CDS	0.287	61769	62785	+	1017	0.546	3.67e-140	YES	tsaD CDS	58	BAk_NC_017256 - 0058__tsaD CDS	tsaD CDS	0.304	63131	64141	+	1011	0.577	1.33e-143	YES	tsaD CDS	57	BAp_NC_011833 - 0057__tsaD CDS	tsaD CDS	0.284	63204	64214	+	1011	0.562	5.08e-141	YES	tsaD CDS	55	BBp_NC_004545 - 0055__tsaD CDS	tsaD CDS	0.29
1	62	PCG	ribB	654	3183813	3184466	-	0.518	ribB CDS	60	BAg_NZ_CP009253 - 0060__ribB CDS	ribB CDS	0.321	62780	63445	-	666	0.674	4.23e-115	YES	ribB CDS	59	BAk_NC_017256 - 0059__ribB CDS	ribB CDS	0.341	64119	64766	-	648	0.664	1.1e-115	YES	ribB CDS	58	BAp_NC_011833 - 0058__ribB CDS	ribB CDS	0.341	64192	64839	-	648	0.677	1.14e-116	YES	ribB CDS	56	BBp_NC_004545 - 0056__ribB CDS	ribB CDS	0.332
1	63	PCG	hldE	1434	3195320	3196753	-	0.557	hldE CDS	61	BAg_NZ_CP009253 - 0061__rfaE1 CDS	rfaE1 CDS	0.27	63633	64577	-	945	0.334	3.72e-111	YES	hldE CDS	60	BAk_NC_017256 - 0060__rfaE1 CDS	rfaE1 CDS	0.256	65055	66002	-	948	0.34	4.68e-116	YES	hldE CDS	59	BAp_NC_011833 - 0059__rfaE1 CDS	rfaE1 CDS	0.272	65112	66059	-	948	0.495	5.39e-115	YES
1	64	PCG	cca	1239	3201891	3203129	+	0.563	cca CDS	62	BAg_NZ_CP009253 - 0062__tRNA CCA-pyrophosphorylase CDS	tRNA CCA-pyrophosphorylase CDS	0.245	64738	65988	+	1251	0.434	2.76e-129	YES	cca CDS	61	BAk_NC_017256 - 0061__tRNA CCA-pyrophosphorylase CDS	tRNA CCA-pyrophosphorylase CDS	0.257	66227	67471	+	1245	0.446	1.77e-130	YES	cca CDS	60	BAp_NC_011833 - 0060__tRNA CCA-pyrophosphorylase CDS	tRNA CCA-pyrophosphorylase CDS	0.265	66273	67517	+	1245	0.464	6.24e-135	YES	cca CDS	57	BBp_NC_004545 - 0057__tRNA CCA-pyrophosphorylase CDS	tRNA CCA-pyrophosphorylase CDS	0.256
1	65	PCG	bacA	822	3203310	3204131	-	0.524	bacA CDS	63	BAg_NZ_CP009253 - 0063__undecaprenyl-diphosphate phosphatase CDS	undecaprenyl-diphosphate phosphatase CDS	0.218	65996	66787	-	792	0.374	5.54e-75	YES	bacA CDS	62	BAk_NC_017256 - 0062__undecaprenyl-diphosphate phosphatase CDS	undecaprenyl-diphosphate phosphatase CDS	0.207	67499	68296	-	798	0.393	2.38e-76	YES	bacA CDS	61	BAp_NC_011833 - 0061__undecaprenyl-diphosphate phosphatase CDS	undecaprenyl-diphosphate phosphatase CDS	0.228	67543	68340	-	798	0.399	1.35e-77	YES	bacA CDS	58	BBp_NC_004545 - 0058__undecaprenyl-diphosphate phosphatase CDS	undecaprenyl-diphosphate phosphatase CDS	0.236
1	66	PCG	crr	510	2535834	2536343	+	0.473	crr CDS	64	BAg_NZ_CP009253 - 0064__crr CDS	crr CDS	0.252	66850	67353	-	504	0.576	2.08e-66	YES	crr CDS	63	BAk_NC_017256 - 0063__crr CDS	crr CDS	0.28	68379	68882	-	504	0.6	1.31e-67	YES	crr CDS	62	BAp_NC_011833 - 0062__crr CDS	crr CDS	0.267	68426	68911	-	486	0.574	3.48e-64	YES	crr CDS	59	BBp_NC_004545 - 0059__crr CDS	crr CDS	0.258
1	67	PCG	ptsI	1728	2534066	2535793	+	0.497	ptsI CDS	65	BAg_NZ_CP009253 - 0065__ptsI CDS	ptsI CDS	0.275	67412	69121	-	1710	0.637	0	YES	ptsI CDS	64	BAk_NC_017256 - 0064__ptsI CDS	ptsI CDS	0.271	68933	70648	-	1716	0.671	0	YES	ptsI CDS	63	BAp_NC_011833 - 0063__ptsI CDS	ptsI CDS	0.274	68961	70676	-	1716	0.667	0	YES	ptsI CDS	60	BBp_NC_004545 - 0060__ptsI CDS	ptsI CDS	0.274
1	68	PCG	ptsH	258	2533764	2534021	+	0.508	ptsH CDS	66	BAg_NZ_CP009253 - 0066__HPr family phosphocarrier protein CDS	HPr family phosphocarrier protein CDS	0.271	69270	69527	-	258	0.682	2.2e-41	YES	ptsH CDS	65	BAk_NC_017256 - 0065__HPr family phosphocarrier protein CDS	HPr family phosphocarrier protein CDS	0.302	70799	71056	-	258	0.659	1.37e-40	YES	ptsH CDS	64	BAp_NC_011833 - 0064__HPr family phosphocarrier protein CDS	HPr family phosphocarrier protein CDS	0.291	70825	71082	-	258	0.729	9.72e-44	YES	ptsH CDS	61	BBp_NC_004545 - 0061__HPr family phosphocarrier protein CDS	HPr family phosphocarrier protein CDS	0.287
1	69	PCG	cysK	972	2532409	2533380	+	0.503	cysK CDS	67	BAg_NZ_CP009253 - 0067__cysK CDS	cysK CDS	0.292	69635	70603	-	969	0.693	1.48e-160	YES	cysK CDS	66	BAk_NC_017256 - 0066__cysK CDS	cysK CDS	0.287	71111	72058	-	948	0.714	5.26e-163	YES	cysK CDS	65	BAp_NC_011833 - 0065__cysK CDS	cysK CDS	0.301	71232	72179	-	948	0.705	7.2e-162	YES
1	70	PCG	ligA	2016	2528161	2530176	-	0.544	ligA CDS	68	BAg_NZ_CP009253 - 0068__ligA CDS	ligA CDS	0.239	71023	73035	+	2013	0.438	0	YES	ligA CDS	67	BAk_NC_017256 - 0067__ligA CDS	ligA CDS	0.253	72312	74333	+	2022	0.447	0	YES	ligA CDS	66	BAp_NC_011833 - 0066__ligA CDS	ligA CDS	0.26	72434	74461	+	2028	0.449	0	YES	ligA CDS	62	BBp_NC_004545 - 0062__ligA CDS	ligA CDS	0.244
1	71	tRNA	---						---	69	BAg_NZ_CP009253 - 0069__tRNA-Lys	tRNA-Lys		73045	73117	-	73		---		---	68	BAk_NC_017256 - 0068__tRNA-Lys	tRNA-Lys		74350	74422	-	73		---		---	67	BAp_NC_011833 - 0067__tRNA-Lys	tRNA-Lys		74474	74546	-	73		---		---	63	BBp_NC_004545 - 0063__tRNA-Lys	tRNA-Lys
1	72	tRNA	---						---	70	BAg_NZ_CP009253 - 0070__tRNA-Val	tRNA-Val		73128	73200	-	73		---		---	69	BAk_NC_017256 - 0069__tRNA-Val	tRNA-Val		74454	74529	-	76		---		---	68	BAp_NC_011833 - 0068__tRNA-Val	tRNA-Val		74575	74647	-	73		---		---	64	BBp_NC_004545 - 0064__tRNA-Val	tRNA-Val
1	73	PCG	gltX	1416	2519257	2520672	-	0.525	gltX CDS	71	BAg_NZ_CP009253 - 0071__gltX CDS	gltX CDS	0.25	73371	74786	+	1416	0.508	0	YES	gltX CDS	70	BAk_NC_017256 - 0070__gltX CDS	gltX CDS	0.249	74733	76136	+	1404	0.512	0	YES	gltX CDS	69	BAp_NC_011833 - 0069__gltX CDS	gltX CDS	0.264	74773	76176	+	1404	0.51	0	YES	gltX CDS	65	BBp_NC_004545 - 0065__gltX CDS	gltX CDS	0.263
1	74	tRNA	---						---	72	BAg_NZ_CP009253 - 0072__tRNA-Ala	tRNA-Ala		74887	74959	+	73		---		---	71	BAk_NC_017256 - 0071__tRNA-Ala	tRNA-Ala		76276	76348	+	73		---		---	70	BAp_NC_011833 - 0070__tRNA-Ala	tRNA-Ala		76351	76423	+	73		---		---	66	BBp_NC_004545 - 0066__tRNA-Ala	tRNA-Ala
1	75	PCG	fliE	315	2012700	2013014	-	0.54	fliE CDS	73	BAg_NZ_CP009253 - 0073__fliE CDS	fliE CDS	0.204	75065	75382	-	318	0.321	2.46e-21	YES	fliE CDS	72	BAk_NC_017256 - 0072__fliE CDS	fliE CDS	0.227	76485	76793	-	309	0.38	1.02e-23	YES	fliE CDS	71	BAp_NC_011833 - 0071__fliE CDS	fliE CDS	0.226	76516	76812	-	297	0.375	9.82e-24	YES	fliE CDS	67	BBp_NC_004545 - 0067__fliE CDS	fliE CDS	0.215
1	76	PCG	fliF	1659	2013229	2014887	+	0.546	fliF CDS	74	BAg_NZ_CP009253 - 0074__fliF CDS	fliF CDS	0.243	75548	77215	+	1668	0.356	5.03e-123	YES	fliF CDS	73	BAk_NC_017256 - 0073__fliF CDS	fliF CDS	0.259	77055	78722	+	1668	0.386	3.34e-134	YES	fliF CDS	72	BAp_NC_011833 - 0072__fliF CDS	fliF CDS	0.256	77076	78713	+	1638	0.384	3.45e-141	YES	fliF CDS	68	BBp_NC_004545 - 0068__fliF CDS	fliF CDS	0.255
1	77	PCG	fliG	996	2014880	2015875	+	0.556	fliG CDS	75	BAg_NZ_CP009253 - 0075__flagellar motor switch protein FliG CDS	flagellar motor switch protein FliG CDS	0.238	77212	78207	+	996	0.358	8.8e-73	YES	fliG CDS	74	BAk_NC_017256 - 0074__fliG CDS	fliG CDS	0.236	78719	79714	+	996	0.398	7.96e-87	YES	fliG CDS	73	BAp_NC_011833 - 0073__fliG CDS	fliG CDS	0.25	78710	79705	+	996	0.407	2.15e-88	YES	fliG CDS	69	BBp_NC_004545 - 0069__flagellar motor switch protein FliG CDS	flagellar motor switch protein FliG CDS	0.217
1	78	PCG	fliH	687	2015868	2016554	+	0.571	fliH CDS	76	BAg_NZ_CP009253 - 0076__hypothetical protein CDS	hypothetical protein CDS	0.25	78200	78871	+	672	0.202	1.5e-16	YES	fliH CDS	75	BAk_NC_017256 - 0075__flagellar assembly protein FliH CDS	flagellar assembly protein FliH CDS	0.22	79707	80369	+	663	0.211	1.2e-24	YES	fliH CDS	74	BAp_NC_011833 - 0074__hypothetical protein CDS	hypothetical protein CDS	0.225	79698	80360	+	663	0.221	3.95e-26	YES	fliH CDS	70	BBp_NC_004545 - 0070__flagellar assembly protein FliH CDS	flagellar assembly protein FliH CDS	0.246
1	79	PCG	fliI	1374	2016554	2017927	+	0.586	fliI CDS	77	BAg_NZ_CP009253 - 0077__FliI/YscN family ATPase CDS	FliI/YscN family ATPase CDS	0.294	78871	80229	+	1359	0.519	3.66e-168	YES	fliI CDS	76	BAk_NC_017256 - 0076__FliI/YscN family ATPase CDS	FliI/YscN family ATPase CDS	0.292	80327	81730	+	1404	0.551	0	YES	fliI CDS	75	BAp_NC_011833 - 0075__FliI/YscN family ATPase CDS	FliI/YscN family ATPase CDS	0.297	80318	81721	+	1404	0.551	0	YES	fliI CDS	71	BBp_NC_004545 - 0071__FliI/YscN family ATPase CDS	FliI/YscN family ATPase CDS	0.303
1	80	PCG	fliJ	444	2017946	2018389	+	0.516	fliJ CDS	78	BAg_NZ_CP009253 - 0078__flagellar FliJ family protein CDS	flagellar FliJ family protein CDS	0.161	80281	80751	+	471	0.231	2.47e-13	YES	fliJ CDS	77	BAk_NC_017256 - 0077__flagellar FliJ family protein CDS	flagellar FliJ family protein CDS	0.173	81760	82203	+	444	0.216	3.61e-10	YES	fliJ CDS	76	BAp_NC_011833 - 0076__flagellar export protein FliJ CDS	flagellar export protein FliJ CDS	0.205	81751	82188	+	438	0.204	7.28e-07	YES	fliJ CDS	72	BBp_NC_004545 - 0072__flagellar FliJ protein CDS	flagellar FliJ protein CDS	0.22
1	81	PCG	fliK	1128	2018386	2019513	+	0.549											---												---		---	77	BAp_NC_011833 - 0077__flagellar hook-length control protein FliK CDS	flagellar hook-length control protein FliK CDS	0.163	82197	82508	+	312	0.06	---
0	81.1	PCG	fliK	1128	2018386	2019513	+	0.549	fliK CDS	79	BAg_NZ_CP009253 - 0079__flagellar hook-length control protein FliK CDS	flagellar hook-length control protein FliK CDS	0.188	80729	81853	+	1125	0.193	1.47e-13	YES	fliK CDS	78	BAk_NC_017256 - 0078__flagellar hook-length control protein FliK CDS	flagellar hook-length control protein FliK CDS	0.163	82212	83378	+	1167	0.163	2.61e-11	YES	fliK CDS	78	BAp_NC_011833 - 0078__flagellar hook-length control protein FliK CDS	flagellar hook-length control protein FliK CDS	0.192	82542	83333	+	792	0.134	3.4e-12	YES	fliK CDS	73	BBp_NC_004545 - 0073__flagellar hook-length control protein FliK CDS	flagellar hook-length control protein FliK CDS	0.188
1	82	PCG	fliM	1005	2020087	2021091	+	0.533	fliM CDS	80	BAg_NZ_CP009253 - 0080__hypothetical protein CDS	hypothetical protein CDS	0.185	81956	82858	+	903	0.231	6.11e-20	YES	fliM CDS	79	BAk_NC_017256 - 0079__flagellar motor switch protein FliM CDS	flagellar motor switch protein FliM CDS	0.185	83481	84422	+	942	0.206	1.13e-20	YES	fliM CDS	79	BAp_NC_011833 - 0079__FliM/FliN family flagellar motor switch protein CDS	FliM/FliN family flagellar motor switch protein CDS	0.199	83439	84341	+	903	0.204	1.53e-22	YES	fliM CDS	74	BBp_NC_004545 - 0074__FliM/FliN family flagellar motor switch protein CDS	FliM/FliN family flagellar motor switch protein CDS	0.194
1	83	PCG	fliN	414	2021088	2021501	+	0.551	fliN CDS	81	BAg_NZ_CP009253 - 0081__fliN CDS	fliN CDS	0.226	82887	83249	+	363	0.303	8.18e-20	YES	fliN CDS	80	BAk_NC_017256 - 0080__fliN CDS	fliN CDS	0.256	84439	84840	+	402	0.29	7.88e-22	YES	fliN CDS	80	BAp_NC_011833 - 0080__fliN CDS	fliN CDS	0.226	84334	84735	+	402	0.338	6.02e-23	YES	fliN CDS	75	BBp_NC_004545 - 0075__fliN CDS	fliN CDS	0.238
1	84	PCG	fliO	366	2021504	2021869	+	0.546											---		---	81	BAk_NC_017256 - 0081__fliO CDS	fliO CDS	0.205	84852	85178	+	327	0.303	---												---		---	76	BBp_NC_004545 - 0076__fliO CDS	fliO CDS	0.214
1	85	PCG	fliP	738	2021869	2022606	+	0.531	fliP CDS	82	BAg_NZ_CP009253 - 0082__fliP CDS	fliP CDS	0.254	83279	84415	+	1137	0.45	4.01e-120	YES	fliP CDS	82	BAk_NC_017256 - 0082__fliP CDS	fliP CDS	0.301	85257	85991	+	735	0.703	3.18e-125	YES	fliP CDS	81	BAp_NC_011833 - 0081__fliP CDS	fliP CDS	0.273	84747	85886	+	1140	0.456	2.49e-121	YES	fliP CDS	77	BBp_NC_004545 - 0077__fliP CDS	fliP CDS	0.308
1	86	PCG	fliQ	270	2022616	2022885	+	0.504	fliQ CDS	83	BAg_NZ_CP009253 - 0083__fliQ CDS	fliQ CDS	0.293	84435	84704	+	270	0.64	2.95e-25	YES	fliQ CDS	83	BAk_NC_017256 - 0083__fliQ CDS	fliQ CDS	0.304	86063	86332	+	270	0.596	5.09e-21	YES	fliQ CDS	82	BAp_NC_011833 - 0082__fliQ CDS	fliQ CDS	0.27	85958	86227	+	270	0.64	3.43e-21	YES	fliQ CDS	78	BBp_NC_004545 - 0078__fliQ CDS	fliQ CDS	0.264
1	87	PCG	fliR	786	2022893	2023678	+	0.475	fliR CDS	84	BAg_NZ_CP009253 - 0084__fliR CDS	fliR CDS	0.221	84704	85483	+	780	0.405	5.13e-57	YES	fliR CDS	84	BAk_NC_017256 - 0084__fliR CDS	fliR CDS	0.225	86332	87108	+	777	0.418	4.97e-63	YES	fliR CDS	83	BAp_NC_011833 - 0083__fliR CDS	fliR CDS	0.228	86227	87003	+	777	0.433	4.03e-65	YES	fliR CDS	79	BBp_NC_004545 - 0079__fliR CDS	fliR CDS	0.222
1	88	PCG	rpmG	168	3811250	3811417	-	0.405	rpmG CDS	85	BAg_NZ_CP009253 - 0085__rpmG CDS	rpmG CDS	0.292	85585	85752	-	168	0.709	3.85e-25	YES	rpmG CDS	85	BAk_NC_017256 - 0085__rpmG CDS	rpmG CDS	0.262	87272	87439	-	168	0.709	2.88e-26	YES	rpmG CDS	84	BAp_NC_011833 - 0084__rpmG CDS	rpmG CDS	0.262	87156	87323	-	168	0.709	1.14e-26	YES	rpmG CDS	80	BBp_NC_004545 - 0080__rpmG CDS	rpmG CDS	0.226
1	89	PCG	rpmB	237	3811438	3811674	-	0.532	rpmB CDS	86	BAg_NZ_CP009253 - 0086__rpmB CDS	rpmB CDS	0.259	85762	85989	-	228	0.6	4.62e-34	YES	rpmB CDS	86	BAk_NC_017256 - 0086__rpmB CDS	rpmB CDS	0.252	87444	87677	-	234	0.597	5.28e-35	YES	rpmB CDS	85	BAp_NC_011833 - 0085__rpmB CDS	rpmB CDS	0.276	87334	87561	-	228	0.627	2.26e-34	YES	rpmB CDS	81	BBp_NC_004545 - 0081__rpmB CDS	rpmB CDS	0.276
1	90	PCG	tamB	3780	4444112	4447891	+	0.55	tamB CDS	87	BAg_NZ_CP009253 - 0087__hypothetical protein CDS	hypothetical protein CDS	0.171	86215	88899	+	2685	0.125	6.9e-27	YES	tamB CDS	87	BAk_NC_017256 - 0087__hypothetical protein CDS	hypothetical protein CDS	0.176	87927	90836	+	2910	0.131	9.74e-49	YES	tamB CDS	86	BAp_NC_011833 - 0086__translocation/assembly module TamB CDS	translocation/assembly module TamB CDS	0.188	87907	90819	+	2913	0.153	1.28e-51	YES	tamB CDS	82	BBp_NC_004545 - 0082__hypothetical protein CDS	hypothetical protein CDS	0.172
1	91	PCG	---																---												---												---		---	83	BBp_NC_004545 - 0083__hypothetical protein CDS	hypothetical protein CDS	0.188
1	92	PCG	ppa	531	4449122	4449652	-	0.512	ppa CDS	88	BAg_NZ_CP009253 - 0088__ppa CDS	ppa CDS	0.283	88913	89452	-	540	0.631	7.66e-89	YES	ppa CDS	88	BAk_NC_017256 - 0088__ppa CDS	ppa CDS	0.257	90874	91407	-	534	0.619	6.21e-84	YES	ppa CDS	87	BAp_NC_011833 - 0087__ppa CDS	ppa CDS	0.273	90835	91383	-	549	0.608	1.06e-83	YES	ppa CDS	84	BBp_NC_004545 - 0084__ppa CDS	ppa CDS	0.28
1	93	PCG	---																---												---												---
1	94	PCG	tldE	1353	4457959	4459311	+	0.542	tldE CDS	89	BAg_NZ_CP009253 - 0089__pmbA CDS	pmbA CDS	0.27	89648	90991	+	1344	0.497	2.51e-171	YES	tldE CDS	89	BAk_NC_017256 - 0089__pmbA CDS	pmbA CDS	0.271	91604	92944	+	1341	0.507	3.57e-179	YES	tldE CDS	88	BAp_NC_011833 - 0088__pmbA CDS	pmbA CDS	0.272	91577	92917	+	1341	0.504	3.07e-175	YES	tldE CDS	85	BBp_NC_004545 - 0085__pmbA CDS	pmbA CDS	0.272
0	94.1	PCG	tldE	1353	4457959	4459311	+	0.542											---												---												---
1	95	ncRNA	---						---	90	BAg_NZ_CP009253 - 0090__rnpB ncRNA	rnpB ncRNA		91063	91447	-	385		---		---	90	BAk_NC_017256 - 0090__rnpB ncRNA	rnpB ncRNA		93020	93386	-	367		---		---	89	BAp_NC_011833 - 0089__rnpB ncRNA	rnpB ncRNA		92989	93361	-	373		---		---	86	BBp_NC_004545 - 0086__rnpB ncRNA	rnpB ncRNA
1	96	PCG	rsmI	861	3292475	3293335	-	0.546	rsmI CDS	91	BAg_NZ_CP009253 - 0091__rsmI CDS	rsmI CDS	0.253	91483	92337	-	855	0.478	6.41e-102	YES	rsmI CDS	91	BAk_NC_017256 - 0091__rsmI CDS	rsmI CDS	0.238	93407	94267	-	861	0.491	3.86e-106	YES	rsmI CDS	90	BAp_NC_011833 - 0090__rsmI CDS	rsmI CDS	0.249	93395	94243	-	849	0.491	2.57e-105	YES	rsmI CDS	87	BBp_NC_004545 - 0087__rsmI CDS	rsmI CDS	0.25
0	96.1	PCG	rsmI	861	3292475	3293335	-	0.546											---												---												---
1	97	PCG	fabB	1221	2440385	2441605	-	0.566	fabB CDS	92	BAg_NZ_CP009253 - 0092__3-oxoacyl-ACP synthase CDS	3-oxoacyl-ACP synthase CDS	0.306	92465	93682	+	1218	0.617	0	YES	fabB CDS	92	BAk_NC_017256 - 0092__3-oxoacyl-ACP synthase CDS	3-oxoacyl-ACP synthase CDS	0.3	94390	95601	+	1212	0.579	1.96e-175	YES	fabB CDS	91	BAp_NC_011833 - 0091__3-oxoacyl-ACP synthase I CDS	3-oxoacyl-ACP synthase I CDS	0.314	94382	95602	+	1221	0.6	0	YES	fabB CDS	88	BBp_NC_004545 - 0088__3-oxoacyl-ACP synthase I CDS	3-oxoacyl-ACP synthase I CDS	0.301
1	98	PCG	talA	951	2578666	2579616	+	0.503	talA CDS	93	BAg_NZ_CP009253 - 0093__tal CDS	tal CDS	0.281	93798	94748	+	951	0.576	1.19e-138	YES	talA CDS	93	BAk_NC_017256 - 0093__tal CDS	tal CDS	0.291	95876	96826	+	951	0.592	4.59e-143	YES	talA CDS	92	BAp_NC_011833 - 0092__tal CDS	tal CDS	0.3	95842	96792	+	951	0.57	3.02e-137	YES	talA CDS	89	BBp_NC_004545 - 0089__tal CDS	tal CDS	0.289
1	99	PCG	tktB	2004	2579636	2581639	+	0.546	tktB CDS	94	BAg_NZ_CP009253 - 0094__tkt CDS	tkt CDS	0.31	94801	96798	+	1998	0.65	0	YES	tktB CDS	94	BAk_NC_017256 - 0094__tkt CDS	tkt CDS	0.308	96882	98879	+	1998	0.654	0	YES	tktB CDS	93	BAp_NC_011833 - 0093__tkt CDS	tkt CDS	0.319	96847	98844	+	1998	0.668	0	YES	tktB CDS	90	BBp_NC_004545 - 0090__tkt CDS	tkt CDS	0.332
1	100	PCG	dapE	1128	2591607	2592734	+	0.535	dapE CDS	95	BAg_NZ_CP009253 - 0095__dapE CDS	dapE CDS	0.278	96896	98023	+	1128	0.52	7.79e-163	YES	dapE CDS	95	BAk_NC_017256 - 0095__dapE CDS	dapE CDS	0.294	98985	100112	+	1128	0.6	0	YES	dapE CDS	94	BAp_NC_011833 - 0094__dapE CDS	dapE CDS	0.289	98949	100076	+	1128	0.581	1.01e-179	YES	dapE CDS	91	BBp_NC_004545 - 0091__dapE CDS	dapE CDS	0.302
1	101	PCG	---						---	96	BAg_NZ_CP009253 - 0096__hypothetical protein CDS	hypothetical protein CDS	0.217	98148	98414	-	267	0.087	---			96	BAk_NC_017256 - 0096__hypothetical protein CDS	hypothetical protein CDS	0.184	100249	100503	-	255	0.09	---		---	95	BAp_NC_011833 - 0095__hypothetical protein CDS	hypothetical protein CDS	0.212	100234	100488	-	255	0.088	---
1	102	PCG	dapA	879	2598882	2599760	-	0.518	dapA CDS	97	BAg_NZ_CP009253 - 0097__dapA CDS	dapA CDS	0.301	98401	99276	-	876	0.667	6.09e-156	YES	dapA CDS	97	BAk_NC_017256 - 0097__dapA CDS	dapA CDS	0.306	100481	101365	-	885	0.711	8.32e-165	YES	dapA CDS	96	BAp_NC_011833 - 0096__dapA CDS	dapA CDS	0.321	100466	101350	-	885	0.694	3.06e-163	YES	dapA CDS	92	BBp_NC_004545 - 0092__dapA CDS	dapA CDS	0.304
1	103	PCG	bcp	471	2600478	2600948	+	0.495											---												---												---
1	104	PCG	aroC	1086	2446388	2447473	-	0.567	aroC CDS	98	BAg_NZ_CP009253 - 0098__aroC CDS	aroC CDS	0.34	99759	100823	-	1065	0.707	0	YES	aroC CDS	98	BAk_NC_017256 - 0098__aroC CDS	aroC CDS	0.33	102015	103079	-	1065	0.69	0	YES	aroC CDS	97	BAp_NC_011833 - 0097__aroC CDS	aroC CDS	0.358	101926	102990	-	1065	0.712	0	YES	aroC CDS	93	BBp_NC_004545 - 0093__aroC CDS	aroC CDS	0.345
1	105	PCG	smrB	552	2448606	2449157	+	0.533	smrB CDS	99	BAg_NZ_CP009253 - 0099__smrB CDS	smrB CDS	0.259	101041	101577	+	537	0.444	3.94e-52	YES	smrB CDS	99	BAk_NC_017256 - 0099__smrB CDS	smrB CDS	0.282	103362	103928	+	567	0.468	1.27e-60	YES	smrB CDS	98	BAp_NC_011833 - 0098__smrB CDS	smrB CDS	0.271	103285	103845	+	561	0.473	1.32e-59	YES	smrB CDS	94	BBp_NC_004545 - 0094__smrB CDS	smrB CDS	0.235
1	106	PCG	hisG	900	2090192	2091091	+	0.541	hisG CDS	100	BAg_NZ_CP009253 - 0100__hisG CDS	hisG CDS	0.31	101819	102718	+	900	0.739	5.82e-167	YES	hisG CDS	100	BAk_NC_017256 - 0100__hisG CDS	hisG CDS	0.31	104348	105247	+	900	0.742	2.58e-165	YES	hisG CDS	99	BAp_NC_011833 - 0099__hisG CDS	hisG CDS	0.307	104170	105069	+	900	0.742	4.66e-166	YES	hisG CDS	95	BBp_NC_004545 - 0095__hisG CDS	hisG CDS	0.302
1	107	PCG	hisD	1305	2091097	2092401	+	0.581	hisD CDS	101	BAg_NZ_CP009253 - 0101__hisD CDS	hisD CDS	0.282	102724	104037	+	1314	0.545	0	YES	hisD CDS	101	BAk_NC_017256 - 0101__hisD CDS	hisD CDS	0.288	105256	106563	+	1308	0.559	0	YES	hisD CDS	100	BAp_NC_011833 - 0100__hisD CDS	hisD CDS	0.3	105078	106385	+	1308	0.572	0	YES	hisD CDS	96	BBp_NC_004545 - 0096__hisD CDS	hisD CDS	0.294
1	108	PCG	hisC	1071	2092398	2093468	+	0.554	hisC CDS	102	BAg_NZ_CP009253 - 0102__hisC CDS	hisC CDS	0.266	104027	105100	+	1074	0.506	1.27e-140	YES	hisC CDS	102	BAk_NC_017256 - 0102__hisC CDS	hisC CDS	0.252	106560	107666	+	1107	0.528	1.72e-145	YES	hisC CDS	101	BAp_NC_011833 - 0101__hisC CDS	hisC CDS	0.266	106382	107488	+	1107	0.512	1.64e-144	YES	hisC CDS	97	BBp_NC_004545 - 0097__hisC CDS	hisC CDS	0.263
1	109	PCG	hisB	1068	2093468	2094535	+	0.534	hisB CDS	103	BAg_NZ_CP009253 - 0103__hisB CDS	hisB CDS	0.27	105125	106186	+	1062	0.541	6.92e-153	YES	hisB CDS	103	BAk_NC_017256 - 0103__hisB CDS	hisB CDS	0.268	107656	108717	+	1062	0.58	5.52e-160	YES	hisB CDS	102	BAp_NC_011833 - 0102__hisB CDS	hisB CDS	0.284	107478	108539	+	1062	0.577	6.78e-158	YES	hisB CDS	98	BBp_NC_004545 - 0098__hisB CDS	hisB CDS	0.292
1	110	PCG	hisH	591	2094535	2095125	+	0.567	hisH CDS	104	BAg_NZ_CP009253 - 0104__hisH CDS	hisH CDS	0.264	106186	106779	+	594	0.487	7.04e-70	YES	hisH CDS	104	BAk_NC_017256 - 0104__hisH CDS	hisH CDS	0.264	108717	109307	+	591	0.495	5.65e-76	YES	hisH CDS	103	BAp_NC_011833 - 0103__hisH CDS	hisH CDS	0.266	108539	109129	+	591	0.51	3.89e-79	YES	hisH CDS	99	BBp_NC_004545 - 0099__hisH CDS	hisH CDS	0.259
1	111	PCG	hisA	738	2095125	2095862	+	0.572	hisA CDS	105	BAg_NZ_CP009253 - 0105__hisA CDS	hisA CDS	0.265	106784	107518	+	735	0.424	5.32e-81	YES	hisA CDS	105	BAk_NC_017256 - 0105__hisA CDS	hisA CDS	0.266	109312	110052	+	741	0.465	7.99e-94	YES	hisA CDS	104	BAp_NC_011833 - 0104__hisA CDS	hisA CDS	0.287	109134	109874	+	741	0.504	9.03e-100	YES	hisA CDS	100	BBp_NC_004545 - 0100__hisA CDS	hisA CDS	0.267
1	112	PCG	hisF	777	2095844	2096620	+	0.519	hisF CDS	106	BAg_NZ_CP009253 - 0106__hisF CDS	hisF CDS	0.311	107500	108276	+	777	0.667	6.22e-136	YES	hisF CDS	106	BAk_NC_017256 - 0106__hisF CDS	hisF CDS	0.3	110031	110807	+	777	0.651	1.47e-130	YES	hisF CDS	105	BAp_NC_011833 - 0105__hisF CDS	hisF CDS	0.301	109853	110629	+	777	0.647	4.13e-130	YES	hisF CDS	101	BBp_NC_004545 - 0101__hisF CDS	hisF CDS	0.305
1	113	PCG	hisI	612	2096614	2097225	+	0.546	hisI CDS	107	BAg_NZ_CP009253 - 0107__bifunctional phosphoribosyl-AMP cyclohydrolase/phosphoribosyl-ATP diphosphatase HisIE CDS	bifunctional phosphoribosyl-AMP cyclohydrolase/phosphoribosyl-ATP diphosphatase HisIE CDS	0.248	108270	108881	+	612	0.586	3.11e-87	YES	hisI CDS	107	BAk_NC_017256 - 0107__hisIE CDS	hisIE CDS	0.251	110801	111409	+	609	0.569	2.15e-82	YES	hisI CDS	106	BAp_NC_011833 - 0106__bifunctional phosphoribosyl-AMP cyclohydrolase/phosphoribosyl-ATP diphosphatase HisIE CDS	bifunctional phosphoribosyl-AMP cyclohydrolase/phosphoribosyl-ATP diphosphatase HisIE CDS	0.261	110623	111270	+	648	0.576	5.34e-84	YES	hisI CDS	102	BBp_NC_004545 - 0102__hisIE CDS	hisIE CDS	0.262
1	114	PCG	gnd	1407	2099862	2101268	-	0.502	gnd CDS	108	BAg_NZ_CP009253 - 0108__gndA CDS	gndA CDS	0.269	109248	110663	+	1416	0.629	0	YES	gnd CDS	108	BAk_NC_017256 - 0108__gndA CDS	gndA CDS	0.283	111794	113200	+	1407	0.684	0	YES	gnd CDS	107	BAp_NC_011833 - 0107__gndA CDS	gndA CDS	0.288	111629	113035	+	1407	0.689	0	YES	gnd CDS	103	BBp_NC_004545 - 0103__gndA CDS	gndA CDS	0.279
1	115	PCG	dcd	582	2141634	2142215	-	0.603	dcd CDS	109	BAg_NZ_CP009253 - 0109__dcd CDS	dcd CDS	0.271	110827	111408	+	582	0.57	2.81e-79	YES	dcd CDS	109	BAk_NC_017256 - 0109__dcd CDS	dcd CDS	0.313	113380	113961	+	582	0.591	8.76e-83	YES	dcd CDS	108	BAp_NC_011833 - 0108__dcd CDS	dcd CDS	0.309	113237	113818	+	582	0.591	3.42e-81	YES	dcd CDS	104	BBp_NC_004545 - 0104__dcd CDS	dcd CDS	0.277
1	116	PCG	metG	2034	2194300	2196333	+	0.53	metG CDS	110	BAg_NZ_CP009253 - 0110__methionine--tRNA ligase CDS	methionine--tRNA ligase CDS	0.249	111524	113167	+	1644	0.542	0	YES	metG CDS	110	BAk_NC_017256 - 0110__metG CDS	metG CDS	0.245	114115	115758	+	1644	0.464	0	YES	metG CDS	109	BAp_NC_011833 - 0109__methionine--tRNA ligase CDS	methionine--tRNA ligase CDS	0.253	113966	115609	+	1644	0.589	0	YES	metG CDS	105	BBp_NC_004545 - 0105__metG CDS	metG CDS	0.268
1	117	PCG	tilS	1299	212331	213629	+	0.58	tilS CDS	111	BAg_NZ_CP009253 - 0111__tilS CDS	tilS CDS	0.239	113188	114528	-	1341	0.337	2.12e-110	YES	tilS CDS	111	BAk_NC_017256 - 0111__tilS CDS	tilS CDS	0.234	115811	117133	-	1323	0.356	4.97e-112	YES	tilS CDS	110	BAp_NC_011833 - 0110__tilS CDS	tilS CDS	0.243	115657	116979	-	1323	0.363	5.78e-109	YES	tilS CDS	106	BBp_NC_004545 - 0106__tilS CDS	tilS CDS	0.231
0	117.1	PCG	tilS	1299	212331	213629	+	0.58											---												---												---
1	118	tRNA	---						---	112	BAg_NZ_CP009253 - 0112__tRNA-Val	tRNA-Val		114578	114651	-	74		---		---	112	BAk_NC_017256 - 0112__tRNA-Val	tRNA-Val		117166	117239	-	74		---		---	111	BAp_NC_011833 - 0111__tRNA-Val	tRNA-Val		117009	117082	-	74		---		---	107	BBp_NC_004545 - 0107__tRNA-Val	tRNA-Val
1	119	PCG	mdtK	1374	1743457	1744830	+	0.53											---												---												---		mdtK CDS	108	BBp_NC_004545 - 0108__MATE family efflux transporter CDS	MATE family efflux transporter CDS	0.254
1	120	PCG	ribC	642	1742601	1743242	-	0.475	ribC CDS	113	BAg_NZ_CP009253 - 0113__riboflavin synthase CDS	riboflavin synthase CDS	0.26	114781	115407	+	627	0.516	1.8e-77	YES	ribC CDS	113	BAk_NC_017256 - 0113__riboflavin synthase CDS	riboflavin synthase CDS	0.247	117402	118025	+	624	0.521	1.25e-79	YES	ribC CDS	112	BAp_NC_011833 - 0112__riboflavin synthase CDS	riboflavin synthase CDS	0.238	117205	117831	+	627	0.493	3.91e-76	YES	ribC CDS	109	BBp_NC_004545 - 0109__riboflavin synthase subunit alpha CDS	riboflavin synthase subunit alpha CDS	0.271
1	121	PCG	rsxA	582	1705767	1706348	+	0.515	rsxA CDS	114	BAg_NZ_CP009253 - 0114__rsxA CDS	rsxA CDS	0.222	115467	116048	+	582	0.508	2.3e-73	YES	rsxA CDS	114	BAk_NC_017256 - 0114__rsxA CDS	rsxA CDS	0.265	118130	118711	+	582	0.544	4.68e-80	YES	rsxA CDS	113	BAp_NC_011833 - 0113__rsxA CDS	rsxA CDS	0.265	117868	118449	+	582	0.56	5.45e-82	YES	rsxA CDS	110	BBp_NC_004545 - 0110__rsxA CDS	rsxA CDS	0.265
1	122	PCG	rsxB	579	1706348	1706926	+	0.546	rsxB CDS	115	BAg_NZ_CP009253 - 0115__RnfABCDGE type electron transport complex subunit B CDS	RnfABCDGE type electron transport complex subunit B CDS	0.238	116060	116551	+	492	0.444	2.65e-52	YES	rsxB CDS	115	BAk_NC_017256 - 0115__RnfABCDGE type electron transport complex subunit B CDS	RnfABCDGE type electron transport complex subunit B CDS	0.281	118714	119214	+	501	0.401	3.65e-50	YES	rsxB CDS	114	BAp_NC_011833 - 0114__RnfABCDGE type electron transport complex subunit B CDS	RnfABCDGE type electron transport complex subunit B CDS	0.288	118452	118955	+	504	0.385	9.39e-51	YES	rsxB CDS	111	BBp_NC_004545 - 0111__RnfABCDGE type electron transport complex subunit B CDS	RnfABCDGE type electron transport complex subunit B CDS	0.29
1	123	PCG	rsxC	2223	1706919	1709141	+	0.554	rsxC CDS	116	BAg_NZ_CP009253 - 0116__rsxC CDS	rsxC CDS	0.222	116680	118188	+	1509	0.315	2.02e-97	YES	rsxC CDS	116	BAk_NC_017256 - 0116__rsxC CDS	rsxC CDS	0.25	119329	120837	+	1509	0.331	1.91e-109	YES	rsxC CDS	115	BAp_NC_011833 - 0115__rsxC CDS	rsxC CDS	0.259	119118	120539	+	1422	0.357	3.32e-116	YES	rsxC CDS	112	BBp_NC_004545 - 0112__rsxC CDS	rsxC CDS	0.25
1	124	PCG	rsxD	1059	1709142	1710200	+	0.526	rsxD CDS	117	BAg_NZ_CP009253 - 0117__RnfABCDGE type electron transport complex subunit D CDS	RnfABCDGE type electron transport complex subunit D CDS	0.238	118222	119262	+	1041	0.418	3.53e-98	YES	rsxD CDS	117	BAk_NC_017256 - 0117__RnfABCDGE type electron transport complex subunit D CDS	RnfABCDGE type electron transport complex subunit D CDS	0.257	120885	121946	+	1062	0.424	4.8e-107	YES	rsxD CDS	116	BAp_NC_011833 - 0116__RnfABCDGE type electron transport complex subunit D CDS	RnfABCDGE type electron transport complex subunit D CDS	0.259	120587	121630	+	1044	0.409	5.62e-103	YES	rsxD CDS	113	BBp_NC_004545 - 0113__RnfABCDGE type electron transport complex subunit D CDS	RnfABCDGE type electron transport complex subunit D CDS	0.254
1	125	PCG	---																---		---	118	BAk_NC_017256 - 0118__hypothetical protein CDS	hypothetical protein CDS	0.167	121943	122086	+	144	0.246	---		---	117	BAp_NC_011833 - 0117__hypothetical protein CDS	hypothetical protein CDS	0.188	121627	121770	+	144	0.298	---
1	126	PCG	rsxG	621	1710204	1710824	+	0.531	rsxG CDS	118	BAg_NZ_CP009253 - 0118__rsxG CDS	rsxG CDS	0.246	119249	119879	+	631	0.393	1.34e-54	YES	rsxG CDS	119	BAk_NC_017256 - 0119__rsxG CDS	rsxG CDS	0.267	122080	122574	+	495	0.406	9.71e-49	YES	rsxG CDS	118	BAp_NC_011833 - 0118__RnfABCDGE type electron transport complex subunit G CDS	RnfABCDGE type electron transport complex subunit G CDS	0.265	121779	122273	+	495	0.388	0.00905	NO	rsxG CDS	114	BBp_NC_004545 - 0114__rsxG CDS	rsxG CDS	0.261
1	127	PCG	rsxE	696	1710828	1711523	+	0.527	rsxE CDS	119	BAg_NZ_CP009253 - 0119__electron transport complex subunit E CDS	electron transport complex subunit E CDS	0.269	119869	120504	+	636	0.467	1.62e-59	YES	rsxE CDS	120	BAk_NC_017256 - 0120__electron transport complex subunit E CDS	electron transport complex subunit E CDS	0.223	122564	123262	+	699	0.481	3.96e-66	YES	rsxE CDS	119	BAp_NC_011833 - 0119__rsxE CDS	rsxE CDS	0.25	122248	122931	+	684	0.504	5.07e-68	YES	rsxE CDS	115	BBp_NC_004545 - 0115__electron transport complex subunit E CDS	electron transport complex subunit E CDS	0.255
1	128	PCG	nth	636	1711523	1712158	+	0.492	nth CDS	120	BAg_NZ_CP009253 - 0120__nth CDS	nth CDS	0.247	120539	121174	+	636	0.54	4.21e-87	YES	nth CDS	121	BAk_NC_017256 - 0121__nth CDS	nth CDS	0.255	123259	123885	+	627	0.582	4.09e-89	YES	nth CDS	120	BAp_NC_011833 - 0120__nth CDS	nth CDS	0.239	122942	123574	+	633	0.607	4.06e-94	YES	nth CDS	116	BBp_NC_004545 - 0116__nth CDS	nth CDS	0.262
1	129	PCG	priA	2199	4124612	4126810	-	0.575	priA CDS	121	BAg_NZ_CP009253 - 0121__priA CDS	priA CDS	0.189	121191	123188	+	1998	0.244	1.19e-83	YES	priA CDS	122	BAk_NC_017256 - 0122__hypothetical protein CDS	hypothetical protein CDS	0.218	123908	124495	+	588	0.137	1.35e-23	NO	priA CDS	121	BAp_NC_011833 - 0121__priA CDS	priA CDS	0.214	123597	125777	+	2181	0.31	8.79e-146	YES
0	129.1	PCG	priA	2199	4124612	4126810	-	0.575											---		priA CDS	123	BAk_NC_017256 - 0123__priA CDS	priA CDS	0.185	124513	126087	+	1575	0.229	1.35e-23	NO											---
1	130	PCG	tyrS	1275	1715948	1717222	-	0.515	tyrS CDS	122	BAg_NZ_CP009253 - 0122__tyrS CDS	tyrS CDS	0.258	123289	124563	+	1275	0.54	1.58e-178	YES	tyrS CDS	124	BAk_NC_017256 - 0124__tyrS CDS	tyrS CDS	0.266	126216	127484	+	1269	0.556	0	YES	tyrS CDS	122	BAp_NC_011833 - 0122__tyrS CDS	tyrS CDS	0.264	125937	127205	+	1269	0.558	0	YES	tyrS CDS	117	BBp_NC_004545 - 0117__tyrS CDS	tyrS CDS	0.274
1	131	PCG	sufA	369	1764018	1764386	-	0.534	sufA CDS	123	BAg_NZ_CP009253 - 0123__iron-sulfur cluster assembly accessory protein CDS	iron-sulfur cluster assembly accessory protein CDS	0.225	124604	124990	-	387	0.307	3.57e-28	YES	sufA CDS	125	BAk_NC_017256 - 0125__iron-sulfur cluster assembly accessory protein CDS	iron-sulfur cluster assembly accessory protein CDS	0.214	127492	127875	-	384	0.341	4.63e-31	YES	sufA CDS	123	BAp_NC_011833 - 0123__iron-sulfur cluster assembly accessory protein CDS	iron-sulfur cluster assembly accessory protein CDS	0.204	127213	127605	-	393	0.31	1.28e-25	YES	sufA CDS	118	BBp_NC_004545 - 0118__iron-sulfur cluster assembly accessory protein CDS	iron-sulfur cluster assembly accessory protein CDS	0.256
1	132	PCG	ydiK	1113	1769074	1770186	+	0.549	ydiK CDS	124	BAg_NZ_CP009253 - 0124__ydiK CDS	ydiK CDS	0.267	125202	126296	+	1095	0.503	7.86e-135	YES	ydiK CDS	126	BAk_NC_017256 - 0126__ydiK CDS	ydiK CDS	0.293	128109	129191	+	1083	0.522	1.54e-140	YES	ydiK CDS	124	BAp_NC_011833 - 0124__ydiK CDS	ydiK CDS	0.29	127829	128911	+	1083	0.516	6.57e-137	YES	ydiK CDS	119	BBp_NC_004545 - 0119__ydiK CDS	ydiK CDS	0.299
1	133	PCG	aroH	1047	1788435	1789481	+	0.531	aroH CDS	125	BAg_NZ_CP009253 - 0125__3-deoxy-7-phosphoheptulonate synthase CDS	3-deoxy-7-phosphoheptulonate synthase CDS	0.324	126691	127737	+	1047	0.672	0	YES	aroH CDS	127	BAk_NC_017256 - 0127__3-deoxy-7-phosphoheptulonate synthase CDS	3-deoxy-7-phosphoheptulonate synthase CDS	0.335	129557	130603	+	1047	0.687	0	YES	aroH CDS	125	BAp_NC_011833 - 0125__3-deoxy-7-phosphoheptulonate synthase CDS	3-deoxy-7-phosphoheptulonate synthase CDS	0.351	129263	130309	+	1047	0.681	0	YES	aroH CDS	120	BBp_NC_004545 - 0120__3-deoxy-7-phosphoheptulonate synthase CDS	3-deoxy-7-phosphoheptulonate synthase CDS	0.343
1	134	PCG	thrS	1929	1800642	1802570	-	0.496	thrS CDS	126	BAg_NZ_CP009253 - 0126__thrS CDS	thrS CDS	0.255	127853	129781	+	1929	0.556	0	YES	thrS CDS	128	BAk_NC_017256 - 0128__thrS CDS	thrS CDS	0.272	130797	132725	+	1929	0.593	0	YES	thrS CDS	126	BAp_NC_011833 - 0126__thrS CDS	thrS CDS	0.272	130477	132405	+	1929	0.6	0	YES	thrS CDS	121	BBp_NC_004545 - 0121__thrS CDS	thrS CDS	0.287
1	135	PCG	infC	543	1800096	1800638	-	0.486	infC CDS	127	BAg_NZ_CP009253 - 0127__infC CDS	infC CDS	0.317	129785	130327	+	543	0.839	1.56e-98	YES	infC CDS	129	BAk_NC_017256 - 0129__infC CDS	infC CDS	0.304	132729	133268	+	540	0.86	6.27e-103	YES	infC CDS	127	BAp_NC_011833 - 0127__infC CDS	infC CDS	0.322	132409	132948	+	540	0.855	1.79e-101	YES	infC CDS	122	BBp_NC_004545 - 0122__infC CDS	infC CDS	0.28
1	136	PCG	rpmI	198	1799802	1799999	-	0.5	rpmI CDS	128	BAg_NZ_CP009253 - 0128__rpmI CDS	rpmI CDS	0.293	130394	130591	+	198	0.662	2.03e-25	YES	rpmI CDS	130	BAk_NC_017256 - 0130__rpmI CDS	rpmI CDS	0.278	133357	133554	+	198	0.708	5.72e-28	YES	rpmI CDS	128	BAp_NC_011833 - 0128__rpmI CDS	rpmI CDS	0.288	133035	133232	+	198	0.677	3.18e-26	YES	rpmI CDS	123	BBp_NC_004545 - 0123__rpmI CDS	rpmI CDS	0.273
1	137	PCG	rplT	357	1799393	1799749	-	0.482	rplT CDS	129	BAg_NZ_CP009253 - 0129__rplT CDS	rplT CDS	0.333	130635	130991	+	357	0.822	1.48e-54	YES	rplT CDS	131	BAk_NC_017256 - 0131__rplT CDS	rplT CDS	0.325	133597	133953	+	357	0.822	7.27e-54	YES	rplT CDS	129	BAp_NC_011833 - 0129__rplT CDS	rplT CDS	0.325	133275	133631	+	357	0.805	4.9e-54	YES	rplT CDS	124	BBp_NC_004545 - 0124__rplT CDS	rplT CDS	0.331
1	138	PCG	pheS	984	1797959	1798942	-	0.539	pheS CDS	130	BAg_NZ_CP009253 - 0130__pheS CDS	pheS CDS	0.243	131215	132204	+	990	0.538	1.63e-143	YES	pheS CDS	132	BAk_NC_017256 - 0132__pheS CDS	pheS CDS	0.242	134147	135136	+	990	0.59	5.35e-153	YES	pheS CDS	130	BAp_NC_011833 - 0130__pheS CDS	pheS CDS	0.256	133826	134815	+	990	0.587	1.61e-154	YES	pheS CDS	125	BBp_NC_004545 - 0125__pheS CDS	pheS CDS	0.257
1	139	PCG	pheT	2388	1795557	1797944	-	0.544	pheT CDS	131	BAg_NZ_CP009253 - 0131__phenylalanine--tRNA ligase subunit beta CDS	phenylalanine--tRNA ligase subunit beta CDS	0.235	132214	134622	+	2409	0.373	0	YES	pheT CDS	133	BAk_NC_017256 - 0133__pheT CDS	pheT CDS	0.233	135146	137533	+	2388	0.426	0	YES	pheT CDS	131	BAp_NC_011833 - 0131__phenylalanine--tRNA ligase subunit beta CDS	phenylalanine--tRNA ligase subunit beta CDS	0.246	134825	137212	+	2388	0.417	0	YES	pheT CDS	126	BBp_NC_004545 - 0126__pheT CDS	pheT CDS	0.255
1	140	PCG	ihfA	300	1795253	1795552	-	0.5	ihfA CDS	132	BAg_NZ_CP009253 - 0132__integration host factor subunit alpha CDS	integration host factor subunit alpha CDS	0.257	134627	134929	+	303	0.657	7.5e-45	YES	ihfA CDS	134	BAk_NC_017256 - 0134__integration host factor subunit alpha CDS	integration host factor subunit alpha CDS	0.282	137538	137846	+	309	0.616	2.09e-42	YES	ihfA CDS	132	BAp_NC_011833 - 0132__integration host factor subunit alpha CDS	integration host factor subunit alpha CDS	0.265	137217	137525	+	309	0.616	2.99e-41	YES
1	141	PCG	queA	1071	425011	426081	+	0.542	queA CDS	133	BAg_NZ_CP009253 - 0133__queA CDS	queA CDS	0.268	134960	136027	+	1068	0.493	2.52e-137	YES											---		queA CDS	133	BAp_NC_011833 - 0133__queA CDS	queA CDS	0.277	137567	138640	+	1074	0.518	1.23e-140	YES
1	142	PCG	tgt	1128	426137	427264	+	0.513	tgt CDS	134	BAg_NZ_CP009253 - 0134__tgt CDS	tgt CDS	0.268	136074	137177	+	1104	0.593	1.13e-179	YES	tgt CDS	135	BAk_NC_017256 - 0135__tgt CDS	tgt CDS	0.265	138799	139911	+	1113	0.636	0	YES	tgt CDS	134	BAp_NC_011833 - 0134__tgt CDS	tgt CDS	0.272	138681	139793	+	1113	0.624	0	YES
1	143	PCG	yajC	333	427287	427619	+	0.495	yajC CDS	135	BAg_NZ_CP009253 - 0135__yajC CDS	yajC CDS	0.25	137214	137561	+	348	0.555	3.32e-44	YES	yajC CDS	136	BAk_NC_017256 - 0136__yajC CDS	yajC CDS	0.25	139936	140271	+	336	0.523	1.47e-44	YES	yajC CDS	135	BAp_NC_011833 - 0135__yajC CDS	yajC CDS	0.256	139818	140153	+	336	0.559	8.13e-45	YES	yajC CDS	127	BBp_NC_004545 - 0127__yajC CDS	yajC CDS	0.241
1	144	PCG	glyS	2070	3722328	3724397	-	0.554	glyS CDS	136	BAg_NZ_CP009253 - 0136__glycine--tRNA ligase subunit beta CDS	glycine--tRNA ligase subunit beta CDS	0.215	137580	139646	-	2067	0.392	0	YES	glyS CDS	137	BAk_NC_017256 - 0137__glyS CDS	glyS CDS	0.236	140351	142399	-	2049	0.414	0	YES	glyS CDS	136	BAp_NC_011833 - 0136__glycine--tRNA ligase subunit beta CDS	glycine--tRNA ligase subunit beta CDS	0.233	140205	142277	-	2073	0.425	0	YES	glyS CDS	128	BBp_NC_004545 - 0128__glyS CDS	glyS CDS	0.243
1	145	PCG	glyQ	912	3724407	3725318	-	0.561	glyQ CDS	137	BAg_NZ_CP009253 - 0137__glyQ CDS	glyQ CDS	0.266	139679	140554	-	876	0.594	1.28e-138	YES	glyQ CDS	138	BAk_NC_017256 - 0138__glyQ CDS	glyQ CDS	0.265	142374	143312	-	939	0.667	1.95e-157	YES	glyQ CDS	137	BAp_NC_011833 - 0137__glyQ CDS	glyQ CDS	0.274	142252	143190	-	939	0.653	1.73e-155	YES	glyQ CDS	129	BBp_NC_004545 - 0129__glycine--tRNA ligase subunit alpha CDS	glycine--tRNA ligase subunit alpha CDS	0.269
1	146	PCG	folE	669	2242984	2243652	-	0.513	folE CDS	138	BAg_NZ_CP009253 - 0138__folE CDS	folE CDS	0.238	140676	141338	+	663	0.541	4.14e-88	YES											---												---
1	147	PCG	nfo	858	2250840	2251697	+	0.524	nfo CDS	139	BAg_NZ_CP009253 - 0139__nfo CDS	nfo CDS	0.268	141486	142328	+	843	0.611	4.8e-136	YES	nfo CDS	139	BAk_NC_017256 - 0139__nfo CDS	nfo CDS	0.269	143974	144840	+	867	0.625	3.2e-141	YES	nfo CDS	138	BAp_NC_011833 - 0138__nfo CDS	nfo CDS	0.28	143886	144731	+	846	0.621	2.38e-140	YES	nfo CDS	130	BBp_NC_004545 - 0130__nfo CDS	nfo CDS	0.275
1	148	PCG	rplY	285	2282517	2282801	+	0.505	rplY CDS	140	BAg_NZ_CP009253 - 0140__rplY CDS	rplY CDS	0.218	142374	142658	+	285	0.5	8.1e-34	YES	rplY CDS	140	BAk_NC_017256 - 0140__rplY CDS	rplY CDS	0.242	144854	145138	+	285	0.468	6.03e-30	YES	rplY CDS	139	BAp_NC_011833 - 0139__rplY CDS	rplY CDS	0.264	144766	145053	+	288	0.521	1.92e-33	YES	rplY CDS	131	BBp_NC_004545 - 0131__rplY CDS	rplY CDS	0.221
1	149	PCG	yabI	765	71351	72115	+	0.539	yabI CDS	141	BAg_NZ_CP009253 - 0141__DedA family protein CDS	DedA family protein CDS	0.252	142678	143436	-	759	0.492	1.8e-87	YES	yabI CDS	141	BAk_NC_017256 - 0141__DedA family protein CDS	DedA family protein CDS	0.286	145199	145972	-	774	0.482	5.22e-87	YES	yabI CDS	140	BAp_NC_011833 - 0140__DedA family protein CDS	DedA family protein CDS	0.287	145123	145893	-	771	0.508	1.06e-91	YES	yabI CDS	132	BBp_NC_004545 - 0132__DedA family protein CDS	DedA family protein CDS	0.27
1	150	PCG	surA	1287	53416	54702	-	0.538	surA CDS	142	BAg_NZ_CP009253 - 0142__peptidylprolyl isomerase CDS	peptidylprolyl isomerase CDS	0.19	143615	144913	+	1299	0.268	4.73e-67	YES	surA CDS	142	BAk_NC_017256 - 0142__peptidylprolyl isomerase CDS	peptidylprolyl isomerase CDS	0.202	146186	147478	+	1293	0.313	7.25e-80	YES	surA CDS	141	BAp_NC_011833 - 0141__peptidylprolyl isomerase CDS	peptidylprolyl isomerase CDS	0.213	146080	147372	+	1293	0.301	1.06e-71	YES
1	151	PCG	rsmA	822	51609	52430	-	0.53	rsmA CDS	143	BAg_NZ_CP009253 - 0143__rsmA CDS	rsmA CDS	0.223	145002	145817	+	816	0.482	1.81e-93	YES	rsmA CDS	143	BAk_NC_017256 - 0143__rsmA CDS	rsmA CDS	0.227	147528	148352	+	825	0.484	1.09e-92	YES	rsmA CDS	142	BAp_NC_011833 - 0142__rsmA CDS	rsmA CDS	0.229	147426	148247	+	822	0.473	3.54e-92	YES	rsmA CDS	133	BBp_NC_004545 - 0133__rsmA CDS	rsmA CDS	0.248
1	152	PCG	apaH	843	50380	51222	-	0.558	apaH CDS	144	BAg_NZ_CP009253 - 0144__symmetrical bis(5'-nucleosyl)-tetraphosphatase CDS	symmetrical bis(5'-nucleosyl)-tetraphosphatase CDS	0.258	145850	146662	+	813	0.468	1.24e-104	YES	apaH CDS	144	BAk_NC_017256 - 0144__apaH CDS	apaH CDS	0.275	148397	149212	+	816	0.493	4.04e-111	YES	apaH CDS	143	BAp_NC_011833 - 0143__apaH CDS	apaH CDS	0.292	148292	149116	+	825	0.489	1.41e-105	YES	apaH CDS	134	BBp_NC_004545 - 0134__symmetrical bis(5'-nucleosyl)-tetraphosphatase CDS	symmetrical bis(5'-nucleosyl)-tetraphosphatase CDS	0.263
0	152.1	PCG	apaH	843	50380	51222	-	0.558											---												---												---
1	153	PCG	folA	480	49823	50302	+	0.527	folA CDS	145	BAg_NZ_CP009253 - 0145__folA CDS	folA CDS	0.251	146720	147217	-	498	0.461	4.14e-51	YES	folA CDS	145	BAk_NC_017256 - 0145__folA CDS	folA CDS	0.23	149247	149729	-	483	0.488	6.05e-53	YES	folA CDS	144	BAp_NC_011833 - 0144__folA CDS	folA CDS	0.237	149143	149628	-	486	0.472	1.52e-51	YES	folA CDS	135	BBp_NC_004545 - 0135__folA CDS	folA CDS	0.234
1	154	PCG	carB	3222	30817	34038	+	0.563	carB CDS	146	BAg_NZ_CP009253 - 0146__carB CDS	carB CDS	0.307	147294	150524	-	3231	0.736	0	YES	carB CDS	146	BAk_NC_017256 - 0146__carB CDS	carB CDS	0.314	149809	153048	-	3240	0.747	0	YES	carB CDS	145	BAp_NC_011833 - 0145__carB CDS	carB CDS	0.322	149718	152957	-	3240	0.739	0	YES	carB CDS	136	BBp_NC_004545 - 0136__carB CDS	carB CDS	0.298
1	155	PCG	carA	1149	29651	30799	+	0.534	carA CDS	147	BAg_NZ_CP009253 - 0147__carA CDS	carA CDS	0.313	150538	151689	-	1152	0.632	0	YES	carA CDS	147	BAk_NC_017256 - 0147__carA CDS	carA CDS	0.305	153076	154227	-	1152	0.673	0	YES	carA CDS	146	BAp_NC_011833 - 0146__carA CDS	carA CDS	0.301	152971	154134	-	1164	0.666	0	YES	carA CDS	137	BBp_NC_004545 - 0137__carA CDS	carA CDS	0.282
1	156	PCG	dapB	822	28374	29195	+	0.534	dapB CDS	148	BAg_NZ_CP009253 - 0148__4-hydroxy-tetrahydrodipicolinate reductase CDS	4-hydroxy-tetrahydrodipicolinate reductase CDS	0.266	151856	152683	-	828	0.429	2.23e-81	YES	dapB CDS	148	BAk_NC_017256 - 0148__dapB CDS	dapB CDS	0.278	154438	155247	-	810	0.467	6.99e-87	YES	dapB CDS	147	BAp_NC_011833 - 0147__dapB CDS	dapB CDS	0.29	154344	155153	-	810	0.463	6.07e-87	YES	dapB CDS	138	BBp_NC_004545 - 0138__dapB CDS	dapB CDS	0.266
1	157	PCG	ispH	951	26277	27227	+	0.551	ispH CDS	149	BAg_NZ_CP009253 - 0149__ispH CDS	ispH CDS	0.263	152691	153635	-	945	0.527	1.25e-130	YES	ispH CDS	149	BAk_NC_017256 - 0149__ispH CDS	ispH CDS	0.259	155240	156211	-	972	0.559	5.29e-142	YES	ispH CDS	148	BAp_NC_011833 - 0148__ispH CDS	ispH CDS	0.264	155157	156116	-	960	0.539	1.07e-134	YES	ispH CDS	139	BBp_NC_004545 - 0139__4-hydroxy-3-methylbut-2-enyl diphosphate reductase CDS	4-hydroxy-3-methylbut-2-enyl diphosphate reductase CDS	0.231
1	158	PCG	lspA	495	25207	25701	+	0.535	lspA CDS	150	BAg_NZ_CP009253 - 0150__lspA CDS	lspA CDS	0.181	153718	154182	-	465	0.323	2.48e-33	YES	lspA CDS	150	BAk_NC_017256 - 0150__lspA CDS	lspA CDS	0.214	156278	156754	-	477	0.349	5.84e-40	YES	lspA CDS	149	BAp_NC_011833 - 0149__signal peptidase II CDS	signal peptidase II CDS	0.248	156181	156663	-	483	0.367	5.31e-43	YES	lspA CDS	140	BBp_NC_004545 - 0140__lspA CDS	lspA CDS	0.232
1	159	PCG	ileS	2817	22391	25207	+	0.558	ileS CDS	151	BAg_NZ_CP009253 - 0151__ileS CDS	ileS CDS	0.268	154179	156989	-	2811	0.547	0	YES	ileS CDS	151	BAk_NC_017256 - 0151__ileS CDS	ileS CDS	0.261	156754	159576	-	2823	0.554	0	YES	ileS CDS	150	BAp_NC_011833 - 0150__ileS CDS	ileS CDS	0.266	156663	159485	-	2823	0.545	0	YES	ileS CDS	141	BBp_NC_004545 - 0141__ileS CDS	ileS CDS	0.27
1	160	PCG	ribF	942	21407	22348	+	0.536	ribF CDS	152	BAg_NZ_CP009253 - 0152__ribF CDS	ribF CDS	0.225	157012	157947	-	936	0.413	2.99e-99	YES	ribF CDS	152	BAk_NC_017256 - 0152__ribF CDS	ribF CDS	0.216	159598	160533	-	936	0.429	4.02e-102	YES	ribF CDS	151	BAp_NC_011833 - 0151__ribF CDS	ribF CDS	0.234	159502	160443	-	942	0.429	4.8e-104	YES
1	161	PCG	rpsT	264	20815	21078	-	0.466	rpsT CDS	153	BAg_NZ_CP009253 - 0153__rpsT CDS	rpsT CDS	0.277	158136	158399	+	264	0.598	1.02e-31	YES	rpsT CDS	153	BAk_NC_017256 - 0153__rpsT CDS	rpsT CDS	0.296	160729	160998	+	270	0.64	1.25e-35	YES	rpsT CDS	152	BAp_NC_011833 - 0152__rpsT CDS	rpsT CDS	0.27	160658	160927	+	270	0.621	6.27e-35	YES	rpsT CDS	142	BBp_NC_004545 - 0142__rpsT CDS	rpsT CDS	0.249
1	162	PCG	dnaJ	1131	14168	15298	+	0.552	dnaJ CDS	154	BAg_NZ_CP009253 - 0154__dnaJ CDS	dnaJ CDS	0.312	158462	159598	-	1137	0.694	0	YES	dnaJ CDS	154	BAk_NC_017256 - 0154__dnaJ CDS	dnaJ CDS	0.332	161048	162181	-	1134	0.72	0	YES	dnaJ CDS	153	BAp_NC_011833 - 0153__dnaJ CDS	dnaJ CDS	0.334	160977	162110	-	1134	0.733	0	YES	dnaJ CDS	143	BBp_NC_004545 - 0143__dnaJ CDS	dnaJ CDS	0.337
1	163	PCG	dnaK	1917	12163	14079	+	0.511	dnaK CDS	155	BAg_NZ_CP009253 - 0155__dnaK CDS	dnaK CDS	0.327	159679	161595	-	1917	0.809	0	YES	dnaK CDS	155	BAk_NC_017256 - 0155__dnaK CDS	dnaK CDS	0.31	162294	164207	-	1914	0.818	0	YES	dnaK CDS	154	BAp_NC_011833 - 0154__dnaK CDS	dnaK CDS	0.319	162223	164136	-	1914	0.826	0	YES	dnaK CDS	144	BBp_NC_004545 - 0144__dnaK CDS	dnaK CDS	0.299
1	164	PCG	nuoA	444	2404629	2405072	-	0.534	nuoA CDS	156	BAg_NZ_CP009253 - 0156__ndhC CDS	ndhC CDS	0.254	161874	162251	+	378	0.469	2.17e-43	YES	nuoA CDS	156	BAk_NC_017256 - 0156__ndhC CDS	ndhC CDS	0.269	164555	164944	+	390	0.566	2.12e-49	YES	nuoA CDS	155	BAp_NC_011833 - 0155__ndhC CDS	ndhC CDS	0.277	164472	164876	+	405	0.503	1.08e-47	YES	nuoA CDS	145	BBp_NC_004545 - 0145__ndhC CDS	ndhC CDS	0.278
1	165	PCG	nuoB	663	2403951	2404613	-	0.517	nuoB CDS	157	BAg_NZ_CP009253 - 0157__NADH-quinone oxidoreductase subunit B CDS	NADH-quinone oxidoreductase subunit B CDS	0.326	162288	162974	+	687	0.711	8.67e-127	YES	nuoB CDS	157	BAk_NC_017256 - 0157__NADH-quinone oxidoreductase subunit B CDS	NADH-quinone oxidoreductase subunit B CDS	0.316	164995	165669	+	675	0.71	8.8e-125	YES	nuoB CDS	156	BAp_NC_011833 - 0156__NADH-quinone oxidoreductase subunit B CDS	NADH-quinone oxidoreductase subunit B CDS	0.326	164910	165584	+	675	0.737	2.08e-128	YES	nuoB CDS	146	BBp_NC_004545 - 0146__NADH-quinone oxidoreductase subunit B CDS	NADH-quinone oxidoreductase subunit B CDS	0.308
1	166	PCG	nuoC	1791	2402055	2403845	-	0.559	nuoC CDS	158	BAg_NZ_CP009253 - 0158__nuoC CDS	nuoC CDS	0.302	163065	164867	+	1803	0.732	0	YES	nuoC CDS	158	BAk_NC_017256 - 0158__nuoC CDS	nuoC CDS	0.303	165767	167569	+	1803	0.738	0	YES	nuoC CDS	157	BAp_NC_011833 - 0157__nuoC CDS	nuoC CDS	0.306	165675	167477	+	1803	0.74	0	YES	nuoC CDS	147	BBp_NC_004545 - 0147__nuoC CDS	nuoC CDS	0.305
1	167	PCG	nuoE	501	2401552	2402052	-	0.553	nuoE CDS	159	BAg_NZ_CP009253 - 0159__nuoE CDS	nuoE CDS	0.265	164899	165378	+	480	0.596	8.15e-74	YES	nuoE CDS	159	BAk_NC_017256 - 0159__nuoE CDS	nuoE CDS	0.272	167592	168080	+	489	0.645	1.02e-77	YES	nuoE CDS	158	BAp_NC_011833 - 0158__nuoE CDS	nuoE CDS	0.282	167500	167988	+	489	0.657	3.5e-79	YES	nuoE CDS	148	BBp_NC_004545 - 0148__nuoE CDS	nuoE CDS	0.25
1	168	PCG	nuoF	1338	2400218	2401555	-	0.562	nuoF CDS	160	BAg_NZ_CP009253 - 0160__nuoF CDS	nuoF CDS	0.324	165375	166673	+	1299	0.674	0	YES	nuoF CDS	160	BAk_NC_017256 - 0160__nuoF CDS	nuoF CDS	0.323	168077	169408	+	1332	0.696	0	YES	nuoF CDS	159	BAp_NC_011833 - 0159__nuoF CDS	nuoF CDS	0.327	167985	169319	+	1335	0.676	0	YES	nuoF CDS	149	BBp_NC_004545 - 0149__nuoF CDS	nuoF CDS	0.326
1	169	PCG	nuoG	2727	2397439	2400165	-	0.564	nuoG CDS	161	BAg_NZ_CP009253 - 0161__nuoG CDS	nuoG CDS	0.288	166773	169496	+	2724	0.518	0	YES	nuoG CDS	161	BAk_NC_017256 - 0161__nuoG CDS	nuoG CDS	0.286	169490	172222	+	2733	0.514	0	YES	nuoG CDS	160	BAp_NC_011833 - 0160__nuoG CDS	nuoG CDS	0.288	169413	172133	+	2721	0.52	0	YES	nuoG CDS	150	BBp_NC_004545 - 0150__nuoG CDS	nuoG CDS	0.27
1	170	PCG	nuoH	978	2396465	2397442	-	0.542	nuoH CDS	162	BAg_NZ_CP009253 - 0162__nuoH CDS	nuoH CDS	0.277	169493	170461	+	969	0.668	3.29e-162	YES	nuoH CDS	162	BAk_NC_017256 - 0162__nuoH CDS	nuoH CDS	0.273	172219	173196	+	978	0.689	4.46e-169	YES	nuoH CDS	161	BAp_NC_011833 - 0161__nuoH CDS	nuoH CDS	0.283	172145	173113	+	969	0.702	1.24e-172	YES	nuoH CDS	151	BBp_NC_004545 - 0151__nuoH CDS	nuoH CDS	0.284
1	171	PCG	nuoI	543	2395908	2396450	-	0.543	nuoI CDS	163	BAg_NZ_CP009253 - 0163__nuoI CDS	nuoI CDS	0.297	170487	171029	+	543	0.694	1.55e-97	YES	nuoI CDS	163	BAk_NC_017256 - 0163__nuoI CDS	nuoI CDS	0.304	173212	173754	+	543	0.694	2.08e-96	YES	nuoI CDS	162	BAp_NC_011833 - 0162__nuoI CDS	nuoI CDS	0.298	173138	173680	+	543	0.722	1.25e-101	YES	nuoI CDS	152	BBp_NC_004545 - 0152__nuoI CDS	nuoI CDS	0.28
1	172	PCG	nuoJ	555	2395342	2395896	-	0.539	nuoJ CDS	164	BAg_NZ_CP009253 - 0164__nuoJ CDS	nuoJ CDS	0.228	171045	171548	+	504	0.483	2.13e-60	YES	nuoJ CDS	164	BAk_NC_017256 - 0164__nuoJ CDS	nuoJ CDS	0.257	173765	174274	+	510	0.533	1.59e-66	YES	nuoJ CDS	163	BAp_NC_011833 - 0163__nuoJ CDS	nuoJ CDS	0.248	173690	174202	+	513	0.516	2.85e-66	YES	nuoJ CDS	153	BBp_NC_004545 - 0153__NADH-quinone oxidoreductase subunit J CDS	NADH-quinone oxidoreductase subunit J CDS	0.216
1	173	PCG	nuoK	303	2395043	2395345	-	0.548	nuoK CDS	165	BAg_NZ_CP009253 - 0165__nuoK CDS	nuoK CDS	0.281	171583	171885	+	303	0.66	3.47e-44	YES	nuoK CDS	165	BAk_NC_017256 - 0165__nuoK CDS	nuoK CDS	0.277	174305	174607	+	303	0.67	7.24e-45	YES	nuoK CDS	164	BAp_NC_011833 - 0164__nuoK CDS	nuoK CDS	0.267	174233	174535	+	303	0.67	7.16e-45	YES	nuoK CDS	154	BBp_NC_004545 - 0154__nuoK CDS	nuoK CDS	0.29
1	174	PCG	nuoL	1842	2393205	2395046	-	0.572	nuoL CDS	166	BAg_NZ_CP009253 - 0166__nuoL CDS	nuoL CDS	0.236	171882	173714	+	1833	0.481	0	YES	nuoL CDS	166	BAk_NC_017256 - 0166__nuoL CDS	nuoL CDS	0.237	174604	176454	+	1851	0.504	0	YES	nuoL CDS	165	BAp_NC_011833 - 0165__nuoL CDS	nuoL CDS	0.256	174532	176376	+	1845	0.511	0	YES	nuoL CDS	155	BBp_NC_004545 - 0155__nuoL CDS	nuoL CDS	0.255
1	175	PCG	nuoM	1530	2391512	2393041	-	0.547	nuoM CDS	167	BAg_NZ_CP009253 - 0167__NuoM family protein CDS	NuoM family protein CDS	0.253	173771	175309	+	1539	0.46	8.72e-176	YES	nuoM CDS	167	BAk_NC_017256 - 0167__nuoM CDS	nuoM CDS	0.244	176545	178047	+	1503	0.512	0	YES	nuoM CDS	166	BAp_NC_011833 - 0166__nuoM CDS	nuoM CDS	0.256	176473	177990	+	1518	0.499	0	YES	nuoM CDS	156	BBp_NC_004545 - 0156__NADH-quinone oxidoreductase subunit M CDS	NADH-quinone oxidoreductase subunit M CDS	0.249
1	176	PCG	nuoN	1458	2390048	2391505	-	0.572	nuoN CDS	168	BAg_NZ_CP009253 - 0168__NADH-quinone oxidoreductase subunit N CDS	NADH-quinone oxidoreductase subunit N CDS	0.215	175306	176775	+	1470	0.428	3.64e-132	YES	nuoN CDS	168	BAk_NC_017256 - 0168__NADH-quinone oxidoreductase subunit N CDS	NADH-quinone oxidoreductase subunit N CDS	0.246	178068	179528	+	1461	0.469	6.43e-161	YES	nuoN CDS	167	BAp_NC_011833 - 0167__NADH-quinone oxidoreductase subunit N CDS	NADH-quinone oxidoreductase subunit N CDS	0.252	177997	179457	+	1461	0.49	1.08e-163	YES	nuoN CDS	157	BBp_NC_004545 - 0157__NADH-quinone oxidoreductase subunit N CDS	NADH-quinone oxidoreductase subunit N CDS	0.242
1	177	PCG	alx	966	3238580	3239545	+	0.54	alx CDS	169	BAg_NZ_CP009253 - 0169__hypothetical protein CDS	hypothetical protein CDS	0.186	176860	177795	+	936	0.311	2.53e-59	YES	alx CDS	169	BAk_NC_017256 - 0169__hypothetical protein CDS	hypothetical protein CDS	0.164	180101	180295	+	195	0.274	4.34e-07	YES											---		alx CDS	158	BBp_NC_004545 - 0158__membrane protein CDS	membrane protein CDS	0.223
1	178	PCG	folC	1269	2431674	2432942	-	0.56	folC CDS	170	BAg_NZ_CP009253 - 0170__folC CDS	folC CDS	0.259	177866	179113	+	1248	0.412	3.6e-116	YES	folC CDS	170	BAk_NC_017256 - 0170__folC CDS	folC CDS	0.264	180494	181735	+	1242	0.45	1.52e-129	YES	folC CDS	168	BAp_NC_011833 - 0168__folC CDS	folC CDS	0.27	180582	181817	+	1236	0.432	9.2e-125	YES	folC CDS	159	BBp_NC_004545 - 0159__folC CDS	folC CDS	0.263
1	179	PCG	cvpA	489	2430275	2430763	-	0.491											---		---	171	BAk_NC_017256 - 0171__CvpA family protein CDS	CvpA family protein CDS	0.146	181980	182225	+	246	0.425	---		---	169	BAp_NC_011833 - 0169__CvpA family protein CDS	CvpA family protein CDS	0.157	182103	182318	+	216	0.349	---
0	179.1	PCG	cvpA	489	2430275	2430763	-	0.491											---												---												---
1	180	PCG	prs	948	1260928	1261875	-	0.525	prs CDS	171	BAg_NZ_CP009253 - 0171__ribose-phosphate pyrophosphokinase CDS	ribose-phosphate pyrophosphokinase CDS	0.344	179658	180605	-	948	0.879	0	YES	prs CDS	172	BAk_NC_017256 - 0172__ribose-phosphate pyrophosphokinase CDS	ribose-phosphate pyrophosphokinase CDS	0.35	182300	183247	-	948	0.902	0	YES	prs CDS	170	BAp_NC_011833 - 0170__ribose-phosphate pyrophosphokinase CDS	ribose-phosphate pyrophosphokinase CDS	0.347	182396	183343	-	948	0.889	0	YES	prs CDS	160	BBp_NC_004545 - 0160__ribose-phosphate pyrophosphokinase CDS	ribose-phosphate pyrophosphokinase CDS	0.347
1	181	PCG	ispE	852	1262026	1262877	-	0.534	ispE CDS	172	BAg_NZ_CP009253 - 0172__ispE CDS	ispE CDS	0.27	180644	181522	-	879	0.465	1.93e-90	YES	ispE CDS	173	BAk_NC_017256 - 0173__ispE CDS	ispE CDS	0.269	183348	184222	-	875	0.262	3.95e-23	YES	ispE CDS	171	BAp_NC_011833 - 0171__ispE CDS	ispE CDS	0.28	183463	184347	-	885	0.493	8.19e-96	YES
1	182	PCG	prfA	1083	1265012	1266094	+	0.53	prfA CDS	173	BAg_NZ_CP009253 - 0173__prfA CDS	prfA CDS	0.29	181716	182801	+	1086	0.598	7.48e-165	YES	prfA CDS	174	BAk_NC_017256 - 0174__prfA CDS	prfA CDS	0.29	184456	185541	+	1086	0.617	7.4e-171	YES	prfA CDS	172	BAp_NC_011833 - 0172__prfA CDS	prfA CDS	0.311	184555	185640	+	1086	0.611	6.04e-172	YES	prfA CDS	161	BBp_NC_004545 - 0161__prfA CDS	prfA CDS	0.296
1	183	PCG	prmC	834	1266094	1266927	+	0.552	prmC CDS	174	BAg_NZ_CP009253 - 0174__prmC CDS	prmC CDS	0.26	182798	183625	+	828	0.433	3.46e-84	YES	prmC CDS	175	BAk_NC_017256 - 0175__prmC CDS	prmC CDS	0.262	185538	186365	+	828	0.457	1.71e-90	YES	prmC CDS	173	BAp_NC_011833 - 0173__prmC CDS	prmC CDS	0.259	185637	186470	+	834	0.44	2.95e-91	YES	prmC CDS	162	BBp_NC_004545 - 0162__prmC CDS	prmC CDS	0.26
1	184	PCG	ychA	810	1267320	1268129	+	0.464	ychA CDS	175	BAg_NZ_CP009253 - 0175__invasion regulator SirB1 CDS	invasion regulator SirB1 CDS	0.274	183750	184559	+	810	0.535	1.39e-101	YES	ychA CDS	176	BAk_NC_017256 - 0176__sirB1 CDS	sirB1 CDS	0.284	186534	187343	+	810	0.572	8.33e-110	YES	ychA CDS	174	BAp_NC_011833 - 0174__invasion regulator SirB1 CDS	invasion regulator SirB1 CDS	0.29	186630	187439	+	810	0.576	3.06e-112	YES	ychA CDS	163	BBp_NC_004545 - 0163__sirB1 CDS	sirB1 CDS	0.283
1	185	PCG	nadE	828	1822458	1823285	+	0.495	nadE CDS	176	BAg_NZ_CP009253 - 0176__nadE CDS	nadE CDS	0.273	184570	185376	-	807	0.549	1.52e-106	YES	nadE CDS	177	BAk_NC_017256 - 0177__nadE CDS	nadE CDS	0.289	187351	188157	-	807	0.589	7.57e-120	YES	nadE CDS	175	BAp_NC_011833 - 0175__nadE CDS	nadE CDS	0.296	187447	188253	-	807	0.607	6.86e-122	YES
1	186	PCG	ackA	1203	2413470	2414672	+	0.522	ackA CDS	177	BAg_NZ_CP009253 - 0177__acetate kinase CDS	acetate kinase CDS	0.262	185542	186750	+	1209	0.54	3.76e-170	YES	ackA CDS	178	BAk_NC_017256 - 0178__acetate kinase CDS	acetate kinase CDS	0.273	188241	189458	+	1218	0.571	2.56e-178	YES	ackA CDS	176	BAp_NC_011833 - 0176__acetate kinase CDS	acetate kinase CDS	0.261	188337	189554	+	1218	0.546	4.92e-173	YES	ackA CDS	164	BBp_NC_004545 - 0164__acetate kinase CDS	acetate kinase CDS	0.262
1	187	PCG	pta	2145	2414747	2416891	+	0.555	pta CDS	178	BAg_NZ_CP009253 - 0178__pta CDS	pta CDS	0.238	186790	188919	+	2130	0.415	0	YES	pta CDS	179	BAk_NC_017256 - 0179__pta CDS	pta CDS	0.223	189503	191623	+	2121	0.422	0	YES	pta CDS	177	BAp_NC_011833 - 0177__pta CDS	pta CDS	0.241	189599	191725	+	2127	0.411	0	YES	pta CDS	165	BBp_NC_004545 - 0165__pta CDS	pta CDS	0.26
1	188	PCG	yfaE	255	2348514	2348768	+	0.561	yfaE CDS	179	BAg_NZ_CP009253 - 0179__class I ribonucleotide reductase maintenance protein YfaE CDS	class I ribonucleotide reductase maintenance protein YfaE CDS	0.215	188931	189191	-	261	0.36	8.28e-21	YES	yfaE CDS	180	BAk_NC_017256 - 0180__class I ribonucleotide reductase maintenance protein YfaE CDS	class I ribonucleotide reductase maintenance protein YfaE CDS	0.235	191650	191913	-	264	0.402	1.09e-17	YES	yfaE CDS	178	BAp_NC_011833 - 0178__class I ribonucleotide reductase maintenance protein YfaE CDS	class I ribonucleotide reductase maintenance protein YfaE CDS	0.246	191757	192020	-	264	0.402	8.38e-19	YES	yfaE CDS	166	BBp_NC_004545 - 0166__yfaE CDS	yfaE CDS	0.239
1	189	PCG	nrdB	1131	2347384	2348514	+	0.506	nrdB CDS	180	BAg_NZ_CP009253 - 0180__nrdB CDS	nrdB CDS	0.262	189193	190323	-	1131	0.737	0	YES	nrdB CDS	181	BAk_NC_017256 - 0181__nrdB CDS	nrdB CDS	0.257	191915	193045	-	1131	0.755	0	YES	nrdB CDS	179	BAp_NC_011833 - 0179__nrdB CDS	nrdB CDS	0.265	192023	193153	-	1131	0.753	0	YES	nrdB CDS	167	BBp_NC_004545 - 0167__nrdB CDS	nrdB CDS	0.279
1	190	PCG	nrdA	2286	2344865	2347150	+	0.537	nrdA CDS	181	BAg_NZ_CP009253 - 0181__nrdA CDS	nrdA CDS	0.285	190366	192654	-	2289	0.726	0	YES	nrdA CDS	182	BAk_NC_017256 - 0182__nrdA CDS	nrdA CDS	0.294	193108	195393	-	2286	0.744	0	YES	nrdA CDS	180	BAp_NC_011833 - 0180__nrdA CDS	nrdA CDS	0.288	193221	195506	-	2286	0.752	0	YES	nrdA CDS	168	BBp_NC_004545 - 0168__nrdA CDS	nrdA CDS	0.286
1	191	PCG	gyrA	2628	2336793	2339420	-	0.54	gyrA CDS	182	BAg_NZ_CP009253 - 0182__gyrA CDS	gyrA CDS	0.28	192777	195287	-	2511	0.647	0	YES	gyrA CDS	183	BAk_NC_017256 - 0183__gyrA CDS	gyrA CDS	0.293	195478	197979	-	2502	0.657	0	YES	gyrA CDS	181	BAp_NC_011833 - 0181__gyrA CDS	gyrA CDS	0.297	195579	198071	-	2493	0.635	0	YES	gyrA CDS	169	BBp_NC_004545 - 0169__gyrA CDS	gyrA CDS	0.283
1	192	PCG	---						---	183	BAg_NZ_CP009253 - 0183__DUF2076 domain-containing protein CDS	DUF2076 domain-containing protein CDS	0.256	195541	196275	+	735		---		---	184	BAk_NC_017256 - 0184__DUF2076 domain-containing protein CDS	DUF2076 domain-containing protein CDS	0.256	198244	198969	+	726		---		---	182	BAp_NC_011833 - 0182__DUF2076 domain-containing protein CDS	DUF2076 domain-containing protein CDS	0.261	198338	199054	+	717		---		---	170	BBp_NC_004545 - 0170__DUF2076 domain-containing protein CDS	DUF2076 domain-containing protein CDS	0.28
1	193	PCG	ahpC	564	638945	639508	+	0.5	ahpC CDS	184	BAg_NZ_CP009253 - 0184__redoxin domain-containing protein CDS	redoxin domain-containing protein CDS	0.291	196368	196964	-	597	0.321	2.5e-30	YES	ahpC CDS	185	BAk_NC_017256 - 0185__peroxiredoxin C CDS	peroxiredoxin C CDS	0.303	199078	199671	-	594	0.301	7.21e-27	YES	ahpC CDS	183	BAp_NC_011833 - 0183__peroxiredoxin C CDS	peroxiredoxin C CDS	0.308	199176	199769	-	594	0.316	6.55e-31	YES	ahpC CDS	171	BBp_NC_004545 - 0171__redoxin domain-containing protein CDS	redoxin domain-containing protein CDS	0.295
1	194	PCG	ung	690	2716754	2717443	+	0.522	ung CDS	185	BAg_NZ_CP009253 - 0185__ung CDS	ung CDS	0.227	197114	197716	+	603	0.484	3.03e-78	YES	---	186	BAk_NC_017256 - 0186__ung CDS	ung CDS	0.25	199740	200406	+	667	0.148	---		ung CDS	184	BAp_NC_011833 - 0184__ung CDS	ung CDS	0.254	199866	200507	+	642	0.511	4.53e-84	YES	ung CDS	172	BBp_NC_004545 - 0172__ung CDS	ung CDS	0.279
1	195	PCG	grpE	594	2750115	2750708	-	0.503	grpE CDS	186	BAg_NZ_CP009253 - 0186__grpE CDS	grpE CDS	0.21	197808	198383	-	576	0.263	1.02e-24	YES	grpE CDS	187	BAk_NC_017256 - 0187__grpE CDS	grpE CDS	0.201	200483	201049	-	567	0.292	3.72e-27	YES	grpE CDS	185	BAp_NC_011833 - 0185__grpE CDS	grpE CDS	0.217	200583	201149	-	567	0.308	1.53e-29	YES	grpE CDS	173	BBp_NC_004545 - 0173__nucleotide exchange factor GrpE CDS	nucleotide exchange factor GrpE CDS	0.226
1	196	PCG	nadK	879	2750831	2751709	+	0.499	nadK CDS	187	BAg_NZ_CP009253 - 0187__nadK CDS	nadK CDS	0.274	198492	199370	+	879	0.623	3.96e-140	YES	nadK CDS	188	BAk_NC_017256 - 0188__nadK CDS	nadK CDS	0.289	201167	202045	+	879	0.654	2.43e-144	YES	nadK CDS	186	BAp_NC_011833 - 0186__nadK CDS	nadK CDS	0.301	201266	202144	+	879	0.658	3.13e-144	YES	nadK CDS	174	BBp_NC_004545 - 0174__nadK CDS	nadK CDS	0.263
1	197	PCG	bamE	342	2753605	2753946	+	0.494	bamE CDS	188	BAg_NZ_CP009253 - 0188__outer membrane protein assembly factor BamE CDS	outer membrane protein assembly factor BamE CDS	0.193	199528	199854	+	327	0.246	2.51e-08	YES	bamE CDS	189	BAk_NC_017256 - 0189__bamE CDS	bamE CDS	0.201	202139	202447	+	309	0.267	3.52e-11	YES	bamE CDS	187	BAp_NC_011833 - 0187__outer membrane protein assembly factor BamE CDS	outer membrane protein assembly factor BamE CDS	0.21	202277	202585	+	309	0.221	7.62e-11	YES
1	198	tmRNA	---						---	189	BAg_NZ_CP009253 - 0189__ssrA tmRNA	ssrA tmRNA		199874	200246	-	373		---		---	190	BAk_NC_017256 - 0190__ssrA tmRNA	ssrA tmRNA		202485	202848	-	364		---		---	188	BAp_NC_011833 - 0188__ssrA tmRNA	ssrA tmRNA		202625	202991	-	367		---		---	175	BBp_NC_004545 - 0175__ssrA tmRNA	ssrA tmRNA
1	199	PCG	grxD	348	1733754	1734101	-	0.526	grxD CDS	190	BAg_NZ_CP009253 - 0190__grxD CDS	grxD CDS	0.3	200411	200743	+	333	0.67	7.12e-58	YES	grxD CDS	191	BAk_NC_017256 - 0191__grxD CDS	grxD CDS	0.269	202980	203306	+	327	0.651	2.77e-55	YES	grxD CDS	189	BAp_NC_011833 - 0189__grxD CDS	grxD CDS	0.294	203122	203448	+	327	0.661	4.29e-56	YES	grxD CDS	176	BBp_NC_004545 - 0176__grxD CDS	grxD CDS	0.291
1	200	PCG	rnt	648	1728347	1728994	+	0.542	rnt CDS	191	BAg_NZ_CP009253 - 0191__rnt CDS	rnt CDS	0.31	200838	201488	-	651	0.602	2.39e-102	YES	rnt CDS	192	BAk_NC_017256 - 0192__rnt CDS	rnt CDS	0.298	203462	204121	-	660	0.639	9.22e-108	YES	rnt CDS	190	BAp_NC_011833 - 0190__rnt CDS	rnt CDS	0.311	203592	204257	-	666	0.638	1.31e-108	YES	rnt CDS	177	BBp_NC_004545 - 0177__rnt CDS	rnt CDS	0.3
1	201	PCG	sodA	621	4100810	4101430	+	0.533	sodA CDS	192	BAg_NZ_CP009253 - 0192__superoxide dismutase CDS	superoxide dismutase CDS	0.27	201687	202298	+	612	0.539	1.3e-90	YES	sodA CDS	193	BAk_NC_017256 - 0193__superoxide dismutase CDS	superoxide dismutase CDS	0.265	204341	204952	+	612	0.587	1.55e-95	YES	sodA CDS	191	BAp_NC_011833 - 0191__superoxide dismutase [Mn] CDS	superoxide dismutase [Mn] CDS	0.26	204477	205088	+	612	0.626	7.41e-102	YES	sodA CDS	178	BBp_NC_004545 - 0178__superoxide dismutase [Mn] CDS	superoxide dismutase [Mn] CDS	0.234
1	202	PCG	pth	585	1257929	1258513	-	0.497	pth CDS	193	BAg_NZ_CP009253 - 0193__pth CDS	pth CDS	0.257	202419	202955	+	537	0.456	8.59e-50	YES	pth CDS	194	BAk_NC_017256 - 0194__pth CDS	pth CDS	0.249	205102	205635	+	534	0.411	7.02e-48	YES	pth CDS	192	BAp_NC_011833 - 0192__pth CDS	pth CDS	0.253	205276	205809	+	534	0.416	2.84e-51	YES	pth CDS	179	BBp_NC_004545 - 0179__pth CDS	pth CDS	0.256
1	203	PCG	ychF	1092	1256721	1257812	-	0.51	ychF CDS	194	BAg_NZ_CP009253 - 0194__ychF CDS	ychF CDS	0.253	203010	204098	+	1089	0.554	7e-155	YES	ychF CDS	195	BAk_NC_017256 - 0195__ychF CDS	ychF CDS	0.236	205676	206764	+	1089	0.556	7.92e-160	YES	ychF CDS	193	BAp_NC_011833 - 0193__ychF CDS	ychF CDS	0.252	205850	206938	+	1089	0.57	1.91e-160	YES	ychF CDS	180	BBp_NC_004545 - 0180__ychF CDS	ychF CDS	0.261
1	204	PCG	thrC	1287	3734	5020	+	0.528	thrC CDS	195	BAg_NZ_CP009253 - 0195__thrC CDS	thrC CDS	0.265	204182	205471	-	1290	0.621	0	YES	thrC CDS	196	BAk_NC_017256 - 0196__thrC CDS	thrC CDS	0.273	206828	208117	-	1290	0.64	0	YES	thrC CDS	194	BAp_NC_011833 - 0194__thrC CDS	thrC CDS	0.277	207014	208303	-	1290	0.633	0	YES	thrC CDS	181	BBp_NC_004545 - 0181__thrC CDS	thrC CDS	0.286
1	205	PCG	thrB	933	2801	3733	+	0.563	thrB CDS	196	BAg_NZ_CP009253 - 0196__thrB CDS	thrB CDS	0.296	205475	206404	-	930	0.565	7.14e-143	YES	thrB CDS	197	BAk_NC_017256 - 0197__thrB CDS	thrB CDS	0.295	208121	209050	-	930	0.606	4.26e-152	YES	thrB CDS	195	BAp_NC_011833 - 0195__thrB CDS	thrB CDS	0.297	208310	209239	-	930	0.594	1.53e-151	YES	thrB CDS	182	BBp_NC_004545 - 0182__thrB CDS	thrB CDS	0.311
1	206	PCG	thrA	2463	337	2799	+	0.531	thrA CDS	197	BAg_NZ_CP009253 - 0197__thrA CDS	thrA CDS	0.241	206426	208870	-	2445	0.488	0	YES	thrA CDS	198	BAk_NC_017256 - 0198__thrA CDS	thrA CDS	0.253	209068	211518	-	2451	0.528	0	YES	thrA CDS	196	BAp_NC_011833 - 0196__thrA CDS	thrA CDS	0.26	209260	211710	-	2451	0.532	0	YES	thrA CDS	183	BBp_NC_004545 - 0183__thrA CDS	thrA CDS	0.272
1	207	PCG	hpt	537	141431	141967	+	0.507	hpt CDS	198	BAg_NZ_CP009253 - 0198__hpt CDS	hpt CDS	0.285	209465	209998	+	534	0.669	2.06e-89	YES	hpt CDS	199	BAk_NC_017256 - 0199__hpt CDS	hpt CDS	0.257	212205	212741	+	537	0.637	3.86e-83	YES	hpt CDS	197	BAp_NC_011833 - 0197__hpt CDS	hpt CDS	0.272	212369	212905	+	537	0.642	5.88e-85	YES
1	208	PCG	panC	852	147944	148795	-	0.527	panC CDS	199	BAg_NZ_CP009253 - 0199__pantoate--beta-alanine ligase CDS	pantoate--beta-alanine ligase CDS	0.234	210008	210865	-	858	0.482	2.46e-101	YES	panC CDS	200	BAk_NC_017256 - 0200__panC CDS	panC CDS	0.231	212761	213618	-	858	0.493	2.83e-104	YES	panC CDS	198	BAp_NC_011833 - 0198__pantoate--beta-alanine ligase CDS	pantoate--beta-alanine ligase CDS	0.226	212913	213770	-	858	0.479	7.56e-101	YES
1	209	PCG	panB	795	148807	149601	-	0.546	panB CDS	200	BAg_NZ_CP009253 - 0200__panB CDS	panB CDS	0.298	210897	211688	-	792	0.525	3.37e-111	YES	panB CDS	201	BAk_NC_017256 - 0201__panB CDS	panB CDS	0.295	213635	214426	-	792	0.582	3.7e-124	YES	panB CDS	199	BAp_NC_011833 - 0199__panB CDS	panB CDS	0.292	213785	214576	-	792	0.567	7.88e-122	YES
1	210	PCG	pcnB	1398	157729	159126	-	0.559											---												---												---
0	210.1	PCG	pcnB	1398	157729	159126	-	0.559											---												---												---
0	210.2	PCG	pcnB	1398	157729	159126	-	0.559											---												---												---
1	211	PCG	dksA	456	160149	160604	-	0.526	dksA CDS	201	BAg_NZ_CP009253 - 0201__dksA CDS	dksA CDS	0.283	211786	212241	-	456	0.695	7.6e-84	YES	dksA CDS	202	BAk_NC_017256 - 0202__dksA CDS	dksA CDS	0.293	214549	214998	-	450	0.695	1.82e-82	YES	dksA CDS	200	BAp_NC_011833 - 0200__dksA CDS	dksA CDS	0.294	214692	215147	-	456	0.715	2.46e-84	YES	dksA CDS	184	BBp_NC_004545 - 0184__dksA CDS	dksA CDS	0.285
1	212	PCG	truA	813	2434824	2435636	-	0.554	truA CDS	202	BAg_NZ_CP009253 - 0202__truA CDS	truA CDS	0.283	212509	213320	+	812	0.423	4.22e-79	YES	truA CDS	203	BAk_NC_017256 - 0203__truA CDS	truA CDS	0.296	215304	216104	+	801	0.533	1.44e-113	YES	truA CDS	201	BAp_NC_011833 - 0201__truA CDS	truA CDS	0.298	215404	216204	+	801	0.559	1.48e-113	YES	truA CDS	185	BBp_NC_004545 - 0185__truA CDS	truA CDS	0.301
1	213	PCG	mrcB	2535	164730	167264	+	0.551											---		mrcB CDS	204	BAk_NC_017256 - 0204__mrcB CDS	mrcB CDS	0.258	216131	218467	+	2337	0.489	0	YES	mrcB CDS	202	BAp_NC_011833 - 0202__mrcB CDS	mrcB CDS	0.275	216276	218558	+	2283	0.474	0	YES	mrcB CDS	186	BBp_NC_004545 - 0186__mrcB CDS	mrcB CDS	0.263
1	214	PCG	secA	2706	108279	110984	+	0.524	secA CDS	203	BAg_NZ_CP009253 - 0203__secA CDS	secA CDS	0.267	215772	218390	+	2619	0.628	0	YES	secA CDS	205	BAk_NC_017256 - 0205__secA CDS	secA CDS	0.28	218535	221159	+	2625	0.652	0	YES	secA CDS	203	BAp_NC_011833 - 0203__secA CDS	secA CDS	0.274	218788	221415	+	2628	0.654	0	YES	secA CDS	187	BBp_NC_004545 - 0187__secA CDS	secA CDS	0.278
1	215	PCG	mutT	390	111044	111433	+	0.492											---		mutT CDS	206	BAk_NC_017256 - 0206__(deoxy)nucleoside triphosphate pyrophosphohydrolase CDS	(deoxy)nucleoside triphosphate pyrophosphohydrolase CDS	0.251	221214	221600	+	387	0.379	6.43e-26	YES	mutT CDS	204	BAp_NC_011833 - 0204__(deoxy)nucleoside triphosphate pyrophosphohydrolase CDS	(deoxy)nucleoside triphosphate pyrophosphohydrolase CDS	0.224	221491	221865	+	375	0.353	3.66e-26	YES
1	216	PCG	coaE	621	112599	113219	-	0.527	coaE CDS	204	BAg_NZ_CP009253 - 0204__dephospho-CoA kinase CDS	dephospho-CoA kinase CDS	0.214	218820	219482	-	663	0.393	2.97e-55	YES	coaE CDS	207	BAk_NC_017256 - 0207__coaE CDS	coaE CDS	0.216	221673	222326	-	654	0.408	2.17e-55	YES	coaE CDS	205	BAp_NC_011833 - 0205__dephospho-CoA kinase CDS	dephospho-CoA kinase CDS	0.225	221848	222501	-	654	0.383	3.79e-53	YES
1	217	PCG	guaC	1044	113444	114487	+	0.513	guaC CDS	205	BAg_NZ_CP009253 - 0205__GMP reductase CDS	GMP reductase CDS	0.323	219625	220674	+	1050	0.72	0	YES	guaC CDS	208	BAk_NC_017256 - 0208__GMP reductase CDS	GMP reductase CDS	0.314	222382	223431	+	1050	0.723	0	YES	guaC CDS	206	BAp_NC_011833 - 0206__GMP reductase CDS	GMP reductase CDS	0.316	222557	223606	+	1050	0.72	0	YES	guaC CDS	188	BBp_NC_004545 - 0188__GMP reductase CDS	GMP reductase CDS	0.316
1	218	PCG	aceE	2664	123017	125680	+	0.53	aceE CDS	206	BAg_NZ_CP009253 - 0206__aceE CDS	aceE CDS	0.296	220892	223555	+	2664	0.735	0	YES	aceE CDS	209	BAk_NC_017256 - 0209__aceE CDS	aceE CDS	0.294	223664	226327	+	2664	0.749	0	YES	aceE CDS	207	BAp_NC_011833 - 0207__aceE CDS	aceE CDS	0.306	223834	226497	+	2664	0.756	0	YES	aceE CDS	189	BBp_NC_004545 - 0189__aceE CDS	aceE CDS	0.294
1	219	PCG	aceF	1893	125695	127587	+	0.547	aceF CDS	207	BAg_NZ_CP009253 - 0207__2-oxo acid dehydrogenase subunit E2 CDS	2-oxo acid dehydrogenase subunit E2 CDS	0.254	223587	224726	+	1140	0.304	2.83e-126	YES	aceF CDS	210	BAk_NC_017256 - 0210__2-oxo acid dehydrogenase subunit E2 CDS	2-oxo acid dehydrogenase subunit E2 CDS	0.243	226342	227550	+	1209	0.327	2.74e-132	YES	aceF CDS	208	BAp_NC_011833 - 0208__2-oxo acid dehydrogenase subunit E2 CDS	2-oxo acid dehydrogenase subunit E2 CDS	0.25	226510	227718	+	1209	0.335	3.05e-134	YES	aceF CDS	190	BBp_NC_004545 - 0190__2-oxo acid dehydrogenase subunit E2 CDS	2-oxo acid dehydrogenase subunit E2 CDS	0.269
1	220	PCG	lpd	1425	127912	129336	+	0.531	lpd CDS	208	BAg_NZ_CP009253 - 0208__lpdA CDS	lpdA CDS	0.291	224780	226204	+	1425	0.56	0	YES	lpd CDS	211	BAk_NC_017256 - 0211__lpdA CDS	lpdA CDS	0.293	227612	229033	+	1422	0.611	0	YES	lpd CDS	209	BAp_NC_011833 - 0209__lpdA CDS	lpdA CDS	0.289	227762	229183	+	1422	0.609	0	YES	lpd CDS	191	BBp_NC_004545 - 0191__lpdA CDS	lpdA CDS	0.285
1	221	PCG	speD	795	134788	135582	-	0.462	speD CDS	209	BAg_NZ_CP009253 - 0209__speD CDS	speD CDS	0.255	226328	227134	-	807	0.713	3.65e-146	YES	speD CDS	212	BAk_NC_017256 - 0212__speD CDS	speD CDS	0.262	229169	229969	-	801	0.731	2.81e-148	YES	speD CDS	210	BAp_NC_011833 - 0210__speD CDS	speD CDS	0.271	229356	230153	-	798	0.731	8.24e-147	YES
1	222	PCG	speE	867	135598	136464	-	0.507	speE CDS	210	BAg_NZ_CP009253 - 0210__speE CDS	speE CDS	0.251	227162	228022	-	861	0.528	7.71e-125	YES	speE CDS	213	BAk_NC_017256 - 0213__speE CDS	speE CDS	0.249	229997	230857	-	861	0.569	1.05e-128	YES	speE CDS	211	BAp_NC_011833 - 0211__speE CDS	speE CDS	0.262	230172	231032	-	861	0.545	2.71e-122	YES
1	223	PCG	mtn	699	178455	179153	-	0.524	mtn CDS	211	BAg_NZ_CP009253 - 0211__5'-methylthioadenosine/adenosylhomocysteine nucleosidase CDS	5'-methylthioadenosine/adenosylhomocysteine nucleosidase CDS	0.242	228212	228922	-	711	0.356	1.7e-55	YES	mtn CDS	214	BAk_NC_017256 - 0214__5'-methylthioadenosine/adenosylhomocysteine nucleosidase CDS	5'-methylthioadenosine/adenosylhomocysteine nucleosidase CDS	0.23	231126	231824	-	699	0.366	3.61e-53	YES	mtn CDS	212	BAp_NC_011833 - 0212__5'-methylthioadenosine/adenosylhomocysteine nucleosidase CDS	5'-methylthioadenosine/adenosylhomocysteine nucleosidase CDS	0.242	231308	232006	-	699	0.388	1.78e-58	YES	mtn CDS	192	BBp_NC_004545 - 0192__5'-methylthioadenosine/adenosylhomocysteine nucleosidase CDS	5'-methylthioadenosine/adenosylhomocysteine nucleosidase CDS	0.253
1	224	PCG	erpA	345	176610	176954	+	0.507	erpA CDS	212	BAg_NZ_CP009253 - 0212__erpA CDS	erpA CDS	0.226	228953	229288	-	336	0.535	1.79e-45	YES	erpA CDS	215	BAk_NC_017256 - 0215__erpA CDS	erpA CDS	0.238	231891	232235	-	345	0.596	9.04e-50	YES	erpA CDS	213	BAp_NC_011833 - 0213__erpA CDS	erpA CDS	0.281	232070	232414	-	345	0.605	2.92e-50	YES	erpA CDS	193	BBp_NC_004545 - 0193__erpA CDS	erpA CDS	0.241
1	225	PCG	ftsZ	1152	105305	106456	+	0.542	ftsZ CDS	213	BAg_NZ_CP009253 - 0213__ftsZ CDS	ftsZ CDS	0.341	229528	230682	-	1155	0.789	0	YES	ftsZ CDS	216	BAk_NC_017256 - 0216__ftsZ CDS	ftsZ CDS	0.331	232472	233626	-	1155	0.786	0	YES	ftsZ CDS	214	BAp_NC_011833 - 0214__ftsZ CDS	ftsZ CDS	0.342	232648	233802	-	1155	0.781	0	YES	ftsZ CDS	194	BBp_NC_004545 - 0194__ftsZ CDS	ftsZ CDS	0.324
1	226	PCG	ftsA	1263	103982	105244	+	0.521	ftsA CDS	214	BAg_NZ_CP009253 - 0214__ftsA CDS	ftsA CDS	0.274	230732	231988	-	1257	0.548	0	YES	ftsA CDS	217	BAk_NC_017256 - 0217__ftsA CDS	ftsA CDS	0.271	233684	234940	-	1257	0.571	0	YES	ftsA CDS	215	BAp_NC_011833 - 0215__ftsA CDS	ftsA CDS	0.27	233860	235116	-	1257	0.557	0	YES	ftsA CDS	195	BBp_NC_004545 - 0195__ftsA CDS	ftsA CDS	0.269
1	227	PCG	ddlB	921	102233	103153	+	0.516	ddlB CDS	215	BAg_NZ_CP009253 - 0215__D-alanine--D-alanine ligase CDS	D-alanine--D-alanine ligase CDS	0.27	232328	233260	-	933	0.465	2.63e-112	YES	ddlB CDS	218	BAk_NC_017256 - 0218__D-alanine--D-alanine ligase CDS	D-alanine--D-alanine ligase CDS	0.27	235134	236066	-	933	0.5	5.47e-121	YES	ddlB CDS	216	BAp_NC_011833 - 0216__D-alanine--D-alanine ligase CDS	D-alanine--D-alanine ligase CDS	0.284	235312	236234	-	923	0.283	9.82e-43	YES	ddlB CDS	196	BBp_NC_004545 - 0196__D-alanine--D-alanine ligase CDS	D-alanine--D-alanine ligase CDS	0.262
1	228	PCG	murC	1476	100765	102240	+	0.547	murC CDS	216	BAg_NZ_CP009253 - 0216__UDP-N-acetylmuramate--L-alanine ligase CDS	UDP-N-acetylmuramate--L-alanine ligase CDS	0.237	233272	234705	-	1434	0.46	6.41e-157	YES	murC CDS	219	BAk_NC_017256 - 0219__murC CDS	murC CDS	0.24	236071	237516	-	1446	0.481	4.99e-162	YES	murC CDS	217	BAp_NC_011833 - 0217__UDP-N-acetylmuramate--L-alanine ligase CDS	UDP-N-acetylmuramate--L-alanine ligase CDS	0.252	236231	237685	-	1455	0.477	2.64e-156	YES	murC CDS	197	BBp_NC_004545 - 0197__murC CDS	murC CDS	0.271
1	229	PCG	murG	1068	99644	100711	+	0.561	murG CDS	217	BAg_NZ_CP009253 - 0217__murG CDS	murG CDS	0.286	234730	235791	-	1062	0.487	1.94e-139	YES	murG CDS	220	BAk_NC_017256 - 0220__murG CDS	murG CDS	0.289	237558	238622	-	1065	0.48	4.1e-136	YES	murG CDS	218	BAp_NC_011833 - 0218__murG CDS	murG CDS	0.292	237728	238792	-	1065	0.469	4.01e-133	YES	murG CDS	198	BBp_NC_004545 - 0198__murG CDS	murG CDS	0.274
1	230	PCG	ftsW	1245	98403	99647	+	0.53	ftsW CDS	218	BAg_NZ_CP009253 - 0218__ftsW CDS	ftsW CDS	0.277	235792	236913	-	1122	0.591	3.55e-161	YES	ftsW CDS	221	BAk_NC_017256 - 0221__ftsW CDS	ftsW CDS	0.263	238619	239818	-	1200	0.57	8.93e-172	YES	ftsW CDS	219	BAp_NC_011833 - 0219__ftsW CDS	ftsW CDS	0.264	238789	239988	-	1200	0.569	2.96e-172	YES	ftsW CDS	199	BBp_NC_004545 - 0199__ftsW CDS	ftsW CDS	0.269
1	231	PCG	murD	1317	97087	98403	+	0.549	murD CDS	219	BAg_NZ_CP009253 - 0219__murD CDS	murD CDS	0.231	236944	238260	-	1317	0.449	7.92e-146	YES	murD CDS	222	BAk_NC_017256 - 0222__murD CDS	murD CDS	0.234	239815	241134	-	1320	0.451	1.06e-154	YES	murD CDS	220	BAp_NC_011833 - 0220__murD CDS	murD CDS	0.252	239985	241307	-	1323	0.464	1.75e-157	YES	murD CDS	200	BBp_NC_004545 - 0200__murD CDS	murD CDS	0.266
1	232	PCG	mraY	1083	96002	97084	+	0.534	mraY CDS	220	BAg_NZ_CP009253 - 0220__phospho-N-acetylmuramoyl-pentapeptide- transferase CDS	phospho-N-acetylmuramoyl-pentapeptide- transferase CDS	0.227	238250	239326	-	1077	0.483	1.23e-129	YES	mraY CDS	223	BAk_NC_017256 - 0223__mraY CDS	mraY CDS	0.223	241134	242204	-	1071	0.569	3.08e-147	YES	mraY CDS	221	BAp_NC_011833 - 0221__phospho-N-acetylmuramoyl-pentapeptide- transferase CDS	phospho-N-acetylmuramoyl-pentapeptide- transferase CDS	0.245	241307	242380	-	1074	0.542	4.68e-143	YES	mraY CDS	201	BBp_NC_004545 - 0201__mraY CDS	mraY CDS	0.248
1	233	PCG	murF	1359	94650	96008	+	0.551	murF CDS	221	BAg_NZ_CP009253 - 0221__murF CDS	murF CDS	0.25	239310	240691	-	1382	0.613	7.05e-65	YES	murF CDS	224	BAk_NC_017256 - 0224__hypothetical protein CDS	hypothetical protein CDS	0.245	242198	242671	-	474	0.123	5.92e-42	NO	murF CDS	222	BAp_NC_011833 - 0222__murF CDS	murF CDS	0.266	242364	243740	-	1377	0.437	1.31e-137	YES	murF CDS	202	BBp_NC_004545 - 0202__murF CDS	murF CDS	0.265
0	233.1	PCG	murF	1359	94650	96008	+	0.551											---		murF CDS	225	BAk_NC_017256 - 0225__murF CDS	murF CDS	0.248	242687	243564	-	878	0.733	5.92e-42	NO											---
1	234	PCG	murE	1488	93166	94653	+	0.566	murE CDS	222	BAg_NZ_CP009253 - 0222__murE CDS	murE CDS	0.274	240693	242179	-	1487	0.162	2.83e-14	YES	murE CDS	226	BAk_NC_017256 - 0226__murE CDS	murE CDS	0.248	243561	245054	-	1494	0.457	7.17e-163	YES	murE CDS	223	BAp_NC_011833 - 0223__murE CDS	murE CDS	0.273	243737	245233	-	1497	0.466	2.52e-161	YES	murE CDS	203	BBp_NC_004545 - 0203__UDP-N-acetylmuramoyl-L-alanyl-D-glutamate--2, 6-diaminopimelate ligase CDS	UDP-N-acetylmuramoyl-L-alanyl-D-glutamate--2, 6-diaminopimelate ligase CDS	0.25
1	235	PCG	ftsI	1767	91413	93179	+	0.54	ftsI CDS	223	BAg_NZ_CP009253 - 0223__cell division protein FtsI CDS	cell division protein FtsI CDS	0.268	242203	243912	-	1710	0.519	0	YES	ftsI CDS	227	BAk_NC_017256 - 0227__ftsI CDS	ftsI CDS	0.278	245070	246827	-	1758	0.552	0	YES	ftsI CDS	224	BAp_NC_011833 - 0224__ftsI CDS	ftsI CDS	0.289	245234	246973	-	1740	0.551	0	YES	ftsI CDS	204	BBp_NC_004545 - 0204__peptidoglycan synthase FtsI CDS	peptidoglycan synthase FtsI CDS	0.272
1	236	PCG	ftsL	366	91032	91397	+	0.503	ftsL CDS	224	BAg_NZ_CP009253 - 0224__ftsL CDS	ftsL CDS	0.225	244006	244254	-	249	0.33	9.83e-18	YES	ftsL CDS	228	BAk_NC_017256 - 0228__cell division protein FtsL CDS	cell division protein FtsL CDS	0.221	246855	247058	-	204	0.223	7.23e-10	YES	ftsL CDS	225	BAp_NC_011833 - 0225__ftsL CDS	ftsL CDS	0.201	247038	247291	-	254	0.23	9.47e-11	YES	ftsL CDS	205	BBp_NC_004545 - 0205__cell division protein FtsL CDS	cell division protein FtsL CDS	0.218
1	237	PCG	rsmH	942	90094	91035	+	0.552	rsmH CDS	225	BAg_NZ_CP009253 - 0225__rsmH CDS	rsmH CDS	0.253	244247	245191	-	945	0.487	1.46e-117	YES	rsmH CDS	229	BAk_NC_017256 - 0229__rsmH CDS	rsmH CDS	0.258	247060	247998	-	939	0.514	2e-126	YES	rsmH CDS	226	BAp_NC_011833 - 0226__rsmH CDS	rsmH CDS	0.271	247294	248232	-	939	0.527	1.29e-125	YES	rsmH CDS	206	BBp_NC_004545 - 0206__rsmH CDS	rsmH CDS	0.269
1	238	PCG	ilvH	492	87357	87848	+	0.502	ilvH CDS	226	BAg_NZ_CP009253 - 0226__ilvN CDS	ilvN CDS	0.3	245298	245771	-	474	0.646	3.48e-77	YES	ilvH CDS	230	BAk_NC_017256 - 0230__ilvN CDS	ilvN CDS	0.296	248229	248705	-	477	0.69	1.47e-82	YES	ilvH CDS	227	BAp_NC_011833 - 0227__ilvN CDS	ilvN CDS	0.289	248354	248830	-	477	0.684	8.31e-83	YES	ilvH CDS	207	BBp_NC_004545 - 0207__ilvN CDS	ilvN CDS	0.273
1	239	PCG	ilvI	1725	85630	87354	+	0.529	ilvI CDS	227	BAg_NZ_CP009253 - 0227__acetolactate synthase 3 large subunit CDS	acetolactate synthase 3 large subunit CDS	0.333	245779	247494	-	1716	0.686	0	YES	ilvI CDS	231	BAk_NC_017256 - 0231__ilvI CDS	ilvI CDS	0.324	248709	250424	-	1716	0.73	0	YES	ilvI CDS	228	BAp_NC_011833 - 0228__acetolactate synthase 3 large subunit CDS	acetolactate synthase 3 large subunit CDS	0.339	248835	250550	-	1716	0.728	0	YES	ilvI CDS	208	BBp_NC_004545 - 0208__ilvB CDS	ilvB CDS	0.327
1	240	PCG	ftp	1056	2310479	2311534	-	0.534	ftp CDS	228	BAg_NZ_CP009253 - 0228__FAD:protein FMN transferase CDS	FAD:protein FMN transferase CDS	0.241	247711	248667	-	957	0.424	2.3e-106	YES	ftp CDS	232	BAk_NC_017256 - 0232__FAD:protein FMN transferase CDS	FAD:protein FMN transferase CDS	0.239	250724	251660	-	937	0.252	1.13e-42	YES	ftp CDS	229	BAp_NC_011833 - 0229__FAD:protein FMN transferase CDS	FAD:protein FMN transferase CDS	0.269	250821	251300	-	480	0.514	4.02e-51	YES	ftp CDS	209	BBp_NC_004545 - 0209__FAD:protein FMN transferase CDS	FAD:protein FMN transferase CDS	0.245
0	240.1	PCG	ftp	1056	2310479	2311534	-	0.534											---												---		ftp CDS	230	BAp_NC_011833 - 0230__FAD:protein FMN transferase CDS	FAD:protein FMN transferase CDS	0.243	251297	251896	-	600	0.191	4.02e-51	YES
1	241	PCG	degP	1425	180884	182308	+	0.54	degP CDS	229	BAg_NZ_CP009253 - 0229__degP CDS	degP CDS	0.321	249002	250432	+	1431	0.622	0	YES	degP CDS	233	BAk_NC_017256 - 0233__degP CDS	degP CDS	0.304	252075	253511	+	1437	0.629	0	YES	degP CDS	231	BAp_NC_011833 - 0231__degP CDS	degP CDS	0.298	252168	253604	+	1437	0.621	0	YES	degP CDS	210	BBp_NC_004545 - 0210__Do family serine endopeptidase CDS	Do family serine endopeptidase CDS	0.295
1	242	PCG	dapD	825	185123	185947	-	0.531	dapD CDS	230	BAg_NZ_CP009253 - 0230__dapD CDS	dapD CDS	0.288	250480	251304	-	825	0.653	1.37e-130	YES	dapD CDS	234	BAk_NC_017256 - 0234__dapD CDS	dapD CDS	0.259	253556	254380	-	825	0.639	1.3e-127	YES	dapD CDS	232	BAp_NC_011833 - 0232__dapD CDS	dapD CDS	0.268	253648	254472	-	825	0.642	1.03e-129	YES	dapD CDS	211	BBp_NC_004545 - 0211__dapD CDS	dapD CDS	0.293
1	243	PCG	map	795	188712	189506	-	0.504	map CDS	231	BAg_NZ_CP009253 - 0231__map CDS	map CDS	0.267	251371	252153	-	783	0.598	2.8e-120	YES	map CDS	235	BAk_NC_017256 - 0235__map CDS	map CDS	0.275	254451	255245	-	795	0.633	2e-135	YES	map CDS	233	BAp_NC_011833 - 0233__map CDS	map CDS	0.273	254533	255327	-	795	0.614	4.27e-132	YES	map CDS	212	BBp_NC_004545 - 0212__map CDS	map CDS	0.278
1	244	PCG	rpsB	726	189874	190599	+	0.514	rpsB CDS	232	BAg_NZ_CP009253 - 0232__rpsB CDS	rpsB CDS	0.294	252426	253160	+	735	0.747	6.59e-140	YES	rpsB CDS	236	BAk_NC_017256 - 0236__rpsB CDS	rpsB CDS	0.306	255510	256244	+	735	0.746	2.07e-143	YES	rpsB CDS	234	BAp_NC_011833 - 0234__rpsB CDS	rpsB CDS	0.287	255590	256324	+	735	0.717	8.55e-138	YES	rpsB CDS	213	BBp_NC_004545 - 0213__rpsB CDS	rpsB CDS	0.279
1	245	PCG	tsf	852	190857	191708	+	0.499	tsf CDS	233	BAg_NZ_CP009253 - 0233__tsf CDS	tsf CDS	0.268	253202	254014	+	813	0.456	2.28e-97	YES	tsf CDS	237	BAk_NC_017256 - 0237__tsf CDS	tsf CDS	0.263	256319	257128	+	810	0.487	1.09e-99	YES	tsf CDS	235	BAp_NC_011833 - 0235__tsf CDS	tsf CDS	0.287	256401	257207	+	807	0.496	8.19e-101	YES	tsf CDS	214	BBp_NC_004545 - 0214__tsf CDS	tsf CDS	0.277
1	246	PCG	pyrH	726	191855	192580	+	0.528	pyrH CDS	234	BAg_NZ_CP009253 - 0234__pyrH CDS	pyrH CDS	0.304	254083	254808	+	726	0.577	2.38e-107	YES	pyrH CDS	238	BAk_NC_017256 - 0238__pyrH CDS	pyrH CDS	0.302	257180	257908	+	729	0.64	2.91e-117	YES	pyrH CDS	236	BAp_NC_011833 - 0236__pyrH CDS	pyrH CDS	0.302	257258	257986	+	729	0.62	3.88e-115	YES	pyrH CDS	215	BBp_NC_004545 - 0215__pyrH CDS	pyrH CDS	0.276
1	247	PCG	frr	558	192872	193429	+	0.509	frr CDS	235	BAg_NZ_CP009253 - 0235__frr CDS	frr CDS	0.258	254914	255471	+	558	0.503	8.01e-68	YES	frr CDS	239	BAk_NC_017256 - 0239__frr CDS	frr CDS	0.242	257987	258544	+	558	0.519	5.09e-72	YES	frr CDS	237	BAp_NC_011833 - 0237__frr CDS	frr CDS	0.269	258066	258623	+	558	0.546	2.36e-73	YES	frr CDS	216	BBp_NC_004545 - 0216__frr CDS	frr CDS	0.232
1	248	PCG	dxr	1197	193521	194717	+	0.526	dxr CDS	236	BAg_NZ_CP009253 - 0236__ispC CDS	ispC CDS	0.294	255533	256729	+	1197	0.54	2.99e-159	YES	dxr CDS	240	BAk_NC_017256 - 0240__ispC CDS	ispC CDS	0.281	258639	259835	+	1197	0.55	4.65e-168	YES	dxr CDS	238	BAp_NC_011833 - 0238__ispC CDS	ispC CDS	0.298	258706	259902	+	1197	0.558	1.37e-166	YES	dxr CDS	217	BBp_NC_004545 - 0217__hypothetical protein CDS	hypothetical protein CDS	0.177
1	249	PCG	uppS	762	194903	195664	+	0.5	uppS CDS	237	BAg_NZ_CP009253 - 0237__uppS CDS	uppS CDS	0.268	256828	257541	+	714	0.53	1.93e-102	YES	uppS CDS	241	BAk_NC_017256 - 0241__uppS CDS	uppS CDS	0.265	259929	260678	+	750	0.545	5.32e-109	YES	uppS CDS	239	BAp_NC_011833 - 0239__uppS CDS	uppS CDS	0.262	259995	260750	+	756	0.553	2.31e-107	YES	uppS CDS	218	BBp_NC_004545 - 0218__uppS CDS	uppS CDS	0.27
1	250	PCG	bamA	2433	197928	200360	+	0.507	bamA CDS	238	BAg_NZ_CP009253 - 0238__bamA CDS	bamA CDS	0.226	257690	260128	+	2439	0.357	0	YES	bamA CDS	242	BAk_NC_017256 - 0242__bamA CDS	bamA CDS	0.217	260908	263289	+	2382	0.383	0	YES	bamA CDS	240	BAp_NC_011833 - 0240__bamA CDS	bamA CDS	0.233	260984	263386	+	2403	0.371	0	YES
1	251	PCG	fabZ	456	202101	202556	+	0.504	fabZ CDS	239	BAg_NZ_CP009253 - 0239__fabZ CDS	fabZ CDS	0.225	260208	260660	+	453	0.493	2.67e-58	YES	fabZ CDS	243	BAk_NC_017256 - 0243__fabZ CDS	fabZ CDS	0.202	263453	263908	+	456	0.497	2.73e-61	YES	fabZ CDS	241	BAp_NC_011833 - 0241__fabZ CDS	fabZ CDS	0.217	263513	263968	+	456	0.477	1.01e-60	YES	fabZ CDS	219	BBp_NC_004545 - 0219__fabZ CDS	fabZ CDS	0.247
1	252	PCG	dnaE	3483	205126	208608	+	0.55	dnaE CDS	240	BAg_NZ_CP009253 - 0240__dnaE CDS	dnaE CDS	0.257	260690	264157	+	3468	0.55	0	YES	dnaE CDS	244	BAk_NC_017256 - 0244__dnaE CDS	dnaE CDS	0.262	263943	267428	+	3486	0.579	0	YES	dnaE CDS	242	BAp_NC_011833 - 0242__dnaE CDS	dnaE CDS	0.262	264005	267490	+	3486	0.576	0	YES	dnaE CDS	220	BBp_NC_004545 - 0220__dnaE CDS	dnaE CDS	0.256
1	253	PCG	proS	1719	217057	218775	-	0.545	proS CDS	241	BAg_NZ_CP009253 - 0241__proline--tRNA ligase CDS	proline--tRNA ligase CDS	0.251	264159	265868	-	1710	0.475	0	YES	proS CDS	245	BAk_NC_017256 - 0245__proline--tRNA ligase CDS	proline--tRNA ligase CDS	0.243	267608	269326	-	1719	0.509	0	YES	proS CDS	243	BAp_NC_011833 - 0243__proline--tRNA ligase CDS	proline--tRNA ligase CDS	0.254	267618	269336	-	1719	0.488	0	YES	proS CDS	221	BBp_NC_004545 - 0221__proline--tRNA ligase CDS	proline--tRNA ligase CDS	0.252
1	254	PCG	flhB	1149	1965043	1966191	-	0.549	flhB CDS	242	BAg_NZ_CP009253 - 0242__flhB CDS	flhB CDS	0.26	266095	267246	+	1152	0.436	1.53e-113	YES	flhB CDS	246	BAk_NC_017256 - 0246__flhB CDS	flhB CDS	0.259	269624	270775	+	1152	0.415	1.12e-109	YES	flhB CDS	244	BAp_NC_011833 - 0244__flhB CDS	flhB CDS	0.265	269677	270828	+	1152	0.407	6.45e-108	YES	flhB CDS	222	BBp_NC_004545 - 0222__EscU/YscU/HrcU family type III secretion system export apparatus switch protein CDS	EscU/YscU/HrcU family type III secretion system export apparatus switch protein CDS	0.245
0	254.1	PCG	flhB	1149	1965043	1966191	-	0.549											---												---												---
1	255	PCG	flhA	2079	1962972	1965050	-	0.549	flhA CDS	243	BAg_NZ_CP009253 - 0243__flhA CDS	flhA CDS	0.284	267239	269332	+	2094	0.619	0	YES	flhA CDS	247	BAk_NC_017256 - 0247__flhA CDS	flhA CDS	0.28	270768	272855	+	2088	0.634	0	YES	flhA CDS	245	BAp_NC_011833 - 0245__flhA CDS	flhA CDS	0.289	270821	272911	+	2091	0.63	0	YES	flhA CDS	223	BBp_NC_004545 - 0223__flhA CDS	flhA CDS	0.279
1	256	PCG	argS	1734	1960062	1961795	+	0.533	argS CDS	244	BAg_NZ_CP009253 - 0244__argS CDS	argS CDS	0.243	269434	271176	-	1743	0.535	0	YES	argS CDS	248	BAk_NC_017256 - 0248__argS CDS	argS CDS	0.248	272989	274719	-	1731	0.523	0	YES	argS CDS	246	BAp_NC_011833 - 0246__argS CDS	argS CDS	0.263	273035	274759	-	1725	0.525	0	YES	argS CDS	224	BBp_NC_004545 - 0224__argS CDS	argS CDS	0.244
1	257	rRNA	---						---	245	BAg_NZ_CP009253 - 0245__16S rRNA	16S rRNA		271593	273139	+	1547		---		---	249	BAk_NC_017256 - 0249__16S rRNA	16S rRNA		275138	276684	+	1547		---		---	247	BAp_NC_011833 - 0247__16S rRNA	16S rRNA		275185	276732	+	1548		---		---	225	BBp_NC_004545 - 0225__16S rRNA	16S rRNA
1	258	tRNA	---						---	246	BAg_NZ_CP009253 - 0246__tRNA-Ile	tRNA-Ile		273197	273273	+	77		---		---	250	BAk_NC_017256 - 0250__tRNA-Ile	tRNA-Ile		276739	276815	+	77		---		---	248	BAp_NC_011833 - 0248__tRNA-Ile	tRNA-Ile		276788	276864	+	77		---		---	226	BBp_NC_004545 - 0226__tRNA-Ile	tRNA-Ile
1	259	tRNA	---						---	247	BAg_NZ_CP009253 - 0247__tRNA-Ala	tRNA-Ala		273317	273389	+	73		---		---	251	BAk_NC_017256 - 0251__tRNA-Ala	tRNA-Ala		276828	276900	+	73		---		---	249	BAp_NC_011833 - 0249__tRNA-Ala	tRNA-Ala		276879	276951	+	73		---		---	227	BBp_NC_004545 - 0227__tRNA-Ala	tRNA-Ala
1	260	PCG	gloB	756	234027	234782	-	0.402	gloB CDS	248	BAg_NZ_CP009253 - 0248__gloB CDS	gloB CDS	0.225	273371	274138	-	768	0.422	9.48e-77	YES	gloB CDS	252	BAk_NC_017256 - 0252__gloB CDS	gloB CDS	0.276	276892	277647	-	756	0.466	2.17e-79	YES	gloB CDS	250	BAp_NC_011833 - 0250__gloB CDS	gloB CDS	0.27	276943	277698	-	756	0.453	5.95e-78	YES	gloB CDS	228	BBp_NC_004545 - 0228__gloB CDS	gloB CDS	0.233
1	261	PCG	rnhA	468	235535	236002	-	0.504	rnhA CDS	249	BAg_NZ_CP009253 - 0249__rnhA CDS	rnhA CDS	0.278	274135	274626	-	492	0.509	2.85e-64	YES	rnhA CDS	253	BAk_NC_017256 - 0253__rnhA CDS	rnhA CDS	0.274	277694	278164	-	471	0.571	1.41e-68	YES	rnhA CDS	251	BAp_NC_011833 - 0251__rnhA CDS	rnhA CDS	0.298	277739	278208	-	470	0.372	1.13e-35	YES	rnhA CDS	229	BBp_NC_004545 - 0229__rnhA CDS	rnhA CDS	0.284
1	262	PCG	dnaQ	732	236067	236798	+	0.501	dnaQ CDS	250	BAg_NZ_CP009253 - 0250__dnaQ CDS	dnaQ CDS	0.215	274666	275394	+	729	0.47	7.34e-87	YES	dnaQ CDS	254	BAk_NC_017256 - 0254__dnaQ CDS	dnaQ CDS	0.236	278221	278940	+	720	0.457	3.3e-88	YES	dnaQ CDS	252	BAp_NC_011833 - 0252__dnaQ CDS	dnaQ CDS	0.237	278261	278974	+	714	0.467	3.39e-82	YES	dnaQ CDS	230	BBp_NC_004545 - 0230__dnaQ CDS	dnaQ CDS	0.243
1	263	tRNA	---						---	251	BAg_NZ_CP009253 - 0251__tRNA-Asp	tRNA-Asp		275463	275536	+	74		---		---	255	BAk_NC_017256 - 0255__tRNA-Asp	tRNA-Asp		279012	279085	+	74		---		---	253	BAp_NC_011833 - 0253__tRNA-Asp	tRNA-Asp		279046	279119	+	74		---		---	231	BBp_NC_004545 - 0231__tRNA-Asp	tRNA-Asp
1	264	PCG	gmhA	579	243543	244121	+	0.509	gmhA CDS	252	BAg_NZ_CP009253 - 0252__lpcA CDS	lpcA CDS	0.252	275572	276150	+	579	0.625	2.09e-91	YES	gmhA CDS	256	BAk_NC_017256 - 0256__lpcA CDS	lpcA CDS	0.258	279144	279725	+	582	0.615	1.23e-90	YES	gmhA CDS	254	BAp_NC_011833 - 0254__lpcA CDS	lpcA CDS	0.261	279200	279781	+	582	0.615	3.94e-89	YES
1	265	PCG	gpt	459	255977	256435	+	0.519	gpt CDS	253	BAg_NZ_CP009253 - 0253__gpt CDS	gpt CDS	0.27	276253	276741	+	489	0.601	2.99e-69	YES	gpt CDS	257	BAk_NC_017256 - 0257__gpt CDS	gpt CDS	0.317	279831	280307	+	477	0.677	8.69e-78	YES	gpt CDS	255	BAp_NC_011833 - 0255__gpt CDS	gpt CDS	0.312	279888	280364	+	477	0.677	3.58e-78	YES	gpt CDS	232	BBp_NC_004545 - 0232__gpt CDS	gpt CDS	0.329
1	266	PCG	grpE	594	2750115	2750708	-	0.503	grpE CDS	254	BAg_NZ_CP009253 - 0254__nucleotide exchange factor GrpE CDS	nucleotide exchange factor GrpE CDS	0.233	276828	277385	+	558	0.276	1.02e-24	YES	grpE CDS	258	BAk_NC_017256 - 0258__nucleotide exchange factor GrpE CDS	nucleotide exchange factor GrpE CDS	0.205	280385	280969	+	585	0.27	3.72e-27	YES	grpE CDS	256	BAp_NC_011833 - 0256__nucleotide exchange factor GrpE CDS	nucleotide exchange factor GrpE CDS	0.197	280466	281050	+	585	0.275	1.53e-29	YES	grpE CDS	233	BBp_NC_004545 - 0233__nucleotide exchange factor GrpE CDS	nucleotide exchange factor GrpE CDS	0.221
1	267	PCG	yfjF	291	2754008	2754298	-	0.509	yfjF CDS	255	BAg_NZ_CP009253 - 0255__RnfH family protein CDS	RnfH family protein CDS	0.197	277463	277771	-	309	0.388	2.13e-23	YES	yfjF CDS	259	BAk_NC_017256 - 0259__RnfH family protein CDS	RnfH family protein CDS	0.172	281002	281298	-	297	0.438	1.09e-26	YES	yfjF CDS	257	BAp_NC_011833 - 0257__RnfH family protein CDS	RnfH family protein CDS	0.23	281129	281428	-	300	0.439	3.85e-25	YES	yfjF CDS	234	BBp_NC_004545 - 0234__RnfH family protein CDS	RnfH family protein CDS	0.207
1	268	PCG	smpB	483	2754896	2755378	+	0.518	smpB CDS	256	BAg_NZ_CP009253 - 0256__smpB CDS	smpB CDS	0.209	277886	278374	+	489	0.463	1.1e-51	YES	smpB CDS	260	BAk_NC_017256 - 0260__smpB CDS	smpB CDS	0.215	281388	281876	+	489	0.475	3.86e-56	YES	smpB CDS	258	BAp_NC_011833 - 0258__smpB CDS	smpB CDS	0.231	281522	282010	+	489	0.456	1.29e-54	YES	smpB CDS	235	BBp_NC_004545 - 0235__smpB CDS	smpB CDS	0.239
1	269	PCG	tadA	504	2697354	2697857	-	0.548	tadA CDS	257	BAg_NZ_CP009253 - 0257__tadA CDS	tadA CDS	0.259	278384	278839	+	456	0.455	5.31e-51	YES	tadA CDS	261	BAk_NC_017256 - 0261__tadA CDS	tadA CDS	0.258	281885	282346	+	462	0.445	7.85e-51	YES	tadA CDS	259	BAp_NC_011833 - 0259__tadA CDS	tadA CDS	0.284	282019	282504	+	486	0.429	1.25e-49	YES	tadA CDS	236	BBp_NC_004545 - 0236__tadA CDS	tadA CDS	0.247
1	270	PCG	acpS	381	2700618	2700998	-	0.514	acpS CDS	258	BAg_NZ_CP009253 - 0258__holo-ACP synthase CDS	holo-ACP synthase CDS	0.249	278849	279229	-	381	0.444	5.39e-39	YES	acpS CDS	262	BAk_NC_017256 - 0262__acpS CDS	acpS CDS	0.244	282372	282752	-	381	0.437	3.05e-39	YES	acpS CDS	260	BAp_NC_011833 - 0260__holo-ACP synthase CDS	holo-ACP synthase CDS	0.255	282505	282885	-	381	0.429	6.03e-38	YES	acpS CDS	237	BBp_NC_004545 - 0237__acpS CDS	acpS CDS	0.253
1	271	PCG	era	906	2702481	2703386	-	0.523	era CDS	259	BAg_NZ_CP009253 - 0259__era CDS	era CDS	0.214	279342	280178	-	837	0.38	2.7e-70	YES	era CDS	263	BAk_NC_017256 - 0263__era CDS	era CDS	0.21	282880	283731	-	852	0.431	4.42e-83	YES	era CDS	261	BAp_NC_011833 - 0261__era CDS	era CDS	0.215	283011	283862	-	852	0.424	4.53e-81	YES	era CDS	238	BBp_NC_004545 - 0238__era CDS	era CDS	0.216
1	272	PCG	rnc	681	2703383	2704063	-	0.507	rnc CDS	260	BAg_NZ_CP009253 - 0260__rnc CDS	rnc CDS	0.31	280163	280843	-	681	0.73	2.83e-118	YES	rnc CDS	264	BAk_NC_017256 - 0264__rnc CDS	rnc CDS	0.3	283728	284408	-	681	0.739	5.86e-121	YES	rnc CDS	262	BAp_NC_011833 - 0262__rnc CDS	rnc CDS	0.302	283859	284539	-	681	0.743	4.41e-122	YES	rnc CDS	239	BBp_NC_004545 - 0239__rnc CDS	rnc CDS	0.304
1	273	PCG	lepB	975	2704335	2705309	-	0.52	---	261	BAg_NZ_CP009253 - 0261__lepB CDS	lepB CDS	0.208	280966	281903	-	938	0.151	---		lepB CDS	265	BAk_NC_017256 - 0265__lepB CDS	lepB CDS	0.215	284544	285488	-	945	0.463	1.13e-108	YES	lepB CDS	263	BAp_NC_011833 - 0263__lepB CDS	lepB CDS	0.246	284670	285614	-	945	0.475	8.13e-111	YES	lepB CDS	240	BBp_NC_004545 - 0240__lepB CDS	lepB CDS	0.237
1	274	PCG	lepA	1800	2705325	2707124	-	0.537	lepA CDS	262	BAg_NZ_CP009253 - 0262__lepA CDS	lepA CDS	0.281	281916	283706	-	1791	0.673	0	YES	lepA CDS	266	BAk_NC_017256 - 0266__lepA CDS	lepA CDS	0.279	285504	287297	-	1794	0.72	0	YES	lepA CDS	264	BAp_NC_011833 - 0264__lepA CDS	lepA CDS	0.281	285630	287423	-	1794	0.691	0	YES	lepA CDS	241	BBp_NC_004545 - 0241__lepA CDS	lepA CDS	0.263
1	275	PCG	mnmA	1107	1192667	1193773	-	0.537	mnmA CDS	263	BAg_NZ_CP009253 - 0263__mnmA CDS	mnmA CDS	0.258	283952	285055	+	1104	0.571	5.86e-160	YES	mnmA CDS	267	BAk_NC_017256 - 0267__mnmA CDS	mnmA CDS	0.261	287528	288640	+	1113	0.573	6.42e-160	YES	mnmA CDS	265	BAp_NC_011833 - 0265__mnmA CDS	mnmA CDS	0.261	287658	288764	+	1107	0.575	5.79e-164	YES	mnmA CDS	242	BBp_NC_004545 - 0242__mnmA CDS	mnmA CDS	0.262
1	276	PCG	hflD	642	1191990	1192631	-	0.572											---		hflD CDS	268	BAk_NC_017256 - 0268__hflD CDS	hflD CDS	0.22	288670	289305	+	636	0.423	2.4e-59	YES	hflD CDS	266	BAp_NC_011833 - 0266__hflD CDS	hflD CDS	0.244	288800	289435	+	636	0.418	6.3e-60	YES	hflD CDS	243	BBp_NC_004545 - 0243__hflD CDS	hflD CDS	0.24
1	277	PCG	purB	1371	1190616	1191986	-	0.523	purB CDS	264	BAg_NZ_CP009253 - 0264__purB CDS	purB CDS	0.241	285198	286571	+	1374	0.54	0	YES	purB CDS	269	BAk_NC_017256 - 0269__purB CDS	purB CDS	0.249	289344	290714	+	1371	0.601	0	YES	purB CDS	267	BAp_NC_011833 - 0267__purB CDS	purB CDS	0.263	289474	290844	+	1371	0.616	0	YES	purB CDS	244	BBp_NC_004545 - 0244__purB CDS	purB CDS	0.262
1	278	PCG	emtA	612	1243180	1243791	+	0.52	emtA CDS	265	BAg_NZ_CP009253 - 0265__transglycosylase SLT domain-containing protein CDS	transglycosylase SLT domain-containing protein CDS	0.237	286606	287217	+	612	0.387	6.19e-52	YES	emtA CDS	270	BAk_NC_017256 - 0270__transglycosylase SLT domain-containing protein CDS	transglycosylase SLT domain-containing protein CDS	0.254	290805	291395	+	591	0.397	5.89e-47	YES	emtA CDS	268	BAp_NC_011833 - 0268__transglycosylase SLT domain-containing protein CDS	transglycosylase SLT domain-containing protein CDS	0.258	290868	291533	+	666	0.314	3.28e-39	YES	emtA CDS	245	BBp_NC_004545 - 0245__transglycosylase SLT domain-containing protein CDS	transglycosylase SLT domain-containing protein CDS	0.228
1	279	PCG	fabI	789	1350251	1351039	-	0.532	fabI CDS	266	BAg_NZ_CP009253 - 0266__enoyl-ACP reductase CDS	enoyl-ACP reductase CDS	0.254	287307	288089	+	783	0.435	3.18e-91	YES	fabI CDS	271	BAk_NC_017256 - 0271__enoyl-ACP reductase CDS	enoyl-ACP reductase CDS	0.264	291478	292260	+	783	0.519	4.42e-107	YES	fabI CDS	269	BAp_NC_011833 - 0269__enoyl-ACP reductase CDS	enoyl-ACP reductase CDS	0.271	291647	292429	+	783	0.512	1.2e-106	YES	fabI CDS	246	BBp_NC_004545 - 0246__enoyl-ACP reductase CDS	enoyl-ACP reductase CDS	0.28
1	280	PCG	rnb	1935	1346978	1348912	-	0.532	rnb CDS	267	BAg_NZ_CP009253 - 0267__rnb CDS	rnb CDS	0.272	288196	290136	+	1941	0.525	0	YES	rnb CDS	272	BAk_NC_017256 - 0272__rnb CDS	rnb CDS	0.273	292463	294400	+	1938	0.557	0	YES	rnb CDS	270	BAp_NC_011833 - 0270__rnb CDS	rnb CDS	0.28	292616	294565	+	1950	0.556	0	YES	rnb CDS	247	BBp_NC_004545 - 0247__exoribonuclease II CDS	exoribonuclease II CDS	0.267
1	281	PCG	ychE	648	1298598	1299245	+	0.478	ychE CDS	268	BAg_NZ_CP009253 - 0268__YchE family NAAT transporter CDS	YchE family NAAT transporter CDS	0.274	290245	290886	+	642	0.572	2.59e-80	YES	ychE CDS	273	BAk_NC_017256 - 0273__YchE family NAAT transporter CDS	YchE family NAAT transporter CDS	0.278	294463	295110	+	648	0.586	1.02e-83	YES	ychE CDS	271	BAp_NC_011833 - 0271__YchE family NAAT transporter CDS	YchE family NAAT transporter CDS	0.253	294673	295320	+	648	0.591	1.21e-84	YES	ychE CDS	248	BBp_NC_004545 - 0248__YchE family NAAT transporter CDS	YchE family NAAT transporter CDS	0.261
1	282	PCG	lipB	642	661637	662278	-	0.477	lipB CDS	269	BAg_NZ_CP009253 - 0269__lipB CDS	lipB CDS	0.239	290940	291596	+	657	0.417	5.1e-66	YES	lipB CDS	274	BAk_NC_017256 - 0274__lipB CDS	lipB CDS	0.236	295148	295783	+	636	0.455	2.9e-72	YES	lipB CDS	272	BAp_NC_011833 - 0272__lipB CDS	lipB CDS	0.241	295358	295993	+	636	0.446	5.22e-75	YES	lipB CDS	249	BBp_NC_004545 - 0249__lipB CDS	lipB CDS	0.253
1	283	PCG	lipA	966	659251	660216	-	0.534	lipA CDS	270	BAg_NZ_CP009253 - 0270__lipA CDS	lipA CDS	0.273	291658	292566	+	909	0.567	5.77e-143	YES	lipA CDS	275	BAk_NC_017256 - 0275__lipA CDS	lipA CDS	0.276	295910	296863	+	954	0.582	2.01e-143	YES	lipA CDS	273	BAp_NC_011833 - 0273__lipA CDS	lipA CDS	0.261	296113	297084	+	972	0.578	4.07e-144	YES	lipA CDS	250	BBp_NC_004545 - 0250__lipA CDS	lipA CDS	0.276
1	284	PCG	pyrF	738	1341921	1342658	+	0.53	pyrF CDS	271	BAg_NZ_CP009253 - 0271__pyrF CDS	pyrF CDS	0.266	292643	293329	+	687	0.446	5.83e-76	YES	pyrF CDS	276	BAk_NC_017256 - 0276__pyrF CDS	pyrF CDS	0.24	296957	297697	+	741	0.457	3.34e-79	YES	pyrF CDS	274	BAp_NC_011833 - 0274__pyrF CDS	pyrF CDS	0.257	297189	297899	+	711	0.465	8.67e-79	YES	pyrF CDS	251	BBp_NC_004545 - 0251__pyrF CDS	pyrF CDS	0.239
1	285	PCG	ribA	591	1338570	1339160	-	0.501	ribA CDS	272	BAg_NZ_CP009253 - 0272__ribA CDS	ribA CDS	0.284	293410	294000	+	591	0.684	6e-103	YES	ribA CDS	277	BAk_NC_017256 - 0277__ribA CDS	ribA CDS	0.292	297754	298338	+	585	0.686	1.84e-106	YES	ribA CDS	275	BAp_NC_011833 - 0275__ribA CDS	ribA CDS	0.311	297947	298531	+	585	0.686	1.88e-106	YES	ribA CDS	252	BBp_NC_004545 - 0252__ribA CDS	ribA CDS	0.278
1	286	PCG	hns	414	1292509	1292922	-	0.466											---		hns CDS	278	BAk_NC_017256 - 0278__H-NS histone family protein CDS	H-NS histone family protein CDS	0.238	298399	298831	-	433	0.373	5.52e-19	YES	hns CDS	276	BAp_NC_011833 - 0276__H-NS histone family protein CDS	H-NS histone family protein CDS	0.252	298635	299042	-	408	0.615	1.18e-53	YES
1	287	PCG	clsA	1461	1307185	1308645	-	0.517	clsA CDS	273	BAg_NZ_CP009253 - 0273__cls CDS	cls CDS	0.271	294227	295687	-	1461	0.605	0	YES	clsA CDS	279	BAk_NC_017256 - 0279__cls CDS	cls CDS	0.285	299079	300539	-	1461	0.623	0	YES	clsA CDS	277	BAp_NC_011833 - 0277__cls CDS	cls CDS	0.28	299388	300848	-	1461	0.623	0	YES	clsA CDS	253	BBp_NC_004545 - 0253__cls CDS	cls CDS	0.278
1	288	PCG	sppA	1857	1848837	1850693	+	0.518											---												---												---
1	289	PCG	yciA	399	1311848	1312246	-	0.484	yciA CDS	274	BAg_NZ_CP009253 - 0274__yciA CDS	yciA CDS	0.325	295942	296295	-	354	0.658	5.13e-59	YES	yciA CDS	280	BAk_NC_017256 - 0280__yciA CDS	yciA CDS	0.311	300875	301282	-	408	0.607	1.14e-63	YES	yciA CDS	278	BAp_NC_011833 - 0278__yciA CDS	yciA CDS	0.297	301229	301636	-	408	0.556	3.62e-59	YES	yciA CDS	254	BBp_NC_004545 - 0254__yciA CDS	yciA CDS	0.348
1	290	PCG	yciB	540	1312351	1312890	-	0.465	yciB CDS	275	BAg_NZ_CP009253 - 0275__septation protein A CDS	septation protein A CDS	0.178	296382	296915	-	534	0.413	5.74e-53	YES	yciB CDS	281	BAk_NC_017256 - 0281__septation protein A CDS	septation protein A CDS	0.195	301320	301853	-	534	0.453	1.55e-61	YES	yciB CDS	279	BAp_NC_011833 - 0279__septation protein A CDS	septation protein A CDS	0.185	301673	302206	-	534	0.447	9.92e-61	YES	yciB CDS	255	BBp_NC_004545 - 0255__septation protein IspZ CDS	septation protein IspZ CDS	0.171
1	291	PCG	yciC	744	1312920	1313663	-	0.493	yciC CDS	276	BAg_NZ_CP009253 - 0276__envelope biogenesis factor ElyC CDS	envelope biogenesis factor ElyC CDS	0.181	296942	297685	-	744	0.302	2.97e-35	YES	yciC CDS	282	BAk_NC_017256 - 0282__envelope biogenesis factor ElyC CDS	envelope biogenesis factor ElyC CDS	0.187	301882	302625	-	744	0.319	1.33e-44	YES	yciC CDS	280	BAp_NC_011833 - 0280__envelope biogenesis factor ElyC CDS	envelope biogenesis factor ElyC CDS	0.207	302234	302977	-	744	0.31	1.81e-43	YES	yciC CDS	256	BBp_NC_004545 - 0256__envelope biogenesis factor ElyC CDS	envelope biogenesis factor ElyC CDS	0.211
1	292	PCG	trpA	807	1316416	1317222	-	0.535	trpA CDS	277	BAg_NZ_CP009253 - 0277__trpA CDS	trpA CDS	0.26	297796	298599	-	804	0.491	2.26e-94	YES	trpA CDS	283	BAk_NC_017256 - 0283__trpA CDS	trpA CDS	0.254	302733	303542	-	810	0.528	2.37e-102	YES	trpA CDS	281	BAp_NC_011833 - 0281__trpA CDS	trpA CDS	0.244	303082	303891	-	810	0.52	7.15e-101	YES	trpA CDS	257	BBp_NC_004545 - 0257__trpA CDS	trpA CDS	0.256
1	293	PCG	trpB	1194	1317222	1318415	-	0.547	trpB CDS	278	BAg_NZ_CP009253 - 0278__trpB CDS	trpB CDS	0.316	298596	299783	-	1188	0.725	0	YES	trpB CDS	284	BAk_NC_017256 - 0284__trpB CDS	trpB CDS	0.321	303517	304725	-	1209	0.748	0	YES	trpB CDS	282	BAp_NC_011833 - 0282__trpB CDS	trpB CDS	0.319	303866	305077	-	1212	0.748	0	YES	trpB CDS	258	BBp_NC_004545 - 0258__trpB CDS	trpB CDS	0.324
1	294	PCG	trpC	1362	1318427	1319788	-	0.528	trpC CDS	279	BAg_NZ_CP009253 - 0279__trpCF CDS	trpCF CDS	0.233	299823	301178	-	1356	0.501	1.4e-167	YES	trpC CDS	285	BAk_NC_017256 - 0285__trpCF CDS	trpCF CDS	0.252	304765	306126	-	1362	0.508	1.4e-179	YES	trpC CDS	283	BAp_NC_011833 - 0283__trpCF CDS	trpCF CDS	0.246	305115	306476	-	1362	0.517	0	YES	trpC CDS	259	BBp_NC_004545 - 0259__trpCF CDS	trpCF CDS	0.24
1	295	PCG	trpD	1596	1319789	1321384	-	0.564	trpD CDS	280	BAg_NZ_CP009253 - 0280__trpD CDS	trpD CDS	0.263	301156	302187	-	1032	0.443	4.07e-102	YES	trpD CDS	286	BAk_NC_017256 - 0286__trpD CDS	trpD CDS	0.265	306107	307135	-	1029	0.497	2.06e-109	YES	trpD CDS	284	BAp_NC_011833 - 0284__trpD CDS	trpD CDS	0.246	306457	307485	-	1029	0.48	1.73e-106	YES	trpD CDS	260	BBp_NC_004545 - 0260__trpD CDS	trpD CDS	0.259
1	296	PCG	yedA	921	2029539	2030459	+	0.536											---												---												---		---	261	BBp_NC_004545 - 0261__DMT family transporter CDS	DMT family transporter CDS	0.25
0	296.1	PCG	yedA	921	2029539	2030459	+	0.536	yedA CDS	281	BAg_NZ_CP009253 - 0281__DMT family transporter CDS	DMT family transporter CDS	0.238	302396	303328	+	933	0.254	9.03e-08	YES	yedA CDS	287	BAk_NC_017256 - 0287__DMT family transporter CDS	DMT family transporter CDS	0.249	307367	308266	+	900	0.234	4.28e-05	YES	yedA CDS	285	BAp_NC_011833 - 0285__DMT family transporter CDS	DMT family transporter CDS	0.255	307720	308643	+	924	0.223	2.09e-05	YES	yedA CDS	262	BBp_NC_004545 - 0262__DMT family transporter CDS	DMT family transporter CDS	0.225
1	297	PCG	rluB	876	1326852	1327727	+	0.538	rluB CDS	282	BAg_NZ_CP009253 - 0282__rRNA pseudouridine synthase CDS	rRNA pseudouridine synthase CDS	0.23	303297	304031	+	735	0.455	1.14e-77	YES	rluB CDS	288	BAk_NC_017256 - 0288__pseudouridine synthase CDS	pseudouridine synthase CDS	0.252	308296	309036	+	741	0.42	1.24e-86	YES	rluB CDS	286	BAp_NC_011833 - 0286__rRNA pseudouridine synthase CDS	rRNA pseudouridine synthase CDS	0.263	308672	309424	+	753	0.423	1.61e-86	YES	rluB CDS	263	BBp_NC_004545 - 0263__pseudouridine synthase CDS	pseudouridine synthase CDS	0.262
1	298	PCG	sohB	1050	1329332	1330381	+	0.506											---		sohB CDS	289	BAk_NC_017256 - 0289__sohB CDS	sohB CDS	0.25	309126	310163	+	1038	0.487	7.23e-121	YES	sohB CDS	287	BAp_NC_011833 - 0287__sohB CDS	sohB CDS	0.254	309499	310509	+	1011	0.507	3.31e-119	YES	sohB CDS	264	BBp_NC_004545 - 0264__sohB CDS	sohB CDS	0.24
1	299	PCG	topA	2598	1331048	1333645	+	0.518											---		topA CDS	290	BAk_NC_017256 - 0290__topA CDS	topA CDS	0.271	310249	312834	+	2586	0.555	0	YES	topA CDS	288	BAp_NC_011833 - 0288__topA CDS	topA CDS	0.276	310595	313180	+	2586	0.554	0	YES
1	300	PCG	suhB	804	2663442	2664245	+	0.545	suhB CDS	283	BAg_NZ_CP009253 - 0283__inositol monophosphatase CDS	inositol monophosphatase CDS	0.242	305722	306513	-	792	0.39	7.43e-63	YES	suhB CDS	291	BAk_NC_017256 - 0291__inositol monophosphatase CDS	inositol monophosphatase CDS	0.244	312864	313661	-	798	0.439	1.87e-80	YES	suhB CDS	289	BAp_NC_011833 - 0289__inositol monophosphatase CDS	inositol monophosphatase CDS	0.245	313232	314032	-	801	0.402	4.8e-72	YES	suhB CDS	265	BBp_NC_004545 - 0265__inositol monophosphatase CDS	inositol monophosphatase CDS	0.257
0	300.1	PCG	suhB	804	2663442	2664245	+	0.545											---												---												---
1	301	PCG	rlmN	1155	2643129	2644283	-	0.53	rlmN CDS	284	BAg_NZ_CP009253 - 0284__rlmN CDS	rlmN CDS	0.236	306707	307789	+	1083	0.519	7.66e-149	YES	rlmN CDS	292	BAk_NC_017256 - 0292__bifunctional tRNA (adenosine(37)-C2)-methyltransferase TrmG/rRNA large subunit methyltransferase RlmN CDS	bifunctional tRNA (adenosine(37)-C2)-methyltransferase TrmG/rRNA large subunit methyltransferase RlmN CDS	0.253	313894	314985	+	1092	0.587	3.73e-162	YES	rlmN CDS	290	BAp_NC_011833 - 0290__bifunctional tRNA (adenosine(37)-C2)-methyltransferase TrmG/rRNA large subunit methyltransferase RlmN CDS	bifunctional tRNA (adenosine(37)-C2)-methyltransferase TrmG/rRNA large subunit methyltransferase RlmN CDS	0.254	314279	315370	+	1092	0.554	1.76e-154	YES	rlmN CDS	266	BBp_NC_004545 - 0266__bifunctional tRNA (adenosine(37)-C2)-methyltransferase TrmG/rRNA large subunit methyltransferase RlmN CDS	bifunctional tRNA (adenosine(37)-C2)-methyltransferase TrmG/rRNA large subunit methyltransferase RlmN CDS	0.264
1	302	PCG	ispG	1119	2640686	2641804	-	0.533	ispG CDS	285	BAg_NZ_CP009253 - 0285__ispG CDS	ispG CDS	0.28	307891	308994	+	1104	0.643	0	YES	ispG CDS	293	BAk_NC_017256 - 0293__ispG CDS	ispG CDS	0.265	315034	316146	+	1113	0.63	0	YES	ispG CDS	291	BAp_NC_011833 - 0291__ispG CDS	ispG CDS	0.281	315421	316527	+	1107	0.647	0	YES	ispG CDS	267	BBp_NC_004545 - 0267__flavodoxin-dependent (E)-4-hydroxy-3-methylbut-2-enyl-diphosphate synthase CDS	flavodoxin-dependent (E)-4-hydroxy-3-methylbut-2-enyl-diphosphate synthase CDS	0.297
1	303	PCG	hisS	1275	2639301	2640575	-	0.547	hisS CDS	286	BAg_NZ_CP009253 - 0286__hisS CDS	hisS CDS	0.239	309037	310332	+	1296	0.458	3.71e-157	YES	hisS CDS	294	BAk_NC_017256 - 0294__hisS CDS	hisS CDS	0.244	316189	317463	+	1275	0.526	9.72e-172	YES	hisS CDS	292	BAp_NC_011833 - 0292__hisS CDS	hisS CDS	0.249	316553	317824	+	1272	0.507	8e-166	YES	hisS CDS	268	BBp_NC_004545 - 0268__hisS CDS	hisS CDS	0.263
1	304	PCG	glyA	1254	2684254	2685507	-	0.533	glyA CDS	287	BAg_NZ_CP009253 - 0287__serine hydroxymethyltransferase CDS	serine hydroxymethyltransferase CDS	0.296	310373	311626	+	1254	0.674	0	YES	glyA CDS	295	BAk_NC_017256 - 0295__serine hydroxymethyltransferase CDS	serine hydroxymethyltransferase CDS	0.301	317533	318786	+	1254	0.707	0	YES	glyA CDS	293	BAp_NC_011833 - 0293__serine hydroxymethyltransferase CDS	serine hydroxymethyltransferase CDS	0.289	317884	319137	+	1254	0.693	0	YES	glyA CDS	269	BBp_NC_004545 - 0269__serine hydroxymethyltransferase CDS	serine hydroxymethyltransferase CDS	0.306
1	305	PCG	bioD	678	812270	812947	+	0.537	bioD CDS	288	BAg_NZ_CP009253 - 0288__bioD CDS	bioD CDS	0.237	311685	312389	-	705	0.415	6.04e-69	YES	bioD CDS	296	BAk_NC_017256 - 0296__bioD CDS	bioD CDS	0.255	318876	319550	-	675	0.473	1.03e-78	YES	bioD CDS	294	BAp_NC_011833 - 0294__bioD CDS	bioD CDS	0.274	319225	319899	-	675	0.449	3.14e-73	YES	bioD CDS	270	BBp_NC_004545 - 0270__bioD CDS	bioD CDS	0.285
1	306	PCG	bioC	756	811522	812277	+	0.565											---												---												---		bioC CDS	271	BBp_NC_004545 - 0271__bioC CDS	bioC CDS	0.263
1	307	PCG	bioF	1155	810381	811535	+	0.58											---												---												---		bioF CDS	272	BBp_NC_004545 - 0272__8-amino-7-oxononanoate synthase CDS	8-amino-7-oxononanoate synthase CDS	0.293
1	308	PCG	bioB	1041	809344	810384	+	0.555	bioB CDS	289	BAg_NZ_CP009253 - 0289__bioB CDS	bioB CDS	0.287	312586	313608	-	1023	0.621	9.61e-175	YES	bioB CDS	297	BAk_NC_017256 - 0297__bioB CDS	bioB CDS	0.278	319916	320947	-	1032	0.637	2.07e-178	YES	bioB CDS	295	BAp_NC_011833 - 0295__bioB CDS	bioB CDS	0.284	320263	321294	-	1032	0.648	4.94e-180	YES	bioB CDS	273	BBp_NC_004545 - 0273__bioB CDS	bioB CDS	0.286
1	309	PCG	bioA	1290	807968	809257	-	0.563	bioA CDS	290	BAg_NZ_CP009253 - 0290__bioA CDS	bioA CDS	0.28	313686	314972	+	1287	0.556	0	YES	bioA CDS	298	BAk_NC_017256 - 0298__bioA CDS	bioA CDS	0.287	321025	322329	+	1305	0.576	0	YES	bioA CDS	296	BAp_NC_011833 - 0296__bioA CDS	bioA CDS	0.298	321373	322659	+	1287	0.598	0	YES	bioA CDS	274	BBp_NC_004545 - 0274__bioA CDS	bioA CDS	0.273
1	310	PCG	pgl	996	798586	799581	+	0.551	pgl CDS	291	BAg_NZ_CP009253 - 0291__pgl CDS	pgl CDS	0.264	314977	315981	-	1005	0.361	2.7e-76	YES	pgl CDS	299	BAk_NC_017256 - 0299__pgl CDS	pgl CDS	0.23	322310	323314	-	1005	0.346	1.99e-79	YES	pgl CDS	297	BAp_NC_011833 - 0297__pgl CDS	pgl CDS	0.247	322668	323672	-	1005	0.352	7.76e-83	YES	pgl CDS	275	BBp_NC_004545 - 0275__pgl CDS	pgl CDS	0.257
1	311	PCG	mfd	3447	1170518	1173964	-	0.548	mfd CDS	292	BAg_NZ_CP009253 - 0292__mfd CDS	mfd CDS	0.219	316020	318428	-	2409	0.318	0	YES	mfd CDS	300	BAk_NC_017256 - 0300__mfd CDS	mfd CDS	0.247	323395	325833	-	2439	0.363	0	YES	mfd CDS	298	BAp_NC_011833 - 0298__mfd CDS	mfd CDS	0.246	323796	326234	-	2439	0.366	0	YES	mfd CDS	276	BBp_NC_004545 - 0276__mfd CDS	mfd CDS	0.26
1	312	PCG	lolC	1200	1175427	1176626	+	0.542	lolC CDS	293	BAg_NZ_CP009253 - 0293__ABC transporter permease CDS	ABC transporter permease CDS	0.203	318827	320026	+	1200	0.316	1.08e-84	YES	lolC CDS	301	BAk_NC_017256 - 0301__lipoprotein-releasing ABC transporter permease subunit CDS	lipoprotein-releasing ABC transporter permease subunit CDS	0.198	326384	327583	+	1200	0.336	2.11e-86	YES	lolC CDS	299	BAp_NC_011833 - 0299__lipoprotein-releasing ABC transporter permease subunit CDS	lipoprotein-releasing ABC transporter permease subunit CDS	0.223	326707	327906	+	1200	0.346	2e-91	YES
1	313	PCG	lolD	702	1176619	1177320	+	0.551	lolD CDS	294	BAg_NZ_CP009253 - 0294__lolD CDS	lolD CDS	0.261	320019	320711	+	693	0.506	1.48e-83	YES	lolD CDS	302	BAk_NC_017256 - 0302__lolD CDS	lolD CDS	0.248	327576	328256	+	681	0.511	5.23e-87	YES	lolD CDS	300	BAp_NC_011833 - 0300__lolD CDS	lolD CDS	0.249	327899	328585	+	687	0.482	7e-82	YES
1	314	PCG	lolE	1245	1177320	1178564	+	0.519	lolE CDS	295	BAg_NZ_CP009253 - 0295__FtsX-like permease family protein CDS	FtsX-like permease family protein CDS	0.193	320708	321949	+	1242	0.287	5.75e-70	YES	lolE CDS	303	BAk_NC_017256 - 0303__FtsX-like permease family protein CDS	FtsX-like permease family protein CDS	0.214	328280	329515	+	1236	0.275	4.59e-66	YES	lolE CDS	301	BAp_NC_011833 - 0301__FtsX-like permease family protein CDS	FtsX-like permease family protein CDS	0.216	328603	329840	+	1238	0.199	1.81e-17	NO
0	314.1	PCG	lolE	1245	1177320	1178564	+	0.519											---												---												---
1	315	PCG	gapA	996	1862771	1863766	+	0.5	gapA CDS	296	BAg_NZ_CP009253 - 0296__gap CDS	gap CDS	0.296	322046	323044	+	999	0.729	0	YES	gapA CDS	304	BAk_NC_017256 - 0304__gap CDS	gap CDS	0.307	329626	330624	+	999	0.737	0	YES	gapA CDS	302	BAp_NC_011833 - 0302__gap CDS	gap CDS	0.307	329922	330920	+	999	0.728	0	YES	gapA CDS	277	BBp_NC_004545 - 0277__gap CDS	gap CDS	0.294
1	316	PCG	queF	849	2925348	2926196	+	0.489	queF CDS	297	BAg_NZ_CP009253 - 0297__queF CDS	queF CDS	0.229	323148	323939	-	792	0.479	1.54e-102	YES											---												---
1	317	PCG	fldA	531	710935	711465	-	0.49	fldA CDS	298	BAg_NZ_CP009253 - 0298__fldA CDS	fldA CDS	0.273	324039	324548	-	510	0.562	3.37e-76	YES	fldA CDS	305	BAk_NC_017256 - 0305__fldA CDS	fldA CDS	0.251	331294	331803	-	510	0.563	7.05e-77	YES	fldA CDS	303	BAp_NC_011833 - 0303__fldA CDS	fldA CDS	0.256	331530	332045	-	516	0.551	3.34e-76	YES	fldA CDS	278	BBp_NC_004545 - 0278__fldA CDS	fldA CDS	0.265
1	318	PCG	phr	1419	739507	740925	+	0.535	phr CDS	299	BAg_NZ_CP009253 - 0299__phrB CDS	phrB CDS	0.234	324758	326182	+	1425	0.436	5.79e-153	YES	phr CDS	306	BAk_NC_017256 - 0306__phrB CDS	phrB CDS	0.244	332290	333717	+	1428	0.427	2.28e-157	YES	phr CDS	304	BAp_NC_011833 - 0304__phrB CDS	phrB CDS	0.258	332252	333703	+	1452	0.424	2.4e-156	YES	phr CDS	279	BBp_NC_004545 - 0279__phrB CDS	phrB CDS	0.255
1	319	PCG	ybgI	744	742827	743570	+	0.535	ybgI CDS	300	BAg_NZ_CP009253 - 0300__Nif3-like dinuclear metal center hexameric protein CDS	Nif3-like dinuclear metal center hexameric protein CDS	0.257	326205	326948	+	744	0.526	1.88e-97	YES	ybgI CDS	307	BAk_NC_017256 - 0307__Nif3-like dinuclear metal center hexameric protein CDS	Nif3-like dinuclear metal center hexameric protein CDS	0.272	333738	334481	+	744	0.567	3.59e-107	YES	ybgI CDS	305	BAp_NC_011833 - 0305__Nif3-like dinuclear metal center hexameric protein CDS	Nif3-like dinuclear metal center hexameric protein CDS	0.288	333700	334443	+	744	0.551	1.38e-102	YES	ybgI CDS	280	BBp_NC_004545 - 0280__Nif3-like dinuclear metal center hexameric protein CDS	Nif3-like dinuclear metal center hexameric protein CDS	0.278
1	320	PCG	sucA	2802	758706	761507	+	0.557	sucA CDS	301	BAg_NZ_CP009253 - 0301__2-oxoglutarate dehydrogenase E1 component CDS	2-oxoglutarate dehydrogenase E1 component CDS	0.259	327011	329785	+	2775	0.492	0	YES	sucA CDS	308	BAk_NC_017256 - 0308__2-oxoglutarate dehydrogenase E1 component CDS	2-oxoglutarate dehydrogenase E1 component CDS	0.258	334579	337290	+	2712	0.499	0	YES	sucA CDS	306	BAp_NC_011833 - 0306__2-oxoglutarate dehydrogenase E1 component CDS	2-oxoglutarate dehydrogenase E1 component CDS	0.261	334568	337297	+	2730	0.509	0	YES	sucA CDS	281	BBp_NC_004545 - 0281__2-oxoglutarate dehydrogenase E1 component CDS	2-oxoglutarate dehydrogenase E1 component CDS	0.256
1	321	PCG	sucB	1218	761522	762739	+	0.559	sucB CDS	302	BAg_NZ_CP009253 - 0302__sucB CDS	sucB CDS	0.252	329810	331021	+	1212	0.518	1.35e-162	YES	sucB CDS	309	BAk_NC_017256 - 0309__sucB CDS	sucB CDS	0.254	337294	338496	+	1203	0.534	5.4e-159	YES	sucB CDS	307	BAp_NC_011833 - 0307__sucB CDS	sucB CDS	0.263	337313	338575	+	1263	0.522	5.21e-161	YES	sucB CDS	282	BBp_NC_004545 - 0282__sucB CDS	sucB CDS	0.264
1	322	PCG	pal	522	779067	779588	+	0.513											---												---												---		pal CDS	283	BBp_NC_004545 - 0283__OmpA family protein CDS	OmpA family protein CDS	0.257
1	323	PCG	gpmA	753	786843	787595	-	0.51	gpmA CDS	303	BAg_NZ_CP009253 - 0303__gpmA CDS	gpmA CDS	0.28	331259	331954	+	696	0.52	1.24e-97	YES	gpmA CDS	310	BAk_NC_017256 - 0310__gpmA CDS	gpmA CDS	0.256	338666	339361	+	696	0.516	1.56e-100	YES	gpmA CDS	308	BAp_NC_011833 - 0308__gpmA CDS	gpmA CDS	0.286	338673	339368	+	696	0.504	1.09e-96	YES	gpmA CDS	284	BBp_NC_004545 - 0284__gpmA CDS	gpmA CDS	0.279
1	324	PCG	pfkA	963	4107552	4108514	+	0.535	pfkA CDS	304	BAg_NZ_CP009253 - 0304__pfkA CDS	pfkA CDS	0.33	332194	333156	+	963	0.753	0	YES	pfkA CDS	311	BAk_NC_017256 - 0311__pfkA CDS	pfkA CDS	0.32	339563	340525	+	963	0.788	0	YES	pfkA CDS	309	BAp_NC_011833 - 0309__pfkA CDS	pfkA CDS	0.336	339552	340514	+	963	0.791	0	YES	pfkA CDS	285	BBp_NC_004545 - 0285__pfkA CDS	pfkA CDS	0.33
1	325	PCG	glpF	846	4117245	4118090	-	0.509	glpF CDS	305	BAg_NZ_CP009253 - 0305__aquaporin family protein CDS	aquaporin family protein CDS	0.235	333254	334040	+	787	0.259	9.25e-33	YES	glpF CDS	312	BAk_NC_017256 - 0312__aquaporin family protein CDS	aquaporin family protein CDS	0.236	340593	341384	+	792	0.441	1.67e-80	YES	glpF CDS	310	BAp_NC_011833 - 0310__aquaporin family protein CDS	aquaporin family protein CDS	0.274	340580	341371	+	792	0.433	5.01e-80	YES
1	326	PCG	tpiA	768	4110740	4111507	-	0.526	tpiA CDS	306	BAg_NZ_CP009253 - 0306__triose-phosphate isomerase CDS	triose-phosphate isomerase CDS	0.23	334042	334812	-	771	0.445	2.37e-86	YES	tpiA CDS	313	BAk_NC_017256 - 0313__tpiA CDS	tpiA CDS	0.243	341394	342158	-	765	0.453	1.59e-88	YES	tpiA CDS	311	BAp_NC_011833 - 0311__triose-phosphate isomerase CDS	triose-phosphate isomerase CDS	0.258	341380	342147	-	768	0.461	4.26e-90	YES	tpiA CDS	286	BBp_NC_004545 - 0286__tpiA CDS	tpiA CDS	0.241
1	327	PCG	ihfB	285	963828	964112	+	0.491	ihfB CDS	307	BAg_NZ_CP009253 - 0307__ihfB CDS	ihfB CDS	0.319	334916	335200	-	285	0.67	5.97e-45	YES	ihfB CDS	314	BAk_NC_017256 - 0314__ihfB CDS	ihfB CDS	0.305	342268	342552	-	285	0.723	4.1e-48	YES	ihfB CDS	312	BAp_NC_011833 - 0312__ihfB CDS	ihfB CDS	0.288	342246	342530	-	285	0.681	2.6e-44	YES
1	328	PCG	rpsA	1674	961995	963668	+	0.512	rpsA CDS	308	BAg_NZ_CP009253 - 0308__rpsA CDS	rpsA CDS	0.299	335280	336956	-	1677	0.746	0	YES	rpsA CDS	315	BAk_NC_017256 - 0315__rpsA CDS	rpsA CDS	0.308	342644	344320	-	1677	0.763	0	YES	rpsA CDS	313	BAp_NC_011833 - 0313__rpsA CDS	rpsA CDS	0.304	342626	344302	-	1677	0.774	0	YES	rpsA CDS	287	BBp_NC_004545 - 0287__rpsA CDS	rpsA CDS	0.295
1	329	PCG	cmk	684	961201	961884	+	0.537	cmk CDS	309	BAg_NZ_CP009253 - 0309__cmk CDS	cmk CDS	0.258	337074	337721	-	648	0.407	6.62e-65	YES	cmk CDS	316	BAk_NC_017256 - 0316__cmk CDS	cmk CDS	0.244	344449	345105	-	657	0.425	2.76e-67	YES	cmk CDS	314	BAp_NC_011833 - 0314__(d)CMP kinase CDS	(d)CMP kinase CDS	0.295	344430	344816	-	387	0.278	1.55e-45	YES	cmk CDS	288	BBp_NC_004545 - 0288__cmk CDS	cmk CDS	0.247
0	329.1	PCG	cmk	684	961201	961884	+	0.537											---												---		cmk CDS	315	BAp_NC_011833 - 0315__(d)CMP kinase CDS	(d)CMP kinase CDS	0.255	344831	345085	-	255	0.174	1.55e-45	YES
1	330	PCG	aroA	1284	958812	960095	+	0.508	aroA CDS	310	BAg_NZ_CP009253 - 0310__aroA CDS	aroA CDS	0.302	337785	339068	-	1284	0.591	0	YES	aroA CDS	317	BAk_NC_017256 - 0317__aroA CDS	aroA CDS	0.284	345160	346443	-	1284	0.624	0	YES	aroA CDS	316	BAp_NC_011833 - 0316__aroA CDS	aroA CDS	0.297	345141	346424	-	1284	0.624	0	YES	aroA CDS	289	BBp_NC_004545 - 0289__aroA CDS	aroA CDS	0.288
1	331	PCG	serC	1089	957653	958741	+	0.501	serC CDS	311	BAg_NZ_CP009253 - 0311__serC CDS	serC CDS	0.252	339108	340193	-	1086	0.592	5.85e-171	YES	serC CDS	318	BAk_NC_017256 - 0318__serC CDS	serC CDS	0.271	346506	347591	-	1086	0.572	2.47e-164	YES	serC CDS	317	BAp_NC_011833 - 0317__serC CDS	serC CDS	0.284	346492	347577	-	1086	0.572	4.21e-165	YES	serC CDS	290	BBp_NC_004545 - 0290__serC CDS	serC CDS	0.25
1	332	PCG	serS	1293	939428	940720	+	0.527	serS CDS	312	BAg_NZ_CP009253 - 0312__serS CDS	serS CDS	0.264	340224	341507	-	1284	0.564	0	YES	serS CDS	319	BAk_NC_017256 - 0319__serS CDS	serS CDS	0.276	347630	348913	-	1284	0.594	0	YES	serS CDS	318	BAp_NC_011833 - 0318__serS CDS	serS CDS	0.276	347616	348899	-	1284	0.585	0	YES	serS CDS	291	BBp_NC_004545 - 0291__serS CDS	serS CDS	0.277
1	333	PCG	trxB	966	931085	932050	-	0.536	trxB CDS	313	BAg_NZ_CP009253 - 0313__trxB CDS	trxB CDS	0.285	341769	342728	+	960	0.611	4.96e-152	YES	trxB CDS	320	BAk_NC_017256 - 0320__trxB CDS	trxB CDS	0.295	349223	350182	+	960	0.589	2.23e-144	YES	trxB CDS	319	BAp_NC_011833 - 0319__trxB CDS	trxB CDS	0.303	349248	350207	+	960	0.58	1.84e-143	YES	trxB CDS	292	BBp_NC_004545 - 0292__trxB CDS	trxB CDS	0.308
1	334	PCG	infA	219	926225	926443	-	0.484	infA CDS	314	BAg_NZ_CP009253 - 0314__infA CDS	infA CDS	0.279	342834	343052	+	219	0.861	3.71e-45	YES	infA CDS	321	BAk_NC_017256 - 0321__infA CDS	infA CDS	0.315	350287	350505	+	219	0.875	2.34e-45	YES	infA CDS	320	BAp_NC_011833 - 0320__infA CDS	infA CDS	0.297	350314	350532	+	219	0.875	2.34e-45	YES	infA CDS	293	BBp_NC_004545 - 0293__infA CDS	infA CDS	0.315
1	335	PCG	aspS	1773	1948750	1950522	-	0.538	aspS CDS	315	BAg_NZ_CP009253 - 0315__aspS CDS	aspS CDS	0.246	343254	345014	+	1761	0.51	0	YES	aspS CDS	322	BAk_NC_017256 - 0322__aspS CDS	aspS CDS	0.244	350676	352442	+	1767	0.544	0	YES	aspS CDS	321	BAp_NC_011833 - 0321__aspS CDS	aspS CDS	0.248	350702	352462	+	1761	0.551	0	YES	aspS CDS	294	BBp_NC_004545 - 0294__aspS CDS	aspS CDS	0.263
1	336	PCG	znuB	786	1943414	1944199	+	0.519	znuB CDS	316	BAg_NZ_CP009253 - 0316__znuB CDS	znuB CDS	0.257	345026	345814	-	789	0.481	1.55e-88	YES	znuB CDS	323	BAk_NC_017256 - 0323__znuB CDS	znuB CDS	0.288	352456	353244	-	789	0.511	1.15e-94	YES	znuB CDS	322	BAp_NC_011833 - 0322__znuB CDS	znuB CDS	0.279	352473	353261	-	789	0.496	1.83e-97	YES	znuB CDS	295	BBp_NC_004545 - 0295__metal ABC transporter permease CDS	metal ABC transporter permease CDS	0.244
1	337	PCG	znuC	756	1942662	1943417	+	0.492	znuC CDS	317	BAg_NZ_CP009253 - 0317__znuC CDS	znuC CDS	0.264	345849	346565	-	717	0.517	1.19e-91	YES	znuC CDS	324	BAk_NC_017256 - 0324__znuC CDS	znuC CDS	0.279	353277	353993	-	717	0.588	1.38e-102	YES	znuC CDS	323	BAp_NC_011833 - 0323__znuC CDS	znuC CDS	0.266	353319	354035	-	717	0.584	1.73e-102	YES	znuC CDS	296	BBp_NC_004545 - 0296__znuC CDS	znuC CDS	0.266
1	338	PCG	znuA	933	1941651	1942583	-	0.491											---												---												---
0	338.1	PCG	znuA	933	1941651	1942583	-	0.491											---												---												---
1	339	PCG	---																---												---												---		---	297	BBp_NC_004545 - 0297__hypothetical protein CDS	hypothetical protein CDS	0.17
1	340	PCG	mepM	1323	1940313	1941635	-	0.525	mepM CDS	318	BAg_NZ_CP009253 - 0318__peptidoglycan DD-metalloendopeptidase family protein CDS	peptidoglycan DD-metalloendopeptidase family protein CDS	0.225	347087	348187	+	1101	0.287	9.41e-73	YES											---												---		mepM CDS	298	BBp_NC_004545 - 0298__peptidoglycan DD-metalloendopeptidase family protein CDS	peptidoglycan DD-metalloendopeptidase family protein CDS	0.298
1	341	PCG	yebC	741	1947411	1948151	-	0.522											---												---												---
1	342	PCG	pykA	1443	1937649	1939091	+	0.528	pykA CDS	319	BAg_NZ_CP009253 - 0319__pyk CDS	pyk CDS	0.297	348223	349668	-	1446	0.674	0	YES	pykA CDS	325	BAk_NC_017256 - 0325__pyk CDS	pyk CDS	0.298	354985	356427	-	1443	0.704	0	YES	pykA CDS	324	BAp_NC_011833 - 0324__pyk CDS	pyk CDS	0.31	355353	356795	-	1443	0.688	0	YES	pykA CDS	299	BBp_NC_004545 - 0299__pyk CDS	pyk CDS	0.303
1	343	PCG	zwf	1476	1934839	1936314	-	0.517	zwf CDS	320	BAg_NZ_CP009253 - 0320__zwf CDS	zwf CDS	0.253	349868	351415	+	1548	0.517	0	YES	zwf CDS	326	BAk_NC_017256 - 0326__zwf CDS	zwf CDS	0.269	356722	358197	+	1476	0.55	0	YES	zwf CDS	325	BAp_NC_011833 - 0325__zwf CDS	zwf CDS	0.27	357079	358554	+	1476	0.533	0	YES	zwf CDS	300	BBp_NC_004545 - 0300__zwf CDS	zwf CDS	0.243
1	344	PCG	htpX	882	1911695	1912576	-	0.535	htpX CDS	321	BAg_NZ_CP009253 - 0321__htpX CDS	htpX CDS	0.301	351574	352449	+	876	0.62	2.43e-139	YES	htpX CDS	327	BAk_NC_017256 - 0327__htpX CDS	htpX CDS	0.307	358381	359259	+	879	0.685	5.51e-156	YES	htpX CDS	326	BAp_NC_011833 - 0326__htpX CDS	htpX CDS	0.313	358739	359617	+	879	0.692	7.91e-156	YES	htpX CDS	301	BBp_NC_004545 - 0301__htpX CDS	htpX CDS	0.292
1	345	PCG	cspC	210	1907226	1907435	-	0.467											---		cspC CDS	328	BAk_NC_017256 - 0328__cspC CDS	cspC CDS	0.329	359601	359810	+	210	0.913	3.58e-43	YES	cspC CDS	327	BAp_NC_011833 - 0327__cspC CDS	cspC CDS	0.338	359966	360175	+	210	0.913	3.5e-43	YES
1	346	PCG	yoaE	1557	1900029	1901585	-	0.539	yoaE CDS	322	BAg_NZ_CP009253 - 0322__TerC family protein CDS	TerC family protein CDS	0.301	353041	354594	+	1554	0.646	0	YES	yoaE CDS	329	BAk_NC_017256 - 0329__TerC family protein CDS	TerC family protein CDS	0.296	360063	361643	+	1581	0.641	0	YES	yoaE CDS	328	BAp_NC_011833 - 0328__TerC family protein CDS	TerC family protein CDS	0.303	360478	362043	+	1566	0.638	0	YES	yoaE CDS	302	BBp_NC_004545 - 0302__TerC family protein CDS	TerC family protein CDS	0.301
1	347	PCG	tsaB	696	1890572	1891267	-	0.556	---	323	BAg_NZ_CP009253 - 0323__tsaB CDS	tsaB CDS	0.23	354642	355305	+	664	0.139	---		tsaB CDS	330	BAk_NC_017256 - 0330__tsaB CDS	tsaB CDS	0.246	361709	362371	+	663	0.353	4.95e-55	YES	tsaB CDS	329	BAp_NC_011833 - 0329__tsaB CDS	tsaB CDS	0.24	362073	362738	+	666	0.321	3.88e-53	YES	tsaB CDS	303	BBp_NC_004545 - 0303__tsaB CDS	tsaB CDS	0.251
1	348	PCG	---																---												---												---
1	349	PCG	minE	267	1224279	1224545	-	0.434	minE CDS	324	BAg_NZ_CP009253 - 0324__minE CDS	minE CDS	0.274	355426	355677	-	252	0.759	3.23e-43	YES	minE CDS	331	BAk_NC_017256 - 0331__minE CDS	minE CDS	0.246	362525	362776	-	252	0.771	1e-43	YES	minE CDS	330	BAp_NC_011833 - 0330__minE CDS	minE CDS	0.262	362884	363135	-	252	0.735	8.8e-42	YES	minE CDS	304	BBp_NC_004545 - 0304__minE CDS	minE CDS	0.242
1	350	PCG	minD	813	1224549	1225361	-	0.499	minD CDS	325	BAg_NZ_CP009253 - 0325__minD CDS	minD CDS	0.316	355680	356492	-	813	0.804	2.42e-161	YES	minD CDS	332	BAk_NC_017256 - 0332__minD CDS	minD CDS	0.322	362779	363591	-	813	0.807	8.57e-164	YES	minD CDS	331	BAp_NC_011833 - 0331__minD CDS	minD CDS	0.325	363139	363951	-	813	0.811	8.21e-165	YES	minD CDS	305	BBp_NC_004545 - 0305__minD CDS	minD CDS	0.32
1	351	PCG	minC	696	1225385	1226080	-	0.51	minC CDS	326	BAg_NZ_CP009253 - 0326__minC CDS	minC CDS	0.248	356518	357258	-	741	0.484	4.46e-80	YES	minC CDS	333	BAk_NC_017256 - 0333__minC CDS	minC CDS	0.267	363618	364328	-	711	0.483	4.73e-82	YES	minC CDS	332	BAp_NC_011833 - 0332__minC CDS	minC CDS	0.272	363978	364691	-	714	0.498	8.94e-84	YES	minC CDS	306	BBp_NC_004545 - 0306__minC CDS	minC CDS	0.245
1	352	PCG	rsmC	1032	4606669	4607700	-	0.557	rsmC CDS	327	BAg_NZ_CP009253 - 0327__rsmC CDS	rsmC CDS	0.236	357503	358516	+	1014	0.364	3.48e-86	YES	rsmC CDS	334	BAk_NC_017256 - 0334__rsmC CDS	rsmC CDS	0.226	364588	365603	+	1016	0.153	4.32e-07	YES	rsmC CDS	333	BAp_NC_011833 - 0333__rsmC CDS	rsmC CDS	0.245	364919	365934	+	1016	0.154	3.75e-05	NO	rsmC CDS	307	BBp_NC_004545 - 0307__methyltransferase CDS	methyltransferase CDS	0.231
1	353	tRNA	---						---	328	BAg_NZ_CP009253 - 0328__tRNA-Leu	tRNA-Leu		358525	358612	-	88		---		---	335	BAk_NC_017256 - 0335__tRNA-Leu	tRNA-Leu		365621	365707	-	87		---		---	334	BAp_NC_011833 - 0334__tRNA-Leu	tRNA-Leu		365956	366039	-	84		---		---	308	BBp_NC_004545 - 0308__tRNA-Leu	tRNA-Leu
1	354	tRNA	---						---	329	BAg_NZ_CP009253 - 0329__tRNA-Cys	tRNA-Cys		358622	358692	-	71		---		---	336	BAk_NC_017256 - 0336__tRNA-Cys	tRNA-Cys		365722	365792	-	71		---												---		---	309	BBp_NC_004545 - 0309__tRNA-Cys	tRNA-Cys
1	355	tRNA	---						---	330	BAg_NZ_CP009253 - 0330__tRNA-Ser	tRNA-Ser		358859	358943	+	85		---		---	337	BAk_NC_017256 - 0337__tRNA-Ser	tRNA-Ser		365955	366039	+	85		---		---	335	BAp_NC_011833 - 0335__tRNA-Ser	tRNA-Ser		366296	366380	+	85		---		---	310	BBp_NC_004545 - 0310__tRNA-Ser	tRNA-Ser
1	356	PCG	ompA	1041	1019013	1020053	-	0.538	ompA CDS	331	BAg_NZ_CP009253 - 0331__OmpA family protein CDS	OmpA family protein CDS	0.276	358981	360006	-	1026	0.328	4.96e-64	YES	ompA CDS	338	BAk_NC_017256 - 0338__OmpA family protein CDS	OmpA family protein CDS	0.259	366133	367179	-	1047	0.351	3.15e-72	YES	ompA CDS	336	BAp_NC_011833 - 0336__OmpA family protein CDS	OmpA family protein CDS	0.29	366486	367535	-	1050	0.363	1.61e-73	YES
1	357	PCG	murJ	1536	1127839	1129374	+	0.537	murJ CDS	332	BAg_NZ_CP009253 - 0332__murJ CDS	murJ CDS	0.241	360210	361763	-	1554	0.46	1.35e-174	YES	murJ CDS	339	BAk_NC_017256 - 0339__murJ CDS	murJ CDS	0.235	367320	368858	-	1539	0.502	0	YES	murJ CDS	337	BAp_NC_011833 - 0337__murJ CDS	murJ CDS	0.254	367691	369226	-	1536	0.491	0	YES	murJ CDS	311	BBp_NC_004545 - 0311__murJ CDS	murJ CDS	0.239
1	358	PCG	pyrC	1047	1121561	1122607	-	0.531	pyrC CDS	333	BAg_NZ_CP009253 - 0333__pyrC CDS	pyrC CDS	0.252	361914	362960	+	1047	0.511	2.6e-138	YES	pyrC CDS	340	BAk_NC_017256 - 0340__pyrC CDS	pyrC CDS	0.262	369112	370167	+	1056	0.507	1.4e-143	YES	pyrC CDS	338	BAp_NC_011833 - 0338__pyrC CDS	pyrC CDS	0.269	369500	370552	+	1053	0.501	1.62e-143	YES
1	359	PCG	flgN	417	1129414	1129830	-	0.482	flgN CDS	334	BAg_NZ_CP009253 - 0334__hypothetical protein CDS	hypothetical protein CDS	0.169	363001	363402	-	402	0.228	5.36e-09	YES	flgN CDS	341	BAk_NC_017256 - 0341__flgN CDS	flgN CDS	0.173	370176	370586	-	411	0.228	1.14e-05	YES	flgN CDS	339	BAp_NC_011833 - 0339__flgN CDS	flgN CDS	0.168	370572	371000	-	429	0.2	8.62e-05	YES
1	360	PCG	flgA	660	1130204	1130863	-	0.523	flgA CDS	335	BAg_NZ_CP009253 - 0335__flgA CDS	flgA CDS	0.233	363455	364111	-	657	0.266	8.45e-27	YES	flgA CDS	342	BAk_NC_017256 - 0342__flgA CDS	flgA CDS	0.247	370681	371361	-	681	0.308	4.66e-35	YES	flgA CDS	340	BAp_NC_011833 - 0340__flgA CDS	flgA CDS	0.26	371052	371732	-	681	0.31	1.33e-32	YES
1	361	PCG	flgB	417	1131018	1131434	+	0.535	flgB CDS	336	BAg_NZ_CP009253 - 0336__flgB CDS	flgB CDS	0.213	364411	364827	+	417	0.381	9.12e-32	YES	flgB CDS	343	BAk_NC_017256 - 0343__flgB CDS	flgB CDS	0.234	371600	372010	+	411	0.441	2.01e-39	YES	flgB CDS	341	BAp_NC_011833 - 0341__flgB CDS	flgB CDS	0.204	372015	372416	+	402	0.419	7.84e-36	YES	flgB CDS	312	BBp_NC_004545 - 0312__flgB CDS	flgB CDS	0.229
1	362	PCG	flgC	405	1131438	1131842	+	0.528	flgC CDS	337	BAg_NZ_CP009253 - 0337__flgC CDS	flgC CDS	0.273	364832	365242	+	411	0.463	3.07e-42	YES	flgC CDS	344	BAk_NC_017256 - 0344__flgC CDS	flgC CDS	0.268	372019	372429	+	411	0.544	2.74e-52	YES	flgC CDS	342	BAp_NC_011833 - 0342__flgC CDS	flgC CDS	0.294	372425	372835	+	411	0.551	4e-51	YES	flgC CDS	313	BBp_NC_004545 - 0313__flgC CDS	flgC CDS	0.275
1	363	PCG	flgD	696	1131854	1132549	+	0.546	flgD CDS	338	BAg_NZ_CP009253 - 0338__flagellar hook assembly protein FlgD CDS	flagellar hook assembly protein FlgD CDS	0.283	365252	365929	+	678	0.401	1.58e-54	YES	flgD CDS	345	BAk_NC_017256 - 0345__flagellar hook assembly protein FlgD CDS	flagellar hook assembly protein FlgD CDS	0.254	372440	373141	+	702	0.36	2.66e-46	YES	flgD CDS	343	BAp_NC_011833 - 0343__flagellar hook assembly protein FlgD CDS	flagellar hook assembly protein FlgD CDS	0.278	372847	373557	+	711	0.355	2.25e-45	YES
1	364	PCG	flgE	1209	1132574	1133782	+	0.515	flgE CDS	339	BAg_NZ_CP009253 - 0339__flagellar hook protein FlgE CDS	flagellar hook protein FlgE CDS	0.26	365982	367196	+	1215	0.364	1.34e-86	YES	flgE CDS	346	BAk_NC_017256 - 0346__flagellar hook protein FlgE CDS	flagellar hook protein FlgE CDS	0.253	373183	374406	+	1224	0.355	1.53e-81	YES	flgE CDS	344	BAp_NC_011833 - 0344__flagellar hook protein FlgE CDS	flagellar hook protein FlgE CDS	0.274	373598	374824	+	1227	0.373	5.68e-84	YES
1	365	PCG	flgF	756	1133802	1134557	+	0.591	flgF CDS	340	BAg_NZ_CP009253 - 0340__flgF CDS	flgF CDS	0.239	367218	367958	+	741	0.363	3.51e-59	YES	flgF CDS	347	BAk_NC_017256 - 0347__flgF CDS	flgF CDS	0.246	374433	375188	+	756	0.333	5.75e-53	YES	flgF CDS	345	BAp_NC_011833 - 0345__flgF CDS	flgF CDS	0.242	374851	375609	+	759	0.354	4.18e-58	YES	flgF CDS	314	BBp_NC_004545 - 0314__flgF CDS	flgF CDS	0.246
1	366	PCG	flgG	783	1134729	1135511	+	0.538	flgG CDS	341	BAg_NZ_CP009253 - 0341__flgG CDS	flgG CDS	0.323	367972	368754	+	783	0.773	1.82e-149	YES	flgG CDS	348	BAk_NC_017256 - 0348__flgG CDS	flgG CDS	0.321	375209	375991	+	783	0.746	1.02e-144	YES	flgG CDS	346	BAp_NC_011833 - 0346__flgG CDS	flgG CDS	0.315	375627	376409	+	783	0.75	1.52e-146	YES	flgG CDS	315	BBp_NC_004545 - 0315__flgG CDS	flgG CDS	0.31
1	367	PCG	flgH	699	1135564	1136262	+	0.535	flgH CDS	342	BAg_NZ_CP009253 - 0342__flgH CDS	flgH CDS	0.29	368826	369542	+	717	0.525	1.61e-76	YES	flgH CDS	349	BAk_NC_017256 - 0349__flgH CDS	flgH CDS	0.296	376068	376784	+	717	0.479	3.41e-74	YES	flgH CDS	347	BAp_NC_011833 - 0347__flgH CDS	flgH CDS	0.298	376493	377209	+	717	0.517	4.04e-78	YES	flgH CDS	316	BBp_NC_004545 - 0316__flagellar basal body L-ring protein FlgH CDS	flagellar basal body L-ring protein FlgH CDS	0.239
1	368	PCG	flgI	1098	1136274	1137371	+	0.542	flgI CDS	343	BAg_NZ_CP009253 - 0343__flagellar basal body P-ring protein FlgI CDS	flagellar basal body P-ring protein FlgI CDS	0.277	369724	370833	+	1110	0.511	1.64e-124	YES	flgI CDS	350	BAk_NC_017256 - 0350__flagellar basal body P-ring protein FlgI CDS	flagellar basal body P-ring protein FlgI CDS	0.272	377005	378114	+	1110	0.541	6.72e-126	YES	flgI CDS	348	BAp_NC_011833 - 0348__flagellar basal body P-ring protein FlgI CDS	flagellar basal body P-ring protein FlgI CDS	0.278	377390	378547	+	1158	0.496	2.2e-119	YES	flgI CDS	317	BBp_NC_004545 - 0317__flagellar basal body P-ring protein FlgI CDS	flagellar basal body P-ring protein FlgI CDS	0.269
1	369	PCG	flgJ	942	1137371	1138312	+	0.547	flgJ CDS	344	BAg_NZ_CP009253 - 0344__rod-binding protein CDS	rod-binding protein CDS	0.219	370833	371147	+	315	0.171	5.97e-15	YES	flgJ CDS	351	BAk_NC_017256 - 0351__rod-binding protein CDS	rod-binding protein CDS	0.237	378114	378413	+	300	0.201	8.45e-20	YES	flgJ CDS	349	BAp_NC_011833 - 0349__rod-binding protein CDS	rod-binding protein CDS	0.23	378547	378846	+	300	0.396	4.95e-20	YES	flgJ CDS	318	BBp_NC_004545 - 0318__rod-binding protein CDS	rod-binding protein CDS	0.23
1	370	PCG	flgK	1644	1138378	1140021	+	0.518	flgK CDS	345	BAg_NZ_CP009253 - 0345__flagellar hook protein CDS	flagellar hook protein CDS	0.255	371171	372802	+	1632	0.254	1.52e-62	YES	flgK CDS	352	BAk_NC_017256 - 0352__flagellar hook-associated protein FlgK CDS	flagellar hook-associated protein FlgK CDS	0.249	378509	380140	+	1632	0.256	1.85e-63	YES	flgK CDS	350	BAp_NC_011833 - 0350__flagellar hook-associated protein FlgK CDS	flagellar hook-associated protein FlgK CDS	0.253	378947	380578	+	1632	0.261	2.4e-67	YES
1	371	PCG	rne	3186	1141182	1144367	-	0.556	rne CDS	346	BAg_NZ_CP009253 - 0346__rne CDS	rne CDS	0.258	372918	375614	-	2697	0.409	0	YES	rne CDS	353	BAk_NC_017256 - 0353__rne CDS	rne CDS	0.256	380260	382965	-	2706	0.428	0	YES	rne CDS	351	BAp_NC_011833 - 0351__rne CDS	rne CDS	0.263	380743	383451	-	2709	0.418	0	YES	rne CDS	319	BBp_NC_004545 - 0319__Rne/Rng family ribonuclease CDS	Rne/Rng family ribonuclease CDS	0.284
1	372	PCG	rluC	960	1144940	1145899	+	0.515	rluC CDS	347	BAg_NZ_CP009253 - 0347__rluC CDS	rluC CDS	0.226	375902	376846	+	945	0.484	1.86e-121	YES	rluC CDS	354	BAk_NC_017256 - 0354__rluC CDS	rluC CDS	0.259	383218	384162	+	945	0.516	8.09e-124	YES	rluC CDS	352	BAp_NC_011833 - 0352__rluC CDS	rluC CDS	0.259	383786	384730	+	945	0.5	3.11e-119	YES	rluC CDS	320	BBp_NC_004545 - 0320__RluA family pseudouridine synthase CDS	RluA family pseudouridine synthase CDS	0.241
1	373	PCG	rpmF	174	1147367	1147540	+	0.54	rpmF CDS	348	BAg_NZ_CP009253 - 0348__rpmF CDS	rpmF CDS	0.321	376898	377062	+	165	0.727	5.92e-26	YES	rpmF CDS	355	BAk_NC_017256 - 0355__rpmF CDS	rpmF CDS	0.303	384244	384408	+	165	0.709	1.19e-25	YES	rpmF CDS	353	BAp_NC_011833 - 0353__rpmF CDS	rpmF CDS	0.309	384776	384940	+	165	0.764	1.39e-26	YES	rpmF CDS	321	BBp_NC_004545 - 0321__rpmF CDS	rpmF CDS	0.315
1	374	PCG	fabD	930	1149728	1150657	+	0.552	fabD CDS	349	BAg_NZ_CP009253 - 0349__fabD CDS	fabD CDS	0.254	377187	378116	+	930	0.385	6.72e-83	YES	fabD CDS	356	BAk_NC_017256 - 0356__acyltransferase domain-containing protein CDS	acyltransferase domain-containing protein CDS	0.285	384779	385255	+	477	0.245	5.76e-48	YES	fabD CDS	354	BAp_NC_011833 - 0354__ACP S-malonyltransferase CDS	ACP S-malonyltransferase CDS	0.285	385362	385841	+	480	0.226	1.14e-44	YES
0	374.1	PCG	fabD	930	1149728	1150657	+	0.552											---		fabD CDS	357	BAk_NC_017256 - 0357__ACP S-malonyltransferase CDS	ACP S-malonyltransferase CDS	0.202	385219	385728	+	510	0.181	5.76e-48	YES	fabD CDS	355	BAp_NC_011833 - 0355__ACP S-malonyltransferase CDS	ACP S-malonyltransferase CDS	0.211	385829	386320	+	492	0.194	1.14e-44	YES	fabD CDS	322	BBp_NC_004545 - 0322__acyltransferase domain-containing protein CDS	acyltransferase domain-containing protein CDS	0.253
1	375	PCG	fabG	735	1150670	1151404	+	0.516	fabG CDS	350	BAg_NZ_CP009253 - 0350__fabG CDS	fabG CDS	0.268	378121	378852	+	732	0.556	4.96e-98	YES	fabG CDS	358	BAk_NC_017256 - 0358__fabG CDS	fabG CDS	0.26	385721	386455	+	735	0.553	6.45e-102	YES	fabG CDS	356	BAp_NC_011833 - 0356__fabG CDS	fabG CDS	0.275	386307	387041	+	735	0.557	5.4e-100	YES	fabG CDS	323	BBp_NC_004545 - 0323__beta-ketoacyl-ACP reductase CDS	beta-ketoacyl-ACP reductase CDS	0.279
1	376	PCG	acpP	237	1151615	1151851	+	0.481	acpP CDS	351	BAg_NZ_CP009253 - 0351__acpP CDS	acpP CDS	0.183	378893	379132	+	240	0.544	5.9e-28	YES	acpP CDS	359	BAk_NC_017256 - 0359__acpP CDS	acpP CDS	0.252	386512	386757	+	246	0.667	5.52e-34	YES	acpP CDS	357	BAp_NC_011833 - 0357__acpP CDS	acpP CDS	0.235	387118	387360	+	243	0.663	1.18e-34	YES	acpP CDS	324	BBp_NC_004545 - 0324__acpP CDS	acpP CDS	0.236
1	377	PCG	tmk	642	1155124	1155765	+	0.54	tmk CDS	352	BAg_NZ_CP009253 - 0352__dTMP kinase CDS	dTMP kinase CDS	0.263	379184	379819	+	636	0.514	7.17e-74	YES	tmk CDS	360	BAk_NC_017256 - 0360__tmk CDS	tmk CDS	0.233	386864	387502	+	639	0.458	1.44e-66	YES	tmk CDS	358	BAp_NC_011833 - 0358__dTMP kinase CDS	dTMP kinase CDS	0.239	387431	388069	+	639	0.463	1.38e-66	YES	tmk CDS	325	BBp_NC_004545 - 0325__tmk CDS	tmk CDS	0.255
1	378	PCG	holB	1005	1155762	1156766	+	0.54	holB CDS	353	BAg_NZ_CP009253 - 0353__DNA polymerase III subunit delta' CDS	DNA polymerase III subunit delta' CDS	0.216	379816	380799	+	984	0.314	2.92e-56	YES	holB CDS	361	BAk_NC_017256 - 0361__DNA polymerase III subunit delta' CDS	DNA polymerase III subunit delta' CDS	0.219	387499	388488	+	990	0.328	6.57e-63	YES	holB CDS	359	BAp_NC_011833 - 0359__hypothetical protein CDS	hypothetical protein CDS	0.257	388066	389046	+	981	0.336	9.74e-59	YES	holB CDS	326	BBp_NC_004545 - 0326__DNA polymerase III subunit delta' CDS	DNA polymerase III subunit delta' CDS	0.226
1	379	PCG	ycfH	798	1156777	1157574	+	0.509	ycfH CDS	354	BAg_NZ_CP009253 - 0354__YchF/TatD family DNA exonuclease CDS	YchF/TatD family DNA exonuclease CDS	0.23	380840	381613	+	774	0.506	1.95e-98	YES	ycfH CDS	362	BAk_NC_017256 - 0362__YchF/TatD family DNA exonuclease CDS	YchF/TatD family DNA exonuclease CDS	0.22	388512	389306	+	795	0.458	3.92e-89	YES	ycfH CDS	360	BAp_NC_011833 - 0360__YchF/TatD family DNA exonuclease CDS	YchF/TatD family DNA exonuclease CDS	0.258	389080	389874	+	795	0.477	7.49e-92	YES	ycfH CDS	327	BBp_NC_004545 - 0327__YchF/TatD family DNA exonuclease CDS	YchF/TatD family DNA exonuclease CDS	0.254
1	380	PCG	ptsG	1434	1157869	1159302	+	0.526	ptsG CDS	355	BAg_NZ_CP009253 - 0355__ptsG CDS	ptsG CDS	0.301	381671	383107	+	1437	0.711	0	YES	ptsG CDS	363	BAk_NC_017256 - 0363__ptsG CDS	ptsG CDS	0.304	389404	390843	+	1440	0.709	0	YES	ptsG CDS	361	BAp_NC_011833 - 0361__ptsG CDS	ptsG CDS	0.307	389970	391403	+	1434	0.709	0	YES	ptsG CDS	328	BBp_NC_004545 - 0328__ptsG CDS	ptsG CDS	0.306
1	381	PCG	hinT	360	1161885	1162244	+	0.506	hinT CDS	356	BAg_NZ_CP009253 - 0356__histidine triad nucleotide-binding protein CDS	histidine triad nucleotide-binding protein CDS	0.214	383188	383532	+	345	0.471	5.48e-38	YES	hinT CDS	364	BAk_NC_017256 - 0364__histidine triad nucleotide-binding protein CDS	histidine triad nucleotide-binding protein CDS	0.249	390846	391190	+	345	0.509	6.12e-38	YES	hinT CDS	362	BAp_NC_011833 - 0362__histidine triad nucleotide-binding protein CDS	histidine triad nucleotide-binding protein CDS	0.229	391423	391767	+	345	0.471	1.96e-36	YES	hinT CDS	329	BBp_NC_004545 - 0329__histidine triad nucleotide-binding protein CDS	histidine triad nucleotide-binding protein CDS	0.206
1	382	PCG	lpoB	642	1162638	1163279	+	0.564											---												---		lpoB CDS	363	BAp_NC_011833 - 0363__hypothetical protein CDS	hypothetical protein CDS	0.197	391826	392353	+	528	0.171	1.79e-11	YES	lpoB CDS	330	BBp_NC_004545 - 0330__hypothetical protein CDS	hypothetical protein CDS	0.2
1	383	PCG	ompC	1104	2311646	2312749	-	0.506	ompC CDS	357	BAg_NZ_CP009253 - 0357__porin CDS	porin CDS	0.269	384259	385365	-	1107	0.393	8.26e-81	YES											---												---
1	384	PCG	ompF	1089	985894	986982	-	0.478											---												---												---
1	385	PCG	ompN	1134	1435760	1436893	-	0.466											---		ompN CDS	365	BAk_NC_017256 - 0365__porin CDS	porin CDS	0.28	392076	393218	-	1143	0.381	3.91e-77	YES	ompN CDS	364	BAp_NC_011833 - 0364__porin CDS	porin CDS	0.296	392602	393750	-	1149	0.378	2.88e-76	YES
1	386	PCG	asnS	1401	987585	988985	-	0.524	asnS CDS	358	BAg_NZ_CP009253 - 0358__asnS CDS	asnS CDS	0.287	385439	386839	-	1401	0.599	0	YES	asnS CDS	366	BAk_NC_017256 - 0366__asnS CDS	asnS CDS	0.288	393352	394752	-	1401	0.639	0	YES	asnS CDS	365	BAp_NC_011833 - 0365__asnS CDS	asnS CDS	0.288	393890	395290	-	1401	0.629	0	YES	asnS CDS	331	BBp_NC_004545 - 0331__asnS CDS	asnS CDS	0.276
1	387	PCG	pncB	1203	989154	990356	-	0.512	pncB CDS	359	BAg_NZ_CP009253 - 0359__pncB CDS	pncB CDS	0.261	386912	388114	-	1203	0.564	9.97e-179	YES	pncB CDS	367	BAk_NC_017256 - 0367__pncB CDS	pncB CDS	0.254	394866	396065	-	1200	0.571	7.38e-179	YES	pncB CDS	366	BAp_NC_011833 - 0366__pncB CDS	pncB CDS	0.261	395438	396637	-	1200	0.579	1.63e-180	YES
1	388	PCG	pyrD	1011	1004768	1005778	+	0.47	pyrD CDS	360	BAg_NZ_CP009253 - 0360__pyrD CDS	pyrD CDS	0.236	388367	389379	+	1013	0.436	1.93e-106	YES	pyrD CDS	368	BAk_NC_017256 - 0368__pyrD CDS	pyrD CDS	0.259	396444	397334	+	891	0.533	2.07e-135	YES	pyrD CDS	367	BAp_NC_011833 - 0367__pyrD CDS	pyrD CDS	0.259	397059	397922	+	864	0.62	3.72e-131	YES
1	389	PCG	rlmL	2109	1007844	1009952	+	0.542	rlmL CDS	361	BAg_NZ_CP009253 - 0361__rlmKL CDS	rlmKL CDS	0.206	389376	391453	+	2078	0.255	1.24e-41	YES	rlmL CDS	369	BAk_NC_017256 - 0369__rlmKL CDS	rlmKL CDS	0.241	397497	399602	+	2106	0.468	0	YES	rlmL CDS	368	BAp_NC_011833 - 0368__rlmKL CDS	rlmKL CDS	0.248	398098	400203	+	2106	0.487	0	YES
1	390	PCG	uup	1908	1009964	1011871	+	0.524	uup CDS	362	BAg_NZ_CP009253 - 0362__ATP-binding cassette domain-containing protein CDS	ATP-binding cassette domain-containing protein CDS	0.212	391475	393247	+	1773	0.395	7.75e-168	YES	uup CDS	370	BAk_NC_017256 - 0370__ATP-binding cassette domain-containing protein CDS	ATP-binding cassette domain-containing protein CDS	0.221	399623	401404	+	1782	0.436	0	YES	uup CDS	369	BAp_NC_011833 - 0369__ATP-binding cassette domain-containing protein CDS	ATP-binding cassette domain-containing protein CDS	0.225	400223	402013	+	1791	0.42	0	YES
0	390.1	PCG	uup	1908	1009964	1011871	+	0.524											---												---												---
1	391	PCG	trhO	1053	1116807	1117859	+	0.498	trhO CDS	363	BAg_NZ_CP009253 - 0363__rhodanese-related sulfurtransferase CDS	rhodanese-related sulfurtransferase CDS	0.238	393255	394220	-	966	0.439	2.08e-119	YES	trhO CDS	371	BAk_NC_017256 - 0371__rhodanese-related sulfurtransferase CDS	rhodanese-related sulfurtransferase CDS	0.242	401467	402414	-	948	0.484	1.38e-130	YES	trhO CDS	370	BAp_NC_011833 - 0370__rhodanese-related sulfurtransferase CDS	rhodanese-related sulfurtransferase CDS	0.249	402017	402991	-	975	0.494	3.98e-132	YES	trhO CDS	332	BBp_NC_004545 - 0332__rhodanese-related sulfurtransferase CDS	rhodanese-related sulfurtransferase CDS	0.253
1	392	PCG	valS	2856	4480982	4483837	-	0.546	valS CDS	364	BAg_NZ_CP009253 - 0364__valine--tRNA ligase CDS	valine--tRNA ligase CDS	0.254	394251	397151	-	2901	0.58	0	YES	valS CDS	372	BAk_NC_017256 - 0372__valine--tRNA ligase CDS	valine--tRNA ligase CDS	0.249	402475	405342	-	2868	0.571	0	YES	valS CDS	371	BAp_NC_011833 - 0371__valine--tRNA ligase CDS	valine--tRNA ligase CDS	0.252	403048	405915	-	2868	0.572	0	YES	valS CDS	333	BBp_NC_004545 - 0333__valine--tRNA ligase CDS	valine--tRNA ligase CDS	0.265
1	393	PCG	pepA	1512	4484440	4485951	-	0.553	pepA CDS	365	BAg_NZ_CP009253 - 0365__leucyl aminopeptidase CDS	leucyl aminopeptidase CDS	0.285	397217	398713	-	1497	0.527	0	YES	pepA CDS	373	BAk_NC_017256 - 0373__leucyl aminopeptidase CDS	leucyl aminopeptidase CDS	0.272	405436	406944	-	1509	0.503	0	YES	pepA CDS	372	BAp_NC_011833 - 0372__leucyl aminopeptidase CDS	leucyl aminopeptidase CDS	0.277	405992	407491	-	1500	0.522	0	YES	pepA CDS	334	BBp_NC_004545 - 0334__leucyl aminopeptidase CDS	leucyl aminopeptidase CDS	0.269
1	394	PCG	argF	1005	289301	290305	-	0.588	argF CDS	366	BAg_NZ_CP009253 - 0366__argF CDS	argF CDS	0.273	398905	399921	+	1017	0.554	1.53e-152	YES	argF CDS	374	BAk_NC_017256 - 0374__argF CDS	argF CDS	0.285	407204	408220	+	1017	0.584	5.97e-159	YES	argF CDS	373	BAp_NC_011833 - 0373__argF CDS	argF CDS	0.272	407751	408767	+	1017	0.59	2.63e-157	YES	argF CDS	335	BBp_NC_004545 - 0335__argF CDS	argF CDS	0.265
1	395	PCG	argI	1005	4477307	4478311	-	0.521											---												---												---
1	396	PCG	pyrB	936	4471460	4472395	-	0.537	pyrB CDS	367	BAg_NZ_CP009253 - 0367__pyrB CDS	pyrB CDS	0.301	400025	400957	+	933	0.707	3.64e-173	YES	pyrB CDS	375	BAk_NC_017256 - 0375__pyrB CDS	pyrB CDS	0.292	408339	409274	+	936	0.707	1.8e-173	YES	pyrB CDS	374	BAp_NC_011833 - 0374__pyrB CDS	pyrB CDS	0.283	408886	409818	+	933	0.717	4.79e-174	YES
1	397	PCG	pyrI	462	4470986	4471447	-	0.485	pyrI CDS	368	BAg_NZ_CP009253 - 0368__aspartate carbamoyltransferase regulatory subunit CDS	aspartate carbamoyltransferase regulatory subunit CDS	0.235	400967	401425	+	459	0.667	2.25e-73	YES	pyrI CDS	376	BAk_NC_017256 - 0376__pyrI CDS	pyrI CDS	0.239	409279	409743	+	465	0.645	1.29e-72	YES	pyrI CDS	375	BAp_NC_011833 - 0375__aspartate carbamoyltransferase regulatory subunit CDS	aspartate carbamoyltransferase regulatory subunit CDS	0.252	409826	410290	+	465	0.613	1.21e-68	YES
1	398	PCG	ridA	387	4470527	4470913	-	0.53	ridA CDS	369	BAg_NZ_CP009253 - 0369__Rid family detoxifying hydrolase CDS	Rid family detoxifying hydrolase CDS	0.228	401453	401833	+	381	0.48	6.91e-41	YES											---												---		ridA CDS	336	BBp_NC_004545 - 0336__Rid family detoxifying hydrolase CDS	Rid family detoxifying hydrolase CDS	0.252
1	399	PCG	tdcF	390	3259721	3260110	-	0.526											---		tdcF CDS	377	BAk_NC_017256 - 0377__Rid family detoxifying hydrolase CDS	Rid family detoxifying hydrolase CDS	0.238	409789	410175	+	387	0.445	2.87e-41	YES	tdcF CDS	376	BAp_NC_011833 - 0376__Rid family detoxifying hydrolase CDS	Rid family detoxifying hydrolase CDS	0.233	410336	410722	+	387	0.469	1.32e-41	YES
1	400	PCG	deaD	1890	3305971	3307860	-	0.556	deaD CDS	370	BAg_NZ_CP009253 - 0370__DEAD/DEAH family ATP-dependent RNA helicase CDS	DEAD/DEAH family ATP-dependent RNA helicase CDS	0.305	401899	403698	-	1800	0.65	0	YES	deaD CDS	378	BAk_NC_017256 - 0378__DEAD/DEAH family ATP-dependent RNA helicase CDS	DEAD/DEAH family ATP-dependent RNA helicase CDS	0.321	410261	412063	-	1803	0.695	0	YES	deaD CDS	377	BAp_NC_011833 - 0377__DEAD/DEAH family ATP-dependent RNA helicase CDS	DEAD/DEAH family ATP-dependent RNA helicase CDS	0.329	410809	412614	-	1806	0.697	0	YES	deaD CDS	337	BBp_NC_004545 - 0337__DEAD/DEAH box helicase CDS	DEAD/DEAH box helicase CDS	0.306
1	401	PCG	pnp	2136	3309033	3311168	-	0.541	pnp CDS	371	BAg_NZ_CP009253 - 0371__pnp CDS	pnp CDS	0.314	404064	406187	-	2124	0.73	0	YES	pnp CDS	379	BAk_NC_017256 - 0379__pnp CDS	pnp CDS	0.315	412438	414561	-	2124	0.724	0	YES	pnp CDS	378	BAp_NC_011833 - 0378__pnp CDS	pnp CDS	0.328	412995	415118	-	2124	0.714	0	YES	pnp CDS	338	BBp_NC_004545 - 0338__pnp CDS	pnp CDS	0.316
1	402	PCG	rpsO	270	3311415	3311684	-	0.519	rpsO CDS	372	BAg_NZ_CP009253 - 0372__rpsO CDS	rpsO CDS	0.252	406461	406730	-	270	0.596	1.74e-36	YES	rpsO CDS	380	BAk_NC_017256 - 0380__rpsO CDS	rpsO CDS	0.259	414750	415019	-	270	0.663	9.12e-39	YES	rpsO CDS	379	BAp_NC_011833 - 0379__rpsO CDS	rpsO CDS	0.244	415320	415589	-	270	0.64	2.27e-37	YES	rpsO CDS	339	BBp_NC_004545 - 0339__rpsO CDS	rpsO CDS	0.233
1	403	PCG	truB	945	3311833	3312777	-	0.525	truB CDS	373	BAg_NZ_CP009253 - 0373__truB CDS	truB CDS	0.252	406828	407748	-	921	0.475	8.04e-107	YES	truB CDS	381	BAk_NC_017256 - 0381__truB CDS	truB CDS	0.264	415123	416061	-	939	0.522	4.04e-117	YES	truB CDS	380	BAp_NC_011833 - 0380__truB CDS	truB CDS	0.271	415694	416632	-	939	0.487	2.24e-111	YES	truB CDS	340	BBp_NC_004545 - 0340__truB CDS	truB CDS	0.273
1	404	PCG	rbfA	402	3312777	3313178	-	0.53	rbfA CDS	374	BAg_NZ_CP009253 - 0374__rbfA CDS	rbfA CDS	0.228	407753	408133	-	381	0.346	6.95e-31	YES	rbfA CDS	382	BAk_NC_017256 - 0382__rbfA CDS	rbfA CDS	0.219	416102	416461	-	360	0.412	6.16e-33	YES	rbfA CDS	381	BAp_NC_011833 - 0381__rbfA CDS	rbfA CDS	0.234	416670	417032	-	363	0.442	3.08e-36	YES	rbfA CDS	341	BBp_NC_004545 - 0341__rbfA CDS	rbfA CDS	0.219
1	405	PCG	infB	2673	3313342	3316014	-	0.534	infB CDS	375	BAg_NZ_CP009253 - 0375__infB CDS	infB CDS	0.262	408193	410787	-	2595	0.557	0	YES	infB CDS	383	BAk_NC_017256 - 0383__infB CDS	infB CDS	0.274	416508	419144	-	2637	0.579	0	YES	infB CDS	382	BAp_NC_011833 - 0382__infB CDS	infB CDS	0.285	417078	419672	-	2595	0.583	0	YES	infB CDS	342	BBp_NC_004545 - 0342__infB CDS	infB CDS	0.266
1	406	PCG	nusA	1488	3316039	3317526	-	0.528	nusA CDS	376	BAg_NZ_CP009253 - 0376__nusA CDS	nusA CDS	0.319	410803	412290	-	1488	0.729	0	YES	nusA CDS	384	BAk_NC_017256 - 0384__nusA CDS	nusA CDS	0.32	419161	420651	-	1491	0.744	0	YES	nusA CDS	383	BAp_NC_011833 - 0383__nusA CDS	nusA CDS	0.33	419690	421180	-	1491	0.726	0	YES	nusA CDS	343	BBp_NC_004545 - 0343__nusA CDS	nusA CDS	0.293
1	407	tRNA	---						---	377	BAg_NZ_CP009253 - 0377__tRNA-Leu	tRNA-Leu		412432	412513	-	82		---		---	385	BAk_NC_017256 - 0385__tRNA-Leu	tRNA-Leu		420997	421079	-	83		---		---	384	BAp_NC_011833 - 0384__tRNA-Leu	tRNA-Leu		421522	421607	-	86		---		---	344	BBp_NC_004545 - 0344__tRNA-Leu	tRNA-Leu
1	408	PCG	secG	333	3322173	3322505	-	0.495	secG CDS	378	BAg_NZ_CP009253 - 0378__secG CDS	secG CDS	0.206	412570	412899	-	330	0.336	3.85e-13	YES	secG CDS	386	BAk_NC_017256 - 0386__secG CDS	secG CDS	0.206	421127	421456	-	330	0.318	4.66e-17	YES	secG CDS	385	BAp_NC_011833 - 0385__secG CDS	secG CDS	0.185	421653	421982	-	330	0.327	1.28e-18	YES	secG CDS	345	BBp_NC_004545 - 0345__hypothetical protein CDS	hypothetical protein CDS	0.201
1	409	PCG	glmM	1338	3322733	3324070	-	0.544	glmM CDS	379	BAg_NZ_CP009253 - 0379__glmM CDS	glmM CDS	0.258	413027	414360	-	1334	0.185	4.36e-11	YES	glmM CDS	387	BAk_NC_017256 - 0387__glmM CDS	glmM CDS	0.252	421718	423052	-	1335	0.521	6.55e-170	YES	glmM CDS	386	BAp_NC_011833 - 0386__glmM CDS	glmM CDS	0.27	422245	423579	-	1335	0.533	3.25e-174	YES	glmM CDS	346	BBp_NC_004545 - 0346__glmM CDS	glmM CDS	0.272
1	410	PCG	ftsH	1935	3325001	3326935	-	0.536	ftsH CDS	380	BAg_NZ_CP009253 - 0380__ftsH CDS	ftsH CDS	0.331	414587	416413	-	1827	0.792	0	YES	ftsH CDS	388	BAk_NC_017256 - 0388__ftsH CDS	ftsH CDS	0.34	423279	425114	-	1836	0.798	0	YES	ftsH CDS	387	BAp_NC_011833 - 0387__ftsH CDS	ftsH CDS	0.337	423799	425634	-	1836	0.797	0	YES	ftsH CDS	347	BBp_NC_004545 - 0347__ftsH CDS	ftsH CDS	0.331
1	411	PCG	rlmE	630	3327035	3327664	-	0.505	rlmE CDS	381	BAg_NZ_CP009253 - 0381__RlmE family RNA methyltransferase CDS	RlmE family RNA methyltransferase CDS	0.271	416493	417113	-	621	0.481	1e-79	YES	rlmE CDS	389	BAk_NC_017256 - 0389__rlmE CDS	rlmE CDS	0.279	425180	425800	-	621	0.529	2.58e-87	YES	rlmE CDS	388	BAp_NC_011833 - 0388__rlmE CDS	rlmE CDS	0.274	425700	426308	-	609	0.525	1.44e-84	YES	rlmE CDS	348	BBp_NC_004545 - 0348__rRNA methyltransferase CDS	rRNA methyltransferase CDS	0.3
1	412	PCG	greA	477	3328239	3328715	-	0.484	greA CDS	382	BAg_NZ_CP009253 - 0382__greA CDS	greA CDS	0.281	417177	417656	-	480	0.627	6.89e-78	YES	greA CDS	390	BAk_NC_017256 - 0390__greA CDS	greA CDS	0.289	425875	426351	-	477	0.715	6.38e-88	YES	greA CDS	389	BAp_NC_011833 - 0389__greA CDS	greA CDS	0.281	426393	426869	-	477	0.734	1.59e-88	YES	greA CDS	349	BBp_NC_004545 - 0349__greA CDS	greA CDS	0.275
1	413	PCG	ibaG	255	3336549	3336803	-	0.506	ibaG CDS	383	BAg_NZ_CP009253 - 0383__BolA family transcriptional regulator CDS	BolA family transcriptional regulator CDS	0.253	418171	418419	+	249	0.439	1.02e-27	YES	ibaG CDS	391	BAk_NC_017256 - 0391__BolA family transcriptional regulator CDS	BolA family transcriptional regulator CDS	0.257	426884	427132	+	249	0.476	3.64e-29	YES	ibaG CDS	390	BAp_NC_011833 - 0390__BolA family transcriptional regulator CDS	BolA family transcriptional regulator CDS	0.247	427396	427638	+	243	0.438	9.1e-27	YES	ibaG CDS	350	BBp_NC_004545 - 0350__BolA/IbaG family iron-sulfur metabolism protein CDS	BolA/IbaG family iron-sulfur metabolism protein CDS	0.25
1	414	PCG	murA	1260	3335235	3336494	-	0.533	murA CDS	384	BAg_NZ_CP009253 - 0384__murA CDS	murA CDS	0.281	418457	419710	+	1254	0.552	5.45e-177	YES	murA CDS	392	BAk_NC_017256 - 0392__murA CDS	murA CDS	0.303	427155	428410	+	1256	0.197	8.12e-16	YES	murA CDS	391	BAp_NC_011833 - 0391__murA CDS	murA CDS	0.306	427700	428950	+	1251	0.577	0	YES	murA CDS	351	BBp_NC_004545 - 0351__murA CDS	murA CDS	0.288
1	415	PCG	rplU	312	3333140	3333451	-	0.484	rplU CDS	385	BAg_NZ_CP009253 - 0385__rplU CDS	rplU CDS	0.262	419795	420115	+	321	0.547	1.26e-40	YES	rplU CDS	393	BAk_NC_017256 - 0393__rplU CDS	rplU CDS	0.257	428459	428785	+	327	0.583	1.86e-43	YES	rplU CDS	392	BAp_NC_011833 - 0392__rplU CDS	rplU CDS	0.257	429089	429415	+	327	0.602	1.19e-44	YES	rplU CDS	352	BBp_NC_004545 - 0352__rplU CDS	rplU CDS	0.227
1	416	PCG	rpmA	258	3332862	3333119	-	0.5	rpmA CDS	386	BAg_NZ_CP009253 - 0386__rpmA CDS	rpmA CDS	0.333	420117	420371	+	255	0.694	3.55e-39	YES	rpmA CDS	394	BAk_NC_017256 - 0394__rpmA CDS	rpmA CDS	0.318	428790	429044	+	255	0.682	1.9e-38	YES	rpmA CDS	393	BAp_NC_011833 - 0393__rpmA CDS	rpmA CDS	0.325	429420	429674	+	255	0.694	2.24e-38	YES	rpmA CDS	353	BBp_NC_004545 - 0353__rpmA CDS	rpmA CDS	0.341
1	417	PCG	obgE	1173	3330582	3331754	-	0.532	obgE CDS	387	BAg_NZ_CP009253 - 0387__cgtA CDS	cgtA CDS	0.28	420477	421478	+	1002	0.495	2.37e-133	YES	obgE CDS	395	BAk_NC_017256 - 0395__cgtA CDS	cgtA CDS	0.276	429199	430203	+	1005	0.51	4.54e-140	YES	obgE CDS	394	BAp_NC_011833 - 0394__cgtA CDS	cgtA CDS	0.287	429826	430830	+	1005	0.513	2.14e-138	YES	obgE CDS	354	BBp_NC_004545 - 0354__cgtA CDS	cgtA CDS	0.282
1	418	PCG	rpsI	393	3377815	3378207	-	0.524	rpsI CDS	388	BAg_NZ_CP009253 - 0388__rpsI CDS	rpsI CDS	0.321	421608	422000	-	393	0.746	8.96e-70	YES	rpsI CDS	396	BAk_NC_017256 - 0396__rpsI CDS	rpsI CDS	0.323	430271	430663	-	393	0.762	2.57e-71	YES	rpsI CDS	395	BAp_NC_011833 - 0395__rpsI CDS	rpsI CDS	0.349	430898	431290	-	393	0.769	2.43e-73	YES	rpsI CDS	355	BBp_NC_004545 - 0355__rpsI CDS	rpsI CDS	0.326
1	419	PCG	rplM	429	3378223	3378651	-	0.506	rplM CDS	389	BAg_NZ_CP009253 - 0389__rplM CDS	rplM CDS	0.27	422020	422448	-	429	0.627	1.61e-70	YES	rplM CDS	397	BAk_NC_017256 - 0397__rplM CDS	rplM CDS	0.31	430685	431113	-	429	0.697	7.02e-77	YES	rplM CDS	396	BAp_NC_011833 - 0396__rplM CDS	rplM CDS	0.289	431311	431739	-	429	0.69	9.87e-76	YES	rplM CDS	356	BBp_NC_004545 - 0356__rplM CDS	rplM CDS	0.301
1	420	PCG	pheA	1161	2737745	2738905	+	0.492	pheA CDS	390	BAg_NZ_CP009253 - 0390__chorismate mutase CDS	chorismate mutase CDS	0.219	422735	423880	+	1146	0.396	1.89e-113	YES	pheA CDS	398	BAk_NC_017256 - 0398__chorismate mutase CDS	chorismate mutase CDS	0.256	431368	432525	+	1158	0.504	2.19e-154	YES	pheA CDS	397	BAp_NC_011833 - 0397__chorismate mutase CDS	chorismate mutase CDS	0.244	431991	433148	+	1158	0.483	4.72e-146	YES	pheA CDS	357	BBp_NC_004545 - 0357__chorismate mutase CDS	chorismate mutase CDS	0.23
1	421	PCG	ffh	1362	2746434	2747795	-	0.542	ffh CDS	391	BAg_NZ_CP009253 - 0391__ffh CDS	ffh CDS	0.265	423993	425345	+	1353	0.547	0	YES	ffh CDS	399	BAk_NC_017256 - 0399__ffh CDS	ffh CDS	0.251	432719	434074	+	1356	0.588	0	YES	ffh CDS	398	BAp_NC_011833 - 0398__ffh CDS	ffh CDS	0.26	433330	434685	+	1356	0.592	0	YES	ffh CDS	358	BBp_NC_004545 - 0358__ffh CDS	ffh CDS	0.254
1	422	PCG	rpsP	249	2745937	2746185	-	0.514	rpsP CDS	392	BAg_NZ_CP009253 - 0392__rpsP CDS	rpsP CDS	0.279	425418	425675	+	258	0.494	2.92e-28	YES	rpsP CDS	400	BAk_NC_017256 - 0400__rpsP CDS	rpsP CDS	0.271	434203	434460	+	258	0.622	6.78e-37	YES	rpsP CDS	399	BAp_NC_011833 - 0399__rpsP CDS	rpsP CDS	0.313	434794	435033	+	240	0.61	4.57e-35	YES	rpsP CDS	359	BBp_NC_004545 - 0359__rpsP CDS	rpsP CDS	0.254
1	423	PCG	rimM	549	2745370	2745918	-	0.49	rimM CDS	393	BAg_NZ_CP009253 - 0393__rimM CDS	rimM CDS	0.214	425669	426196	+	528	0.374	2.43e-50	YES	rimM CDS	401	BAk_NC_017256 - 0401__rimM CDS	rimM CDS	0.2	434454	434984	+	531	0.363	1.58e-51	YES	rimM CDS	400	BAp_NC_011833 - 0400__rimM CDS	rimM CDS	0.217	435035	435565	+	531	0.369	4.17e-51	YES	rimM CDS	360	BBp_NC_004545 - 0360__rimM CDS	rimM CDS	0.258
1	424	PCG	trmD	768	2744572	2745339	-	0.534	trmD CDS	394	BAg_NZ_CP009253 - 0394__trmD CDS	trmD CDS	0.264	426211	426945	+	735	0.485	3.83e-93	YES	trmD CDS	402	BAk_NC_017256 - 0402__trmD CDS	trmD CDS	0.283	434999	435709	+	711	0.514	3.7e-99	YES	trmD CDS	401	BAp_NC_011833 - 0401__trmD CDS	trmD CDS	0.296	435580	436293	+	714	0.496	4.79e-95	YES	trmD CDS	361	BBp_NC_004545 - 0361__trmD CDS	trmD CDS	0.268
1	425	PCG	rplS	348	2744183	2744530	-	0.483	rplS CDS	395	BAg_NZ_CP009253 - 0395__rplS CDS	rplS CDS	0.302	427011	427358	+	348	0.696	1.04e-61	YES	rplS CDS	403	BAk_NC_017256 - 0403__rplS CDS	rplS CDS	0.29	435805	436152	+	348	0.757	1.29e-63	YES	rplS CDS	402	BAp_NC_011833 - 0402__rplS CDS	rplS CDS	0.296	436392	436739	+	348	0.757	3.7e-62	YES	rplS CDS	362	BBp_NC_004545 - 0362__rplS CDS	rplS CDS	0.252
1	426	PCG	tldD	1446	3390583	3392028	-	0.546	tldD CDS	396	BAg_NZ_CP009253 - 0396__tldD CDS	tldD CDS	0.307	427429	428883	-	1455	0.632	0	YES	tldD CDS	404	BAk_NC_017256 - 0404__tldD CDS	tldD CDS	0.317	436236	437687	-	1452	0.642	0	YES	tldD CDS	403	BAp_NC_011833 - 0403__tldD CDS	tldD CDS	0.326	436823	438274	-	1452	0.644	0	YES	tldD CDS	363	BBp_NC_004545 - 0363__tldD CDS	tldD CDS	0.307
1	427	PCG	aroQ	---	---	---	---	---		397	BAg_NZ_CP009253 - 0397__aroQ CDS	aroQ CDS	0.27	429046	429501	+	456	0.728	---		---	405	BAk_NC_017256 - 0405__aroQ CDS	aroQ CDS	0.269	437813	438265	+	453	0.747	---		---	404	BAp_NC_011833 - 0404__aroQ CDS	aroQ CDS	0.265	438432	438884	+	453	0.773	---		---	364	BBp_NC_004545 - 0364__aroQ CDS	aroQ CDS	0.269
1	428	PCG	fis	297	3411271	3411567	+	0.471	fis CDS	398	BAg_NZ_CP009253 - 0398__fis CDS	fis CDS	0.221	429579	429872	-	294	0.566	1.17e-33	YES	fis CDS	406	BAk_NC_017256 - 0406__fis CDS	fis CDS	0.229	438410	438706	-	297	0.633	4.68e-44	YES	fis CDS	405	BAp_NC_011833 - 0405__fis CDS	fis CDS	0.242	439076	439372	-	297	0.653	4.38e-46	YES
1	429	PCG	rluD	981	2735031	2736011	-	0.528	rluD CDS	399	BAg_NZ_CP009253 - 0399__rluD CDS	rluD CDS	0.257	429981	430931	-	951	0.44	4.28e-105	YES	rluD CDS	407	BAk_NC_017256 - 0407__rluD CDS	rluD CDS	0.276	438871	439812	-	942	0.527	8.43e-118	YES	rluD CDS	406	BAp_NC_011833 - 0406__rluD CDS	rluD CDS	0.292	439541	440479	-	939	0.483	5.84e-113	YES	rluD CDS	365	BBp_NC_004545 - 0365__rluD CDS	rluD CDS	0.27
1	430	PCG	bamD	738	2736146	2736883	+	0.512	bamD CDS	400	BAg_NZ_CP009253 - 0400__outer membrane protein assembly factor BamD CDS	outer membrane protein assembly factor BamD CDS	0.179	431055	431804	+	750	0.313	7.43e-51	YES	bamD CDS	408	BAk_NC_017256 - 0408__outer membrane protein assembly factor BamD CDS	outer membrane protein assembly factor BamD CDS	0.192	439952	440695	+	744	0.309	9.75e-43	YES	bamD CDS	407	BAp_NC_011833 - 0407__outer membrane protein assembly factor BamD CDS	outer membrane protein assembly factor BamD CDS	0.201	440644	441384	+	741	0.298	1.97e-41	YES
1	431	PCG	alaS	2631	2819381	2822011	-	0.536	alaS CDS	401	BAg_NZ_CP009253 - 0401__alaS CDS	alaS CDS	0.229	431916	434570	+	2655	0.447	0	YES	alaS CDS	409	BAk_NC_017256 - 0409__alaS CDS	alaS CDS	0.243	440867	443503	+	2637	0.502	0	YES	alaS CDS	408	BAp_NC_011833 - 0408__alaS CDS	alaS CDS	0.247	441550	444186	+	2637	0.502	0	YES	alaS CDS	366	BBp_NC_004545 - 0366__alaS CDS	alaS CDS	0.252
1	432	PCG	csrA	186	2818961	2819146	-	0.495	csrA CDS	402	BAg_NZ_CP009253 - 0402__csrA CDS	csrA CDS	0.344	434747	434932	+	186	0.885	8.27e-36	YES	csrA CDS	410	BAk_NC_017256 - 0410__csrA CDS	csrA CDS	0.36	443687	443872	+	186	0.902	2.12e-36	YES	csrA CDS	409	BAp_NC_011833 - 0409__csrA CDS	csrA CDS	0.356	444381	444554	+	174	0.93	1.82e-34	YES	csrA CDS	367	BBp_NC_004545 - 0367__csrA CDS	csrA CDS	0.317
1	433	tRNA	---						---	403	BAg_NZ_CP009253 - 0403__tRNA-Ser	tRNA-Ser		435063	435152	+	90		---		---	411	BAk_NC_017256 - 0411__tRNA-Ser	tRNA-Ser		444030	444118	+	89		---		---	410	BAp_NC_011833 - 0410__tRNA-Ser	tRNA-Ser		444713	444804	+	92		---		---	368	BBp_NC_004545 - 0368__tRNA-Ser	tRNA-Ser
1	434	tRNA	---						---	404	BAg_NZ_CP009253 - 0404__tRNA-Arg	tRNA-Arg		435163	435236	+	74		---		---	412	BAk_NC_017256 - 0412__tRNA-Arg	tRNA-Arg		444140	444213	+	74		---		---	411	BAp_NC_011833 - 0411__tRNA-Arg	tRNA-Arg		444822	444895	+	74		---		---	369	BBp_NC_004545 - 0369__tRNA-Arg	tRNA-Arg
1	435	PCG	gshA	1557	2814883	2816439	-	0.513	gshA CDS	405	BAg_NZ_CP009253 - 0405__gshA CDS	gshA CDS	0.238	435315	436847	+	1533	0.461	2.09e-175	YES	gshA CDS	413	BAk_NC_017256 - 0413__gshA CDS	gshA CDS	0.229	444329	445885	+	1557	0.473	0	YES	gshA CDS	412	BAp_NC_011833 - 0412__gshA CDS	gshA CDS	0.247	445012	446568	+	1557	0.468	0	YES	gshA CDS	370	BBp_NC_004545 - 0370__gshA CDS	gshA CDS	0.243
1	436	PCG	metK	1155	3086706	3087860	+	0.532	metK CDS	406	BAg_NZ_CP009253 - 0406__metK CDS	metK CDS	0.325	436966	438105	-	1140	0.786	0	YES	metK CDS	414	BAk_NC_017256 - 0414__metK CDS	metK CDS	0.341	446020	447159	-	1140	0.779	0	YES	metK CDS	413	BAp_NC_011833 - 0413__metK CDS	metK CDS	0.332	446715	447851	-	1137	0.763	0	YES
1	437	PCG	endA	708	3090347	3091054	+	0.548	endA CDS	407	BAg_NZ_CP009253 - 0407__endonuclease CDS	endonuclease CDS	0.259	438305	439015	+	711	0.552	4.85e-98	YES	endA CDS	415	BAk_NC_017256 - 0415__endonuclease CDS	endonuclease CDS	0.245	447421	448164	+	744	0.52	1.66e-100	YES	endA CDS	414	BAp_NC_011833 - 0414__endonuclease-1 CDS	endonuclease-1 CDS	0.268	448086	448838	+	753	0.516	2.04e-100	YES	endA CDS	371	BBp_NC_004545 - 0371__endonuclease-1 CDS	endonuclease-1 CDS	0.248
1	438	PCG	rsmE	732	3091134	3091865	+	0.531	rsmE CDS	408	BAg_NZ_CP009253 - 0408__16S rRNA (uracil(1498)-N(3))-methyltransferase CDS	16S rRNA (uracil(1498)-N(3))-methyltransferase CDS	0.234	439035	439778	+	744	0.423	1.6e-70	YES	rsmE CDS	416	BAk_NC_017256 - 0416__16S rRNA (uracil(1498)-N(3))-methyltransferase CDS	16S rRNA (uracil(1498)-N(3))-methyltransferase CDS	0.227	448177	448920	+	744	0.453	6.47e-80	YES	rsmE CDS	415	BAp_NC_011833 - 0415__16S rRNA (uracil(1498)-N(3))-methyltransferase CDS	16S rRNA (uracil(1498)-N(3))-methyltransferase CDS	0.236	448810	449571	+	762	0.399	3.63e-71	YES
1	439	PCG	fau	549	3056241	3056789	+	0.519											---												---												---		fau CDS	372	BBp_NC_004545 - 0372__5-formyltetrahydrofolate cyclo-ligase CDS	5-formyltetrahydrofolate cyclo-ligase CDS	0.226
1	440	PCG	zapA	330	3055612	3055941	+	0.467											---												---												---
1	441	PCG	rpiA	660	3058666	3059325	-	0.518	rpiA CDS	409	BAg_NZ_CP009253 - 0409__rpiA CDS	rpiA CDS	0.287	439843	440505	-	663	0.591	9.73e-94	YES	rpiA CDS	417	BAk_NC_017256 - 0417__rpiA CDS	rpiA CDS	0.282	448978	449643	-	666	0.621	1.15e-102	YES	rpiA CDS	416	BAp_NC_011833 - 0416__rpiA CDS	rpiA CDS	0.292	449645	450316	-	672	0.635	1.95e-105	YES	rpiA CDS	373	BBp_NC_004545 - 0373__rpiA CDS	rpiA CDS	0.295
1	442	tRNA	---						---	410	BAg_NZ_CP009253 - 0410__tRNA-Gln	tRNA-Gln		440658	440732	-	75		---		---	418	BAk_NC_017256 - 0418__tRNA-Gln	tRNA-Gln		449838	449912	-	75		---		---	417	BAp_NC_011833 - 0417__tRNA-Gln	tRNA-Gln		450503	450577	-	75		---		---	374	BBp_NC_004545 - 0374__tRNA-Gln	tRNA-Gln
1	443	tRNA	---						---	411	BAg_NZ_CP009253 - 0411__tRNA-Leu	tRNA-Leu		440759	440840	-	82		---		---	419	BAk_NC_017256 - 0419__tRNA-Leu	tRNA-Leu		450006	450087	-	82		---		---	418	BAp_NC_011833 - 0418__tRNA-Leu	tRNA-Leu		450671	450752	-	82		---		---	375	BBp_NC_004545 - 0375__tRNA-Leu	tRNA-Leu
1	444	tRNA	---						---	412	BAg_NZ_CP009253 - 0412__tRNA-Met	tRNA-Met		440863	440936	-	74		---		---	420	BAk_NC_017256 - 0420__tRNA-Met	tRNA-Met		450105	450181	-	77		---		---	419	BAp_NC_011833 - 0419__tRNA-Met	tRNA-Met		450764	450840	-	77		---		---	376	BBp_NC_004545 - 0376__tRNA-Met	tRNA-Met
1	445	PCG	glnS	1665	706093	707757	+	0.525	glnS CDS	413	BAg_NZ_CP009253 - 0413__glnS CDS	glnS CDS	0.253	441108	442814	+	1707	0.566	0	YES	glnS CDS	421	BAk_NC_017256 - 0421__glnS CDS	glnS CDS	0.245	450282	451982	+	1701	0.572	0	YES	glnS CDS	420	BAp_NC_011833 - 0420__glnS CDS	glnS CDS	0.253	450943	452658	+	1716	0.57	0	YES	glnS CDS	377	BBp_NC_004545 - 0377__glnS CDS	glnS CDS	0.258
1	446	PCG	pyrG	1638	2908029	2909666	-	0.519	pyrG CDS	414	BAg_NZ_CP009253 - 0414__CTP synthase CDS	CTP synthase CDS	0.294	442936	444600	+	1665	0.693	0	YES	pyrG CDS	422	BAk_NC_017256 - 0422__CTP synthase CDS	CTP synthase CDS	0.271	452159	453799	+	1641	0.678	0	YES	pyrG CDS	421	BAp_NC_011833 - 0421__CTP synthase CDS	CTP synthase CDS	0.291	452832	454469	+	1638	0.683	0	YES	pyrG CDS	378	BBp_NC_004545 - 0378__CTP synthase CDS	CTP synthase CDS	0.293
1	447	PCG	eno	1299	2906643	2907941	-	0.503	eno CDS	415	BAg_NZ_CP009253 - 0415__eno CDS	eno CDS	0.288	444593	445906	+	1314	0.683	0	YES	eno CDS	423	BAk_NC_017256 - 0423__eno CDS	eno CDS	0.299	453819	455141	+	1323	0.736	0	YES	eno CDS	422	BAp_NC_011833 - 0422__eno CDS	eno CDS	0.299	454499	455803	+	1305	0.717	0	YES	eno CDS	379	BBp_NC_004545 - 0379__eno CDS	eno CDS	0.292
1	448	PCG	queE	672	2904747	2905418	-	0.516	queE CDS	416	BAg_NZ_CP009253 - 0416__queE CDS	queE CDS	0.255	446000	446653	+	654	0.489	2.38e-83	YES											---												---
1	449	PCG	queD	366	2892214	2892579	+	0.495	queD CDS	417	BAg_NZ_CP009253 - 0417__queD CDS	queD CDS	0.265	446666	447031	-	366	0.628	1.48e-60	YES											---												---
1	450	PCG	nlpD	1140	2867614	2868753	-	0.525											---		nlpD CDS	424	BAk_NC_017256 - 0424__peptidoglycan DD-metalloendopeptidase family protein CDS	peptidoglycan DD-metalloendopeptidase family protein CDS	0.218	455557	456417	-	861	0.227	4.34e-38	YES	nlpD CDS	423	BAp_NC_011833 - 0423__peptidoglycan DD-metalloendopeptidase family protein CDS	peptidoglycan DD-metalloendopeptidase family protein CDS	0.182	455959	456963	-	1005	0.254	3.64e-39	YES
1	451	PCG	ygeR	756	2999136	2999891	-	0.509	ygeR CDS	418	BAg_NZ_CP009253 - 0418__peptidoglycan DD-metalloendopeptidase family protein CDS	peptidoglycan DD-metalloendopeptidase family protein CDS	0.181	447054	448040	-	987	0.199	7.39e-31	YES											---												---
1	452	PCG	ispF	480	2871301	2871780	-	0.538	ispF CDS	419	BAg_NZ_CP009253 - 0419__ispF CDS	ispF CDS	0.265	448137	448631	-	495	0.516	1.24e-56	YES	ispF CDS	425	BAk_NC_017256 - 0425__ispF CDS	ispF CDS	0.247	456653	457138	-	486	0.484	4.18e-54	YES	ispF CDS	424	BAp_NC_011833 - 0424__ispF CDS	ispF CDS	0.259	457053	457538	-	486	0.528	2.9e-56	YES	ispF CDS	380	BBp_NC_004545 - 0380__2-C-methyl-D-erythritol 2,4-cyclodiphosphate synthase CDS	2-C-methyl-D-erythritol 2,4-cyclodiphosphate synthase CDS	0.225
1	453	PCG	ispD	711	2871780	2872490	-	0.554	ispD CDS	420	BAg_NZ_CP009253 - 0420__ispD CDS	ispD CDS	0.282	448647	449354	-	708	0.46	6.83e-81	YES	ispD CDS	426	BAk_NC_017256 - 0426__ispD CDS	ispD CDS	0.277	457162	457869	-	708	0.452	6.18e-79	YES	ispD CDS	425	BAp_NC_011833 - 0425__ispD CDS	ispD CDS	0.268	457554	458267	-	714	0.444	1.53e-79	YES	---	381	BBp_NC_004545 - 0381__hypothetical protein CDS	hypothetical protein CDS	0.242
1	454	PCG	ftsB	312	2872509	2872820	-	0.519	ftsB CDS	421	BAg_NZ_CP009253 - 0421__septum formation initiator family protein CDS	septum formation initiator family protein CDS	0.169	449404	449604	-	201	0.301	3.5e-13	YES	ftsB CDS	427	BAk_NC_017256 - 0427__septum formation initiator family protein CDS	septum formation initiator family protein CDS	0.208	457902	458141	-	240	0.327	5.81e-10	YES	ftsB CDS	426	BAp_NC_011833 - 0426__hypothetical protein CDS	hypothetical protein CDS	0.181	458350	458565	-	216	0.298	8.88e-10	YES
1	455	PCG	cysC	606	2873387	2873992	-	0.525	cysC CDS	422	BAg_NZ_CP009253 - 0422__cysC CDS	cysC CDS	0.225	449629	450264	-	636	0.474	1.62e-76	YES	cysC CDS	428	BAk_NC_017256 - 0428__cysC CDS	cysC CDS	0.256	458204	458824	-	621	0.498	2.88e-82	YES	cysC CDS	427	BAp_NC_011833 - 0427__cysC CDS	cysC CDS	0.279	458623	459243	-	621	0.51	2.29e-82	YES
1	456	PCG	cysN	1428	2873992	2875419	-	0.546	cysN CDS	423	BAg_NZ_CP009253 - 0423__cysN CDS	cysN CDS	0.267	450280	451701	-	1422	0.56	0	YES	cysN CDS	429	BAk_NC_017256 - 0429__cysN CDS	cysN CDS	0.267	458826	460247	-	1422	0.574	0	YES	cysN CDS	428	BAp_NC_011833 - 0428__cysN CDS	cysN CDS	0.283	459244	460665	-	1422	0.565	0	YES
1	457	PCG	cysD	909	2875421	2876329	-	0.53	cysD CDS	424	BAg_NZ_CP009253 - 0424__cysD CDS	cysD CDS	0.288	451732	452640	-	909	0.712	1.89e-166	YES	cysD CDS	430	BAk_NC_017256 - 0430__cysD CDS	cysD CDS	0.297	460266	461174	-	909	0.712	5.11e-170	YES	cysD CDS	429	BAp_NC_011833 - 0429__cysD CDS	cysD CDS	0.308	460684	461592	-	909	0.712	1.76e-169	YES
1	458	PCG	cysG	1374	3497828	3499201	+	0.547	cysG CDS	425	BAg_NZ_CP009253 - 0425__cobA CDS	cobA CDS	0.285	452665	454068	-	1404	0.472	6.07e-147	YES	cysG CDS	431	BAk_NC_017256 - 0431__cysG CDS	cysG CDS	0.286	461184	462605	-	1422	0.491	1.63e-151	YES	cysG CDS	430	BAp_NC_011833 - 0430__cobA CDS	cobA CDS	0.283	461602	463023	-	1422	0.489	1.83e-149	YES
1	459	PCG	cysH	735	2887578	2888312	-	0.507	cysH CDS	426	BAg_NZ_CP009253 - 0426__phosphoadenylyl-sulfate reductase CDS	phosphoadenylyl-sulfate reductase CDS	0.266	454217	454954	-	738	0.598	7.26e-113	YES	cysH CDS	432	BAk_NC_017256 - 0432__phosphoadenylyl-sulfate reductase CDS	phosphoadenylyl-sulfate reductase CDS	0.264	462940	463674	-	735	0.586	1.45e-107	YES	cysH CDS	431	BAp_NC_011833 - 0431__phosphoadenylyl-sulfate reductase CDS	phosphoadenylyl-sulfate reductase CDS	0.275	463362	464096	-	735	0.615	1.73e-111	YES
1	460	PCG	cysI	1713	2888387	2890099	-	0.56	cysI CDS	427	BAg_NZ_CP009253 - 0427__cysI CDS	cysI CDS	0.294	454967	456670	-	1704	0.621	0	YES	cysI CDS	433	BAk_NC_017256 - 0433__cysI CDS	cysI CDS	0.277	463690	465399	-	1710	0.644	0	YES	cysI CDS	432	BAp_NC_011833 - 0432__cysI CDS	cysI CDS	0.274	464112	465821	-	1710	0.66	0	YES
1	461	PCG	cysJ	1800	2890099	2891898	-	0.561	cysJ CDS	428	BAg_NZ_CP009253 - 0428__assimilatory sulfite reductase (NADPH) flavoprotein subunit CDS	assimilatory sulfite reductase (NADPH) flavoprotein subunit CDS	0.255	456670	458484	-	1815	0.485	0	YES	cysJ CDS	434	BAk_NC_017256 - 0434__assimilatory sulfite reductase (NADPH) flavoprotein subunit CDS	assimilatory sulfite reductase (NADPH) flavoprotein subunit CDS	0.256	465399	467204	-	1806	0.498	0	YES	cysJ CDS	433	BAp_NC_011833 - 0433__assimilatory sulfite reductase (NADPH) flavoprotein subunit CDS	assimilatory sulfite reductase (NADPH) flavoprotein subunit CDS	0.255	465821	467626	-	1806	0.496	0	YES
1	462	PCG	mutS	2562	2857093	2859654	+	0.561											---		mutS CDS	435	BAk_NC_017256 - 0435__mutS CDS	mutS CDS	0.263	467372	469783	-	2412	0.527	0	YES	mutS CDS	434	BAp_NC_011833 - 0434__mutS CDS	mutS CDS	0.262	467817	470225	-	2409	0.485	0	YES	mutS CDS	382	BBp_NC_004545 - 0382__mutS CDS	mutS CDS	0.258
1	463	PCG	dsbA	627	4043418	4044044	+	0.48	dsbA CDS	429	BAg_NZ_CP009253 - 0429__DsbA family protein CDS	DsbA family protein CDS	0.196	460034	460672	+	639	0.335	8.08e-54	YES	dsbA CDS	436	BAk_NC_017256 - 0436__thioredoxin domain-containing protein CDS	thioredoxin domain-containing protein CDS	0.197	469952	470581	+	630	0.368	2.33e-57	YES	dsbA CDS	435	BAp_NC_011833 - 0435__DsbA family protein CDS	DsbA family protein CDS	0.188	470382	471020	+	639	0.349	5.29e-58	YES	dsbA CDS	383	BBp_NC_004545 - 0383__thiol:disulfide interchange protein DsbA CDS	thiol:disulfide interchange protein DsbA CDS	0.211
1	464	PCG	polA	2787	4046966	4049752	+	0.52	polA CDS	430	BAg_NZ_CP009253 - 0430__5'-3' exonuclease CDS	5'-3' exonuclease CDS	0.221	460838	461719	+	882	0.133	9.63e-80	YES	polA CDS	437	BAk_NC_017256 - 0437__5'-3' exonuclease CDS	5'-3' exonuclease CDS	0.231	470611	471477	+	867	0.148	3e-81	YES	polA CDS	436	BAp_NC_011833 - 0436__5'-3' exonuclease CDS	5'-3' exonuclease CDS	0.216	471141	472001	+	861	0.434	3.2e-80	YES	polA CDS	384	BBp_NC_004545 - 0384__5'-3' exonuclease CDS	5'-3' exonuclease CDS	0.241
1	465	PCG	yihA	633	4050133	4050765	-	0.517	yihA CDS	431	BAg_NZ_CP009253 - 0431__ribosome biogenesis GTP-binding protein YihA/YsxC CDS	ribosome biogenesis GTP-binding protein YihA/YsxC CDS	0.228	461728	462333	-	606	0.488	2.52e-71	YES	yihA CDS	438	BAk_NC_017256 - 0438__yihA CDS	yihA CDS	0.236	471530	472147	-	618	0.478	1.52e-68	YES	yihA CDS	437	BAp_NC_011833 - 0437__ribosome biogenesis GTP-binding protein YihA/YsxC CDS	ribosome biogenesis GTP-binding protein YihA/YsxC CDS	0.236	472064	472681	-	618	0.471	1.17e-68	YES	yihA CDS	385	BBp_NC_004545 - 0385__yihA CDS	yihA CDS	0.261
1	466	PCG	bipA	1824	4058407	4060230	+	0.535	bipA CDS	432	BAg_NZ_CP009253 - 0432__typA CDS	typA CDS	0.314	462512	464341	+	1830	0.688	0	YES	bipA CDS	439	BAk_NC_017256 - 0439__typA CDS	typA CDS	0.292	472368	474197	+	1830	0.722	0	YES	bipA CDS	438	BAp_NC_011833 - 0438__typA CDS	typA CDS	0.306	472932	474755	+	1824	0.72	0	YES	bipA CDS	386	BBp_NC_004545 - 0386__typA CDS	typA CDS	0.296
1	467	PCG	gmk	624	3821428	3822051	+	0.49	gmk CDS	433	BAg_NZ_CP009253 - 0433__gmk CDS	gmk CDS	0.256	464481	465104	-	624	0.643	1.15e-103	YES	gmk CDS	440	BAk_NC_017256 - 0440__gmk CDS	gmk CDS	0.266	474317	474940	-	624	0.633	7.25e-100	YES	gmk CDS	439	BAp_NC_011833 - 0439__gmk CDS	gmk CDS	0.253	474878	475501	-	624	0.628	5.51e-100	YES	gmk CDS	387	BBp_NC_004545 - 0387__gmk CDS	gmk CDS	0.28
1	468	PCG	ygfZ	981	3041313	3042293	+	0.539	ygfZ CDS	434	BAg_NZ_CP009253 - 0434__ygfZ CDS	ygfZ CDS	0.229	465194	466153	-	960	0.347	1.82e-79	YES	ygfZ CDS	441	BAk_NC_017256 - 0441__ygfZ CDS	ygfZ CDS	0.243	475037	475996	-	960	0.345	1.26e-76	YES	ygfZ CDS	440	BAp_NC_011833 - 0440__ygfZ CDS	ygfZ CDS	0.244	475601	476560	-	960	0.381	3.71e-87	YES	ygfZ CDS	393	BBp_NC_004545 - 0393__ygfZ CDS	ygfZ CDS	0.255
1	469	PCG	prfB	75	3035184	3036282	-	0.536	prfB CDS	436	BAg_NZ_CP009253 - 0436__prfB CDS	prfB CDS	0.187	466299	466373	+	75	0.44	3.81e-173	YES	prfB CDS	442	BAk_NC_017256 - 0442__prfB CDS	prfB CDS	0.213	476163	476237	+	75	0.36	2.06e-173	YES	prfB CDS	441	BAp_NC_011833 - 0441__prfB CDS	prfB CDS	0.284	476755	477828	+	1074	0.592	2.23e-171	YES	prfB CDS	392	BBp_NC_004545 - 0392__prfB CDS	prfB CDS	0.283
1	470	PCG	lysU	1518	4353200	4354717	-	0.474											---												---												---
1	471	PCG	lysS	1518	3033657	3035174	-	0.531	lysS CDS	437	BAg_NZ_CP009253 - 0437__lysS CDS	lysS CDS	0.249	467406	468884	+	1479	0.551	0	YES	lysS CDS	443	BAk_NC_017256 - 0443__lysS CDS	lysS CDS	0.259	477271	478791	+	1521	0.567	0	YES	lysS CDS	442	BAp_NC_011833 - 0442__lysS CDS	lysS CDS	0.258	477838	479358	+	1521	0.57	0	YES	lysS CDS	391	BBp_NC_004545 - 0391__lysS CDS	lysS CDS	0.257
1	472	PCG	lysA	1263	2977637	2978899	-	0.53	lysA CDS	438	BAg_NZ_CP009253 - 0438__lysA CDS	lysA CDS	0.284	468937	470184	+	1248	0.582	0	YES	lysA CDS	444	BAk_NC_017256 - 0444__lysA CDS	lysA CDS	0.27	478852	480099	+	1248	0.59	0	YES	lysA CDS	443	BAp_NC_011833 - 0443__lysA CDS	lysA CDS	0.284	479424	480671	+	1248	0.576	0	YES	lysA CDS	390	BBp_NC_004545 - 0390__lysA CDS	lysA CDS	0.284
1	473	PCG	lgt	876	2965162	2966037	-	0.529	lgt CDS	439	BAg_NZ_CP009253 - 0439__lgt CDS	lgt CDS	0.273	470224	471077	+	854	0.196	8e-09	YES	lgt CDS	445	BAk_NC_017256 - 0445__lgt CDS	lgt CDS	0.271	480131	480976	+	846	0.533	1.47e-115	YES	lgt CDS	444	BAp_NC_011833 - 0444__lgt CDS	lgt CDS	0.26	480737	481582	+	846	0.519	9.5e-113	YES	lgt CDS	389	BBp_NC_004545 - 0389__lgt CDS	lgt CDS	0.264
1	474	PCG	thyA	795	2964361	2965155	-	0.511	thyA CDS	440	BAg_NZ_CP009253 - 0440__thyA CDS	thyA CDS	0.275	471074	471868	+	795	0.644	3.43e-139	YES	thyA CDS	446	BAk_NC_017256 - 0446__thyA CDS	thyA CDS	0.268	480990	481784	+	795	0.644	7.17e-141	YES	thyA CDS	445	BAp_NC_011833 - 0445__thyA CDS	thyA CDS	0.301	481596	482390	+	795	0.663	1.38e-143	YES	thyA CDS	388	BBp_NC_004545 - 0388__thyA CDS	thyA CDS	0.273
1	475	PCG	miaB	1425	693531	694955	-	0.542	miaB CDS	441	BAg_NZ_CP009253 - 0441__miaB CDS	miaB CDS	0.272	471937	473256	+	1320	0.625	0	YES	miaB CDS	447	BAk_NC_017256 - 0447__miaB CDS	miaB CDS	0.271	481844	483169	+	1326	0.655	0	YES	miaB CDS	446	BAp_NC_011833 - 0446__miaB CDS	miaB CDS	0.273	482458	483777	+	1320	0.659	0	YES	miaB CDS	394	BBp_NC_004545 - 0394__miaB CDS	miaB CDS	0.274
1	476	PCG	ybeY	468	691874	692341	-	0.517	ybeY CDS	442	BAg_NZ_CP009253 - 0442__ybeY CDS	ybeY CDS	0.203	473264	473725	+	462	0.409	1.83e-43	YES	ybeY CDS	448	BAk_NC_017256 - 0448__ybeY CDS	ybeY CDS	0.177	483324	483656	+	333	0.361	1.77e-35	YES	ybeY CDS	447	BAp_NC_011833 - 0447__ybeY CDS	ybeY CDS	0.22	483931	484266	+	336	0.374	2.19e-37	YES	ybeY CDS	395	BBp_NC_004545 - 0395__ybeY CDS	ybeY CDS	0.217
1	477	PCG	ybeX	879	690906	691784	-	0.515	ybeX CDS	443	BAg_NZ_CP009253 - 0443__corC CDS	corC CDS	0.265	473817	474680	+	864	0.627	7.37e-130	YES	ybeX CDS	449	BAk_NC_017256 - 0449__corC CDS	corC CDS	0.265	483737	484609	+	873	0.664	3.73e-137	YES	ybeX CDS	448	BAp_NC_011833 - 0448__corC CDS	corC CDS	0.272	484347	485222	+	876	0.668	2.83e-140	YES	ybeX CDS	396	BBp_NC_004545 - 0396__corC CDS	corC CDS	0.251
1	478	PCG	leuS	2583	672201	674783	-	0.533	leuS CDS	444	BAg_NZ_CP009253 - 0444__leuS CDS	leuS CDS	0.26	474870	477458	+	2589	0.519	0	YES	leuS CDS	450	BAk_NC_017256 - 0450__leuS CDS	leuS CDS	0.264	484682	487255	+	2574	0.521	0	YES	leuS CDS	449	BAp_NC_011833 - 0449__leuS CDS	leuS CDS	0.262	485326	487905	+	2580	0.526	0	YES	leuS CDS	397	BBp_NC_004545 - 0397__leuS CDS	leuS CDS	0.265
1	479	PCG	holA	1032	670574	671605	-	0.523	holA CDS	445	BAg_NZ_CP009253 - 0445__holA CDS	holA CDS	0.175	477471	478496	+	1026	0.249	7.36e-46	YES	holA CDS	451	BAk_NC_017256 - 0451__holA CDS	holA CDS	0.179	487280	488275	+	996	0.267	6.73e-53	YES	holA CDS	450	BAp_NC_011833 - 0450__holA CDS	holA CDS	0.174	487945	488940	+	996	0.279	4.38e-58	YES	holA CDS	398	BBp_NC_004545 - 0398__holA CDS	holA CDS	0.193
1	480	PCG	nadD	642	669931	670572	-	0.5	nadD CDS	446	BAg_NZ_CP009253 - 0446__nadD CDS	nadD CDS	0.234	478511	479138	+	628	0.221	1.2e-18	YES	nadD CDS	452	BAk_NC_017256 - 0452__nadD CDS	nadD CDS	0.226	488300	488944	+	645	0.361	1.32e-48	YES	nadD CDS	451	BAp_NC_011833 - 0451__nadD CDS	nadD CDS	0.225	488963	489607	+	645	0.366	3.73e-48	YES
1	481	PCG	tusA	246	3608751	3608996	-	0.537	tusA CDS	447	BAg_NZ_CP009253 - 0447__tusA CDS	tusA CDS	0.245	479184	479420	+	237	0.494	2.12e-29	YES	tusA CDS	453	BAk_NC_017256 - 0453__tusA CDS	tusA CDS	0.244	489019	489252	+	234	0.506	2.99e-30	YES	tusA CDS	452	BAp_NC_011833 - 0452__tusA CDS	tusA CDS	0.229	489668	489898	+	231	0.519	7.06e-31	YES	tusA CDS	399	BBp_NC_004545 - 0399__tusA CDS	tusA CDS	0.263
1	482	PCG	asd	1104	3573775	3574878	-	0.542	asd CDS	448	BAg_NZ_CP009253 - 0448__asd CDS	asd CDS	0.291	479530	480642	-	1113	0.568	3.72e-167	YES	asd CDS	454	BAk_NC_017256 - 0454__asd CDS	asd CDS	0.285	489396	490508	-	1113	0.632	0	YES	asd CDS	453	BAp_NC_011833 - 0453__asd CDS	asd CDS	0.3	490045	491160	-	1116	0.655	0	YES	asd CDS	400	BBp_NC_004545 - 0400__asd CDS	asd CDS	0.302
1	483	PCG	yhgN	594	3575071	3575664	+	0.5	yhgN CDS	449	BAg_NZ_CP009253 - 0449__YhgN family NAAT transporter CDS	YhgN family NAAT transporter CDS	0.279	480946	481533	+	588	0.685	8.28e-93	YES	yhgN CDS	455	BAk_NC_017256 - 0455__YhgN family NAAT transporter CDS	YhgN family NAAT transporter CDS	0.273	490812	491405	+	594	0.701	8.29e-97	YES	yhgN CDS	454	BAp_NC_011833 - 0454__YhgN family NAAT transporter CDS	YhgN family NAAT transporter CDS	0.289	491456	492046	+	591	0.685	2.38e-95	YES	yhgN CDS	401	BBp_NC_004545 - 0401__YhgN family NAAT transporter CDS	YhgN family NAAT transporter CDS	0.27
1	484	PCG	pgk	1164	3071459	3072622	-	0.523	pgk CDS	450	BAg_NZ_CP009253 - 0450__phosphoglycerate kinase CDS	phosphoglycerate kinase CDS	0.272	481675	482809	+	1135	0.224	2.44e-26	YES	pgk CDS	456	BAk_NC_017256 - 0456__phosphoglycerate kinase CDS	phosphoglycerate kinase CDS	0.275	491518	492681	+	1164	0.588	1.22e-171	YES	pgk CDS	455	BAp_NC_011833 - 0455__phosphoglycerate kinase CDS	phosphoglycerate kinase CDS	0.273	492159	493331	+	1173	0.603	1.11e-177	YES	pgk CDS	402	BBp_NC_004545 - 0402__phosphoglycerate kinase CDS	phosphoglycerate kinase CDS	0.272
1	485	PCG	fbaA	1080	3070165	3071244	-	0.511	fbaA CDS	451	BAg_NZ_CP009253 - 0451__fbaA CDS	fbaA CDS	0.273	482837	483913	+	1077	0.616	5.41e-176	YES	fbaA CDS	457	BAk_NC_017256 - 0457__fbaA CDS	fbaA CDS	0.272	492707	493783	+	1077	0.624	1.07e-178	YES	fbaA CDS	456	BAp_NC_011833 - 0456__fbaA CDS	fbaA CDS	0.294	493347	494423	+	1077	0.624	1.18e-179	YES	fbaA CDS	403	BBp_NC_004545 - 0403__fbaA CDS	fbaA CDS	0.277
1	486	PCG	mscS	861	3068947	3069807	-	0.499	mscS CDS	452	BAg_NZ_CP009253 - 0452__mscS CDS	mscS CDS	0.285	484076	484921	+	846	0.601	1.79e-129	YES	mscS CDS	458	BAk_NC_017256 - 0458__mscS CDS	mscS CDS	0.281	493927	494778	+	852	0.611	3.88e-133	YES	mscS CDS	457	BAp_NC_011833 - 0457__mscS CDS	mscS CDS	0.285	494559	495404	+	846	0.605	1.24e-130	YES	mscS CDS	404	BBp_NC_004545 - 0404__mscS CDS	mscS CDS	0.261
1	487	PCG	recC	3369	2959060	2962428	-	0.536	recC CDS	453	BAg_NZ_CP009253 - 0453__exodeoxyribonuclease V subunit gamma CDS	exodeoxyribonuclease V subunit gamma CDS	0.199	484981	488208	+	3228	0.255	2.86e-167	YES	recC CDS	459	BAk_NC_017256 - 0459__exodeoxyribonuclease V subunit gamma CDS	exodeoxyribonuclease V subunit gamma CDS	0.197	494830	497069	+	2240	0.153	1.5e-32	NO	recC CDS	458	BAp_NC_011833 - 0458__recC CDS	recC CDS	0.208	495463	498687	+	3225	0.274	0	YES	recC CDS	405	BBp_NC_004545 - 0405__exodeoxyribonuclease V subunit gamma CDS	exodeoxyribonuclease V subunit gamma CDS	0.207
0	487.1	PCG	recC	3369	2959060	2962428	-	0.536											---		recC CDS	460	BAk_NC_017256 - 0460__hypothetical protein CDS	hypothetical protein CDS	0.215	497175	498047	+	873	0.086	1.5e-32	NO											---
1	488	PCG	recB	3543	2952461	2956003	-	0.546	---	454	BAg_NZ_CP009253 - 0454__recB CDS	recB CDS	0.203	488183	491667	+	3485	0.153	---		recB CDS	461	BAk_NC_017256 - 0461__recB CDS	recB CDS	0.196	498049	501570	+	3522	0.347	0	YES	recB CDS	459	BAp_NC_011833 - 0459__recB CDS	recB CDS	0.217	498692	502216	+	3525	0.353	0	YES	recB CDS	406	BBp_NC_004545 - 0406__recB CDS	recB CDS	0.218
0	488.1	PCG	recB	3543	2952461	2956003	-	0.546											---												---												---
0	488.2	PCG	recB	3543	2952461	2956003	-	0.546											---												---												---
0	488.3	PCG	recB	3543	2952461	2956003	-	0.546											---												---												---
0	488.4	PCG	recB	3543	2952461	2956003	-	0.546											---												---												---
1	489	PCG	recD	1827	2950635	2952461	-	0.553	recD CDS	455	BAg_NZ_CP009253 - 0455__recD CDS	recD CDS	0.21	491682	493496	+	1815	0.317	6.09e-110	YES	recD CDS	462	BAk_NC_017256 - 0462__recD CDS	recD CDS	0.213	501577	503373	+	1797	0.335	5.58e-122	YES	recD CDS	460	BAp_NC_011833 - 0460__recD CDS	recD CDS	0.218	502222	504030	+	1809	0.324	6.32e-121	YES	recD CDS	407	BBp_NC_004545 - 0407__recD CDS	recD CDS	0.218
0	489.1	PCG	recD	1827	2950635	2952461	-	0.553											---												---												---
1	490	PCG	argA	1332	2949242	2950573	+	0.526	argA CDS	456	BAg_NZ_CP009253 - 0456__argA CDS	argA CDS	0.299	493493	494821	-	1329	0.719	0	YES	argA CDS	463	BAk_NC_017256 - 0463__argA CDS	argA CDS	0.314	503421	504749	-	1329	0.76	0	YES	argA CDS	461	BAp_NC_011833 - 0461__argA CDS	argA CDS	0.313	504069	505397	-	1329	0.747	0	YES
1	491	tRNA	---						---	457	BAg_NZ_CP009253 - 0457__tRNA-Met	tRNA-Met		495038	495114	-	77		---		---	464	BAk_NC_017256 - 0464__tRNA-Met	tRNA-Met		504900	504976	-	77		---		---	462	BAp_NC_011833 - 0462__tRNA-Met	tRNA-Met		505579	505655	-	77		---		---	408	BBp_NC_004545 - 0408__tRNA-Met	tRNA-Met
1	492	PCG	mltA	1098	2946081	2947178	-	0.528											---		mltA CDS	465	BAk_NC_017256 - 0465__mltA CDS	mltA CDS	0.246	505085	506155	+	1071	0.482	1.65e-127	YES	mltA CDS	463	BAp_NC_011833 - 0463__mltA CDS	mltA CDS	0.228	505764	506843	+	1080	0.472	2.69e-127	YES
1	493	PCG	ribE	471	434647	435117	+	0.522	ribE CDS	458	BAg_NZ_CP009253 - 0458__ribE CDS	ribE CDS	0.255	496137	496622	+	486	0.472	2.01e-58	YES	ribE CDS	466	BAk_NC_017256 - 0466__ribE CDS	ribE CDS	0.281	506189	506665	+	477	0.545	4.2e-64	YES	ribE CDS	464	BAp_NC_011833 - 0464__ribE CDS	ribE CDS	0.288	506882	507364	+	483	0.551	4e-65	YES	ribE CDS	409	BBp_NC_004545 - 0409__ribE CDS	ribE CDS	0.263
1	494	PCG	thiL	978	435634	436611	+	0.544	thiL CDS	459	BAg_NZ_CP009253 - 0459__thiL CDS	thiL CDS	0.259	496619	497590	+	972	0.458	6.93e-112	YES	thiL CDS	467	BAk_NC_017256 - 0467__thiL CDS	thiL CDS	0.26	506715	507686	+	972	0.526	4.92e-123	YES	thiL CDS	465	BAp_NC_011833 - 0465__thiL CDS	thiL CDS	0.261	507394	508365	+	972	0.489	2.29e-116	YES
1	495	PCG	ribD	1104	433455	434558	+	0.553	ribD CDS	460	BAg_NZ_CP009253 - 0460__ribD CDS	ribD CDS	0.313	497620	498063	+	444	0.578	2.82e-65	YES	ribD CDS	468	BAk_NC_017256 - 0468__ribD CDS	ribD CDS	0.29	507743	508828	+	1086	0.521	4.3e-149	YES	ribD CDS	466	BAp_NC_011833 - 0466__ribD CDS	ribD CDS	0.306	508403	508846	+	444	0.619	2.62e-68	YES	ribD CDS	410	BBp_NC_004545 - 0410__ribD CDS	ribD CDS	0.278
0	495.1	PCG	ribD	1104	433455	434558	+	0.553	ribD CDS	461	BAg_NZ_CP009253 - 0461__dihydrofolate reductase family protein CDS	dihydrofolate reductase family protein CDS	0.242	498106	498726	+	621	0.395	2.82e-65	YES											---		ribD CDS	467	BAp_NC_011833 - 0467__ribD CDS	ribD CDS	0.258	508889	509512	+	624	0.444	2.62e-68	YES
1	496	PCG	nusB	420	435137	435556	+	0.538	nusB CDS	462	BAg_NZ_CP009253 - 0462__nusB CDS	nusB CDS	0.246	498745	499179	+	435	0.553	8.48e-54	YES	nusB CDS	469	BAk_NC_017256 - 0469__nusB CDS	nusB CDS	0.245	508869	509300	+	432	0.583	4.89e-57	YES	nusB CDS	468	BAp_NC_011833 - 0468__nusB CDS	nusB CDS	0.234	509549	509980	+	432	0.576	1.18e-55	YES	nusB CDS	411	BBp_NC_004545 - 0411__nusB CDS	nusB CDS	0.237
1	497	PCG	dxs	1863	438315	440177	-	0.543	dxs CDS	463	BAg_NZ_CP009253 - 0463__dxs CDS	dxs CDS	0.301	499221	500978	-	1758	0.59	0	YES	dxs CDS	470	BAk_NC_017256 - 0470__dxs CDS	dxs CDS	0.296	509355	511181	-	1827	0.618	0	YES	dxs CDS	469	BAp_NC_011833 - 0469__dxs CDS	dxs CDS	0.308	510035	511861	-	1827	0.624	0	YES	dxs CDS	412	BBp_NC_004545 - 0412__hypothetical protein CDS	hypothetical protein CDS	0.237
0	497.1	PCG	dxs	1863	438315	440177	-	0.543											---												---												---		dxs CDS	413	BBp_NC_004545 - 0413__hypothetical protein CDS	hypothetical protein CDS	0.286
0	497.2	PCG	dxs	1863	438315	440177	-	0.543											---												---												---		dxs CDS	414	BBp_NC_004545 - 0414__hypothetical protein CDS	hypothetical protein CDS	0.327
0	497.3	PCG	dxs	1863	438315	440177	-	0.543											---												---												---		dxs CDS	415	BBp_NC_004545 - 0415__hypothetical protein CDS	hypothetical protein CDS	0.236
1	498	PCG	ispA	900	440202	441101	-	0.542	ispA CDS	464	BAg_NZ_CP009253 - 0464__polyprenyl synthetase family protein CDS	polyprenyl synthetase family protein CDS	0.243	500998	501882	-	885	0.466	1.32e-87	YES	ispA CDS	471	BAk_NC_017256 - 0471__polyprenyl synthetase family protein CDS	polyprenyl synthetase family protein CDS	0.249	511239	512087	-	849	0.451	1.28e-81	YES	ispA CDS	470	BAp_NC_011833 - 0470__farnesyl-diphosphate synthase CDS	farnesyl-diphosphate synthase CDS	0.239	511919	512767	-	849	0.44	1.48e-80	YES
1	499	PCG	yajR	1365	445302	446666	-	0.526	yajR CDS	465	BAg_NZ_CP009253 - 0465__MFS transporter CDS	MFS transporter CDS	0.221	501944	503134	-	1191	0.371	1.11e-98	YES	yajR CDS	472	BAk_NC_017256 - 0472__MFS transporter CDS	MFS transporter CDS	0.234	512191	513336	-	1146	0.42	1.14e-109	YES	yajR CDS	471	BAp_NC_011833 - 0471__MFS transporter CDS	MFS transporter CDS	0.225	512819	513991	-	1173	0.406	5.64e-112	YES	yajR CDS	416	BBp_NC_004545 - 0416__MFS transporter CDS	MFS transporter CDS	0.231
1	500	PCG	tusE	330	1030339	1030668	-	0.467	tusE CDS	466	BAg_NZ_CP009253 - 0466__TusE/DsrC/DsvC family sulfur relay protein CDS	TusE/DsrC/DsvC family sulfur relay protein CDS	0.239	503192	503539	+	348	0.457	7.09e-36	YES	tusE CDS	473	BAk_NC_017256 - 0473__TusE/DsrC/DsvC family sulfur relay protein CDS	TusE/DsrC/DsvC family sulfur relay protein CDS	0.238	513410	513754	+	345	0.509	9.05e-44	YES	tusE CDS	472	BAp_NC_011833 - 0472__TusE/DsrC/DsvC family sulfur relay protein CDS	TusE/DsrC/DsvC family sulfur relay protein CDS	0.252	514065	514409	+	345	0.509	8.55e-43	YES	tusE CDS	417	BBp_NC_004545 - 0417__TusE/DsrC/DsvC family sulfur relay protein CDS	TusE/DsrC/DsvC family sulfur relay protein CDS	0.225
1	501	PCG	cyoE	891	446815	447705	-	0.538	cyoE CDS	467	BAg_NZ_CP009253 - 0467__cyoE CDS	cyoE CDS	0.216	503545	504396	-	852	0.383	4e-76	YES	cyoE CDS	474	BAk_NC_017256 - 0474__cyoE CDS	cyoE CDS	0.218	513764	514621	-	858	0.429	1.93e-84	YES	cyoE CDS	473	BAp_NC_011833 - 0473__cyoE CDS	cyoE CDS	0.238	514430	515287	-	858	0.429	8.41e-86	YES	cyoE CDS	418	BBp_NC_004545 - 0418__cyoE CDS	cyoE CDS	0.23
1	502	PCG	cyoD	330	447717	448046	-	0.497	cyoD CDS	468	BAg_NZ_CP009253 - 0468__cyoD CDS	cyoD CDS	0.199	504428	504754	-	327	0.333	1.19e-20	YES	cyoD CDS	475	BAk_NC_017256 - 0475__cyoD CDS	cyoD CDS	0.186	514648	514965	-	318	0.336	2.77e-21	YES	cyoD CDS	474	BAp_NC_011833 - 0474__cyoD CDS	cyoD CDS	0.226	515315	515632	-	318	0.364	2.11e-21	YES	cyoD CDS	419	BBp_NC_004545 - 0419__cytochrome o ubiquinol oxidase CDS	cytochrome o ubiquinol oxidase CDS	0.185
1	503	PCG	cyoC	615	448046	448660	-	0.535	cyoC CDS	469	BAg_NZ_CP009253 - 0469__cyoC CDS	cyoC CDS	0.203	504754	505368	-	615	0.387	1.21e-52	YES	cyoC CDS	476	BAk_NC_017256 - 0476__cyoC CDS	cyoC CDS	0.238	514965	515582	-	618	0.468	1.63e-65	YES	cyoC CDS	475	BAp_NC_011833 - 0475__cyoC CDS	cyoC CDS	0.228	515632	516249	-	618	0.454	2.84e-66	YES	cyoC CDS	420	BBp_NC_004545 - 0420__cyoC CDS	cyoC CDS	0.228
1	504	PCG	cyoB	1992	448650	450641	-	0.53	cyoB CDS	470	BAg_NZ_CP009253 - 0470__cyoB CDS	cyoB CDS	0.292	505380	507344	-	1965	0.719	0	YES	cyoB CDS	477	BAk_NC_017256 - 0477__cyoB CDS	cyoB CDS	0.294	515579	517567	-	1989	0.711	0	YES	cyoB CDS	476	BAp_NC_011833 - 0476__cyoB CDS	cyoB CDS	0.31	516246	518234	-	1989	0.716	0	YES	cyoB CDS	421	BBp_NC_004545 - 0421__cyoB CDS	cyoB CDS	0.299
1	505	PCG	cyoA	948	450663	451610	-	0.509	cyoA CDS	471	BAg_NZ_CP009253 - 0471__cyoA CDS	cyoA CDS	0.237	507417	508253	-	837	0.438	1.13e-101	YES	cyoA CDS	478	BAk_NC_017256 - 0478__cyoA CDS	cyoA CDS	0.236	517572	518492	-	921	0.476	6.83e-107	YES	cyoA CDS	477	BAp_NC_011833 - 0477__cyoA CDS	cyoA CDS	0.235	518239	519129	-	891	0.448	1.06e-101	YES	cyoA CDS	422	BBp_NC_004545 - 0422__cyoA CDS	cyoA CDS	0.224
1	506	PCG	bolA	318	454472	454789	+	0.484	bolA CDS	472	BAg_NZ_CP009253 - 0472__BolA/IbaG family iron-sulfur metabolism protein CDS	BolA/IbaG family iron-sulfur metabolism protein CDS	0.196	508537	508842	+	306	0.25	1e-12	YES	bolA CDS	479	BAk_NC_017256 - 0479__BolA/IbaG family iron-sulfur metabolism protein CDS	BolA/IbaG family iron-sulfur metabolism protein CDS	0.203	518745	519050	+	306	0.279	2.55e-17	YES	bolA CDS	478	BAp_NC_011833 - 0478__BolA family transcriptional regulator CDS	BolA family transcriptional regulator CDS	0.19	519428	519742	+	315	0.279	8.47e-19	YES
1	507	PCG	tig	1299	455133	456431	+	0.512	tig CDS	473	BAg_NZ_CP009253 - 0473__tig CDS	tig CDS	0.194	509053	510351	+	1299	0.297	1.41e-66	YES	tig CDS	480	BAk_NC_017256 - 0480__tig CDS	tig CDS	0.196	519263	520582	+	1320	0.251	1.88e-59	YES	tig CDS	479	BAp_NC_011833 - 0479__tig CDS	tig CDS	0.198	519877	521205	+	1329	0.255	1.1e-61	YES
1	508	PCG	clpP	624	456677	457300	+	0.511	clpP CDS	474	BAg_NZ_CP009253 - 0474__clpP CDS	clpP CDS	0.303	510423	511016	+	594	0.667	3.65e-107	YES	clpP CDS	481	BAk_NC_017256 - 0481__clpP CDS	clpP CDS	0.296	520715	521329	+	615	0.7	2.23e-114	YES	clpP CDS	480	BAp_NC_011833 - 0480__clpP CDS	clpP CDS	0.292	521340	521966	+	627	0.692	2.15e-114	YES	clpP CDS	423	BBp_NC_004545 - 0423__clpP CDS	clpP CDS	0.29
1	509	PCG	clpX	1275	457426	458700	+	0.515	clpX CDS	475	BAg_NZ_CP009253 - 0475__clpX CDS	clpX CDS	0.269	511107	512387	+	1281	0.695	0	YES	clpX CDS	482	BAk_NC_017256 - 0482__clpX CDS	clpX CDS	0.278	521427	522713	+	1287	0.71	0	YES	clpX CDS	481	BAp_NC_011833 - 0481__clpX CDS	clpX CDS	0.275	522065	523354	+	1290	0.702	0	YES	clpX CDS	424	BBp_NC_004545 - 0424__clpX CDS	clpX CDS	0.276
1	510	PCG	lon	2355	458888	461242	+	0.523	lon CDS	476	BAg_NZ_CP009253 - 0476__lon CDS	lon CDS	0.287	512557	514890	+	2334	0.77	0	YES	lon CDS	483	BAk_NC_017256 - 0483__lon CDS	lon CDS	0.296	522898	525255	+	2358	0.79	0	YES	lon CDS	482	BAp_NC_011833 - 0482__lon CDS	lon CDS	0.297	523546	525879	+	2334	0.77	0	YES	lon CDS	425	BBp_NC_004545 - 0425__lon CDS	lon CDS	0.307
1	511	PCG	---																---												---												---
1	512	PCG	ppiD	1872	461915	463786	+	0.524	ppiD CDS	477	BAg_NZ_CP009253 - 0477__SurA N-terminal domain-containing protein CDS	SurA N-terminal domain-containing protein CDS	0.186	515006	516865	+	1860	0.29	5.99e-114	YES	ppiD CDS	484	BAk_NC_017256 - 0484__SurA N-terminal domain-containing protein CDS	SurA N-terminal domain-containing protein CDS	0.197	525362	527230	+	1869	0.287	2.4e-121	YES	ppiD CDS	483	BAp_NC_011833 - 0483__SurA N-terminal domain-containing protein CDS	SurA N-terminal domain-containing protein CDS	0.191	526021	527892	+	1872	0.29	7.75e-119	YES	ppiD CDS	426	BBp_NC_004545 - 0426__SurA N-terminal domain-containing protein CDS	SurA N-terminal domain-containing protein CDS	0.18
1	513	PCG	queC	696	464852	465547	-	0.517	queC CDS	478	BAg_NZ_CP009253 - 0478__queC CDS	queC CDS	0.242	516927	517637	-	711	0.424	6.48e-77	YES											---												---
1	514	PCG	mdlA	1773	468871	470643	+	0.54	mdlA CDS	479	BAg_NZ_CP009253 - 0479__SmdA family multidrug ABC transporter permease/ATP-binding protein CDS	SmdA family multidrug ABC transporter permease/ATP-binding protein CDS	0.282	517796	519535	+	1740	0.56	0	YES	mdlA CDS	485	BAk_NC_017256 - 0485__SmdA family multidrug ABC transporter permease/ATP-binding protein CDS	SmdA family multidrug ABC transporter permease/ATP-binding protein CDS	0.284	527987	529732	+	1746	0.614	0	YES	mdlA CDS	484	BAp_NC_011833 - 0484__SmdA family multidrug ABC transporter permease/ATP-binding protein CDS	SmdA family multidrug ABC transporter permease/ATP-binding protein CDS	0.284	528859	530628	+	1770	0.606	0	YES	mdlA CDS	427	BBp_NC_004545 - 0427__ATP-binding cassette domain-containing protein CDS	ATP-binding cassette domain-containing protein CDS	0.262
1	515	PCG	mdlB	1782	470636	472417	+	0.563	mdlB CDS	480	BAg_NZ_CP009253 - 0480__SmdB family multidrug efflux ABC transporter permease/ATP-binding protein CDS	SmdB family multidrug efflux ABC transporter permease/ATP-binding protein CDS	0.25	519558	521300	+	1743	0.534	0	YES	mdlB CDS	486	BAk_NC_017256 - 0486__SmdB family multidrug efflux ABC transporter permease/ATP-binding protein CDS	SmdB family multidrug efflux ABC transporter permease/ATP-binding protein CDS	0.258	529756	531498	+	1743	0.552	0	YES	mdlB CDS	485	BAp_NC_011833 - 0485__SmdB family multidrug efflux ABC transporter permease/ATP-binding protein CDS	SmdB family multidrug efflux ABC transporter permease/ATP-binding protein CDS	0.259	530630	532372	+	1743	0.556	0	YES	mdlB CDS	428	BBp_NC_004545 - 0428__ATP-binding cassette domain-containing protein CDS	ATP-binding cassette domain-containing protein CDS	0.239
1	516	ncRNA	---						---	480	BAg_NZ_CP009253 - 0481__ffs ncRNA	ffs ncRNA		521323	521416	-	94		---		---	487	BAk_NC_017256 - 0487__ffs ncRNA	ffs ncRNA		531503	531598	-	96		---		---	486	BAp_NC_011833 - 0486__ffs ncRNA	ffs ncRNA		532377	532472	-	96		---		---	429	BBp_NC_004545 - 0429__ffs ncRNA	ffs ncRNA
1	517	PCG	dnaX	1932	492092	494023	+	0.577	dnaX CDS	482	BAg_NZ_CP009253 - 0482__dnaX CDS	dnaX CDS	0.243	521553	522647	+	1095	0.4	2.43e-133	YES	dnaX CDS	488	BAk_NC_017256 - 0488__dnaX CDS	dnaX CDS	0.266	531797	532909	+	1113	0.457	2.27e-145	YES	dnaX CDS	487	BAp_NC_011833 - 0487__dnaX CDS	dnaX CDS	0.274	532667	533752	+	1086	0.5	3.92e-143	YES	dnaX CDS	430	BBp_NC_004545 - 0430__dnaX CDS	dnaX CDS	0.261
0	517.1	PCG	dnaX																---												---												---
1	518	PCG	---																---			489	BAk_NC_017256 - 0489__hypothetical protein CDS	hypothetical protein CDS	0.167	532927	533070	+	144	0.138	---												---
1	519	PCG	ybaB	330	494076	494405	+	0.527	ybaB CDS	483	BAg_NZ_CP009253 - 0483__YbaB/EbfC family nucleoid-associated protein CDS	YbaB/EbfC family nucleoid-associated protein CDS	0.336	522695	523027	+	333	0.791	8.78e-64	YES	ybaB CDS	490	BAk_NC_017256 - 0490__YbaB/EbfC family nucleoid-associated protein CDS	YbaB/EbfC family nucleoid-associated protein CDS	0.342	533553	533882	+	330	0.807	5.48e-65	YES	ybaB CDS	488	BAp_NC_011833 - 0488__YbaB/EbfC family nucleoid-associated protein CDS	YbaB/EbfC family nucleoid-associated protein CDS	0.361	534072	534401	+	330	0.817	1.5e-65	YES	ybaB CDS	431	BBp_NC_004545 - 0431__YbaB/EbfC family nucleoid-associated protein CDS	YbaB/EbfC family nucleoid-associated protein CDS	0.282
1	520	PCG	htpG	1875	495120	496994	+	0.529	htpG CDS	484	BAg_NZ_CP009253 - 0484__htpG CDS	htpG CDS	0.251	523093	524967	+	1875	0.622	0	YES	htpG CDS	491	BAk_NC_017256 - 0491__htpG CDS	htpG CDS	0.251	534045	535922	+	1878	0.638	0	YES	htpG CDS	489	BAp_NC_011833 - 0489__htpG CDS	htpG CDS	0.253	534547	536421	+	1875	0.625	0	YES	htpG CDS	432	BBp_NC_004545 - 0432__htpG CDS	htpG CDS	0.263
1	521	PCG	adk	645	497175	497819	+	0.518	adk CDS	485	BAg_NZ_CP009253 - 0485__adk CDS	adk CDS	0.222	525028	525681	+	654	0.477	2.26e-70	YES	adk CDS	492	BAk_NC_017256 - 0492__adk CDS	adk CDS	0.261	535992	536639	+	648	0.561	9.22e-92	YES	adk CDS	490	BAp_NC_011833 - 0490__adk CDS	adk CDS	0.27	536494	537141	+	648	0.556	3.4e-88	YES	adk CDS	433	BBp_NC_004545 - 0433__nucleoside monophosphate kinase CDS	nucleoside monophosphate kinase CDS	0.225
1	522	tRNA	---						---	486	BAg_NZ_CP009253 - 0486__tRNA-Arg	tRNA-Arg		525690	525763	-	74		---		---	493	BAk_NC_017256 - 0493__tRNA-Arg	tRNA-Arg		536644	536717	-	74		---		---	491	BAp_NC_011833 - 0491__tRNA-Arg	tRNA-Arg		537146	537219	-	74		---		---	434	BBp_NC_004545 - 0434__tRNA-Arg	tRNA-Arg
1	523	PCG	folD	867	556875	557741	-	0.543	folD CDS	487	BAg_NZ_CP009253 - 0487__folD CDS	folD CDS	0.29	525894	526751	+	858	0.625	1.12e-136	YES	folD CDS	494	BAk_NC_017256 - 0494__folD CDS	folD CDS	0.267	536876	537733	+	858	0.646	1.34e-140	YES	folD CDS	492	BAp_NC_011833 - 0492__folD CDS	folD CDS	0.288	537372	538229	+	858	0.639	1.56e-136	YES	folD CDS	435	BBp_NC_004545 - 0435__folD CDS	folD CDS	0.31
1	524	PCG	cysS	1386	554611	555996	+	0.545	cysS CDS	488	BAg_NZ_CP009253 - 0488__cysteine--tRNA ligase CDS	cysteine--tRNA ligase CDS	0.229	526775	528166	-	1392	0.474	3.3e-161	YES	cysS CDS	495	BAk_NC_017256 - 0495__cysS CDS	cysS CDS	0.245	537730	539124	-	1395	0.508	4.25e-179	YES	cysS CDS	493	BAp_NC_011833 - 0493__cysteine--tRNA ligase CDS	cysteine--tRNA ligase CDS	0.252	538226	539620	-	1395	0.516	3.94e-179	YES	cysS CDS	436	BBp_NC_004545 - 0436__cysS CDS	cysS CDS	0.266
1	525	PCG	ybeD	264	662379	662642	-	0.462	ybeD CDS	489	BAg_NZ_CP009253 - 0489__DUF493 family protein YbeD CDS	DUF493 family protein YbeD CDS	0.269	528414	528677	+	264	0.586	3.94e-37	YES	ybeD CDS	496	BAk_NC_017256 - 0496__ybeD CDS	ybeD CDS	0.265	539375	539638	+	264	0.621	6.66e-38	YES	ybeD CDS	494	BAp_NC_011833 - 0494__DUF493 family protein YbeD CDS	DUF493 family protein YbeD CDS	0.265	539881	540144	+	264	0.632	1.13e-38	YES	ybeD CDS	437	BBp_NC_004545 - 0437__ybeD CDS	ybeD CDS	0.232
1	526	PCG	cspE	210	657292	657501	+	0.438	cspE CDS	490	BAg_NZ_CP009253 - 0490__cspE CDS	cspE CDS	0.329	528831	529040	-	210	0.942	5.23e-44	YES	cspE CDS	497	BAk_NC_017256 - 0497__cspE CDS	cspE CDS	0.338	539750	539959	-	210	0.942	5.23e-44	YES	cspE CDS	495	BAp_NC_011833 - 0495__cspE CDS	cspE CDS	0.343	540251	540460	-	210	0.942	5.23e-44	YES	cspE CDS	438	BBp_NC_004545 - 0438__cspE CDS	cspE CDS	0.348
1	527	rRNA	---						---	491	BAg_NZ_CP009253 - 0491__rrf rRNA	rrf rRNA		529332	529447	-	116		---		---	498	BAk_NC_017256 - 0498__rrf rRNA	rrf rRNA		540256	540371	-	116		---		---	496	BAp_NC_011833 - 0496__rrf rRNA	rrf rRNA		540749	540864	-	116		---		---	439	BBp_NC_004545 - 0439__rrf rRNA	rrf rRNA
1	528	rRNA	---						---	492	BAg_NZ_CP009253 - 0492__23S rRNA	23S rRNA		529558	532472	-	2915		---		---	499	BAk_NC_017256 - 0499__23S rRNA	23S rRNA		540476	543392	-	2917		---		---	497	BAp_NC_011833 - 0497__23S rRNA	23S rRNA		540975	543887	-	2913		---		---	440	BBp_NC_004545 - 0440__23S rRNA	23S rRNA
1	529	tRNA	---						---	493	BAg_NZ_CP009253 - 0493__tRNA-Glu	tRNA-Glu		532623	532694	-	72		---		---	500	BAk_NC_017256 - 0500__tRNA-Glu	tRNA-Glu		543551	543623	-	73		---		---	498	BAp_NC_011833 - 0498__tRNA-Glu	tRNA-Glu		544051	544123	-	73		---		---	441	BBp_NC_004545 - 0441__tRNA-Glu	tRNA-Glu
1	530	PCG	aroE	819	3430020	3430838	-	0.49	aroE CDS	494	BAg_NZ_CP009253 - 0494__aroE CDS	aroE CDS	0.245	532808	533659	-	852	0.438	9.72e-85	YES	aroE CDS	501	BAk_NC_017256 - 0501__aroE CDS	aroE CDS	0.237	543761	544582	-	822	0.491	4.56e-93	YES	aroE CDS	499	BAp_NC_011833 - 0499__aroE CDS	aroE CDS	0.263	544274	545095	-	822	0.484	7.58e-91	YES	aroE CDS	442	BBp_NC_004545 - 0442__aroE CDS	aroE CDS	0.252
1	531	PCG	tsaC	573	3430843	3431415	-	0.522	tsaC CDS	495	BAg_NZ_CP009253 - 0495__Sua5/YciO/YrdC/YwlC family protein CDS	Sua5/YciO/YrdC/YwlC family protein CDS	0.267	533652	534224	-	573	0.432	8.87e-66	YES	tsaC CDS	502	BAk_NC_017256 - 0502__Sua5/YciO/YrdC/YwlC family protein CDS	Sua5/YciO/YrdC/YwlC family protein CDS	0.258	544575	545102	-	528	0.416	1.19e-62	YES	tsaC CDS	500	BAp_NC_011833 - 0500__L-threonylcarbamoyladenylate synthase type 1 TsaC CDS	L-threonylcarbamoyladenylate synthase type 1 TsaC CDS	0.277	545088	545615	-	528	0.447	4.04e-67	YES	tsaC CDS	443	BBp_NC_004545 - 0443__L-threonylcarbamoyladenylate synthase type 1 TsaC CDS	L-threonylcarbamoyladenylate synthase type 1 TsaC CDS	0.289
1	532	PCG	smg	474	3431991	3432464	-	0.46	smg CDS	496	BAg_NZ_CP009253 - 0496__DUF494 family protein CDS	DUF494 family protein CDS	0.217	534264	534737	-	474	0.49	2.92e-58	YES	smg CDS	503	BAk_NC_017256 - 0503__DUF494 family protein CDS	DUF494 family protein CDS	0.217	545204	545677	-	474	0.522	6.88e-63	YES	smg CDS	501	BAp_NC_011833 - 0501__DUF494 family protein CDS	DUF494 family protein CDS	0.243	545713	546186	-	474	0.516	2.33e-63	YES
1	533	PCG	def	510	3433690	3434199	+	0.463	def CDS	497	BAg_NZ_CP009253 - 0497__def CDS	def CDS	0.245	534992	535501	+	510	0.485	2.08e-59	YES	def CDS	504	BAk_NC_017256 - 0504__def CDS	def CDS	0.238	545917	546432	+	516	0.532	4.36e-67	YES	def CDS	502	BAp_NC_011833 - 0502__def CDS	def CDS	0.245	546430	546951	+	522	0.52	1.16e-67	YES	def CDS	444	BBp_NC_004545 - 0444__def CDS	def CDS	0.257
1	534	PCG	fmt	948	3434214	3435161	+	0.528	fmt CDS	498	BAg_NZ_CP009253 - 0498__methionyl-tRNA formyltransferase CDS	methionyl-tRNA formyltransferase CDS	0.254	535508	536455	+	948	0.418	1.32e-95	YES	fmt CDS	505	BAk_NC_017256 - 0505__fmt CDS	fmt CDS	0.25	546435	547379	+	945	0.421	1.55e-99	YES	fmt CDS	503	BAp_NC_011833 - 0503__methionyl-tRNA formyltransferase CDS	methionyl-tRNA formyltransferase CDS	0.27	546959	547903	+	945	0.444	2.17e-103	YES	fmt CDS	445	BBp_NC_004545 - 0445__fmt CDS	fmt CDS	0.28
1	535	PCG	rplQ	384	3439616	3439999	-	0.536	rplQ CDS	499	BAg_NZ_CP009253 - 0499__rplQ CDS	rplQ CDS	0.276	536548	536949	-	402	0.677	5.66e-65	YES	rplQ CDS	506	BAk_NC_017256 - 0506__rplQ CDS	rplQ CDS	0.3	547501	547893	-	393	0.692	8.41e-67	YES	rplQ CDS	504	BAp_NC_011833 - 0504__rplQ CDS	rplQ CDS	0.303	548031	548423	-	393	0.677	6.39e-65	YES	rplQ CDS	446	BBp_NC_004545 - 0446__rplQ CDS	rplQ CDS	0.3
1	536	PCG	rpoA	990	3440040	3441029	-	0.522	rpoA CDS	500	BAg_NZ_CP009253 - 0500__rpoA CDS	rpoA CDS	0.33	537012	538001	-	990	0.827	0	YES	rpoA CDS	507	BAk_NC_017256 - 0507__rpoA CDS	rpoA CDS	0.337	547940	548929	-	990	0.9	0	YES	rpoA CDS	505	BAp_NC_011833 - 0505__rpoA CDS	rpoA CDS	0.342	548468	549457	-	990	0.891	0	YES	rpoA CDS	447	BBp_NC_004545 - 0447__rpoA CDS	rpoA CDS	0.312
1	537	PCG	rpsD	621	3441055	3441675	-	0.507	rpsD CDS	501	BAg_NZ_CP009253 - 0501__rpsD CDS	rpsD CDS	0.308	538033	538653	-	621	0.782	6.88e-123	YES	rpsD CDS	508	BAk_NC_017256 - 0508__rpsD CDS	rpsD CDS	0.309	548958	549578	-	621	0.811	9.77e-128	YES	rpsD CDS	506	BAp_NC_011833 - 0506__rpsD CDS	rpsD CDS	0.304	549486	550106	-	621	0.801	3.23e-126	YES	rpsD CDS	448	BBp_NC_004545 - 0448__rpsD CDS	rpsD CDS	0.304
1	538	PCG	rpsK	390	3441709	3442098	-	0.515	rpsK CDS	502	BAg_NZ_CP009253 - 0502__rpsK CDS	rpsK CDS	0.372	538679	539071	-	393	0.876	2.66e-85	YES	rpsK CDS	509	BAk_NC_017256 - 0509__rpsK CDS	rpsK CDS	0.364	549604	549999	-	396	0.885	2.3e-85	YES	rpsK CDS	507	BAp_NC_011833 - 0507__rpsK CDS	rpsK CDS	0.374	550132	550527	-	396	0.885	2.68e-85	YES	rpsK CDS	449	BBp_NC_004545 - 0449__rpsK CDS	rpsK CDS	0.328
1	539	PCG	rpsM	357	3442115	3442471	-	0.518	rpsM CDS	503	BAg_NZ_CP009253 - 0503__rpsM CDS	rpsM CDS	0.3	539089	539445	-	357	0.678	1.89e-56	YES	rpsM CDS	510	BAk_NC_017256 - 0510__rpsM CDS	rpsM CDS	0.294	550017	550373	-	357	0.72	4.16e-59	YES	rpsM CDS	508	BAp_NC_011833 - 0508__rpsM CDS	rpsM CDS	0.305	550545	550901	-	357	0.72	6.9e-59	YES	rpsM CDS	450	BBp_NC_004545 - 0450__rpsM CDS	rpsM CDS	0.322
1	540	PCG	rpmJ	117	3442618	3442734	-	0.479	rpmJ CDS	504	BAg_NZ_CP009253 - 0504__rpmJ CDS	rpmJ CDS	0.325	539547	539663	-	117	0.763	1.75e-17	YES	rpmJ CDS	511	BAk_NC_017256 - 0511__rpmJ CDS	rpmJ CDS	0.265	550448	550564	-	117	0.763	5.62e-17	YES	rpmJ CDS	509	BAp_NC_011833 - 0509__rpmJ CDS	rpmJ CDS	0.316	550995	551111	-	117	0.763	1.45e-16	YES	rpmJ CDS	451	BBp_NC_004545 - 0451__rpmJ CDS	rpmJ CDS	0.299
1	541	PCG	secY	1332	3442766	3444097	-	0.497	secY CDS	505	BAg_NZ_CP009253 - 0505__secY CDS	secY CDS	0.273	539688	541007	-	1320	0.704	0	YES	secY CDS	512	BAk_NC_017256 - 0512__secY CDS	secY CDS	0.281	550597	551910	-	1314	0.729	0	YES	secY CDS	510	BAp_NC_011833 - 0510__secY CDS	secY CDS	0.281	551137	552450	-	1314	0.729	0	YES	secY CDS	452	BBp_NC_004545 - 0452__secY CDS	secY CDS	0.275
1	542	PCG	rplO	435	3444105	3444539	-	0.536	rplO CDS	506	BAg_NZ_CP009253 - 0506__rplO CDS	rplO CDS	0.301	541018	541452	-	435	0.653	1.47e-65	YES	rplO CDS	513	BAk_NC_017256 - 0513__rplO CDS	rplO CDS	0.317	551921	552355	-	435	0.681	1.29e-68	YES	rplO CDS	511	BAp_NC_011833 - 0511__rplO CDS	rplO CDS	0.329	552461	552895	-	435	0.667	3.12e-69	YES	rplO CDS	453	BBp_NC_004545 - 0453__rplO CDS	rplO CDS	0.259
1	543	PCG	rpmD	180	3444543	3444722	-	0.5	rpmD CDS	507	BAg_NZ_CP009253 - 0507__rpmD CDS	rpmD CDS	0.272	541456	541635	-	180	0.678	2.02e-25	YES	rpmD CDS	514	BAk_NC_017256 - 0514__rpmD CDS	rpmD CDS	0.272	552360	552539	-	180	0.661	9.26e-26	YES	rpmD CDS	512	BAp_NC_011833 - 0512__rpmD CDS	rpmD CDS	0.278	552900	553079	-	180	0.678	2.1e-26	YES	rpmD CDS	454	BBp_NC_004545 - 0454__rpmD CDS	rpmD CDS	0.294
1	544	PCG	rpsE	504	3444726	3445229	-	0.502	rpsE CDS	508	BAg_NZ_CP009253 - 0508__rpsE CDS	rpsE CDS	0.349	541646	542152	-	507	0.815	7.9e-97	YES	rpsE CDS	515	BAk_NC_017256 - 0515__rpsE CDS	rpsE CDS	0.339	552550	553053	-	504	0.814	1.42e-96	YES	rpsE CDS	513	BAp_NC_011833 - 0513__rpsE CDS	rpsE CDS	0.343	553089	553592	-	504	0.796	2.8e-94	YES	rpsE CDS	455	BBp_NC_004545 - 0455__rpsE CDS	rpsE CDS	0.333
1	545	PCG	rplR	354	3445244	3445597	-	0.537	rplR CDS	509	BAg_NZ_CP009253 - 0509__rplR CDS	rplR CDS	0.317	542166	542531	-	366	0.59	2.96e-39	YES	rplR CDS	516	BAk_NC_017256 - 0516__rplR CDS	rplR CDS	0.325	553069	553437	-	369	0.631	1.22e-42	YES	rplR CDS	514	BAp_NC_011833 - 0514__rplR CDS	rplR CDS	0.325	553608	553976	-	369	0.607	3.74e-41	YES	rplR CDS	456	BBp_NC_004545 - 0456__rplR CDS	rplR CDS	0.325
1	546	PCG	rplF	534	3445607	3446140	-	0.521	rplF CDS	510	BAg_NZ_CP009253 - 0510__rplF CDS	rplF CDS	0.328	542533	543069	-	537	0.573	1.21e-80	YES	rplF CDS	517	BAk_NC_017256 - 0517__rplF CDS	rplF CDS	0.302	553439	553975	-	537	0.573	2.26e-81	YES	rplF CDS	515	BAp_NC_011833 - 0515__rplF CDS	rplF CDS	0.307	553978	554514	-	537	0.596	1.42e-82	YES	rplF CDS	457	BBp_NC_004545 - 0457__rplF CDS	rplF CDS	0.309
1	547	PCG	rpsH	393	3446153	3446545	-	0.501	rpsH CDS	511	BAg_NZ_CP009253 - 0511__rpsH CDS	rpsH CDS	0.298	543080	543472	-	393	0.669	5.18e-67	YES	rpsH CDS	518	BAk_NC_017256 - 0518__rpsH CDS	rpsH CDS	0.316	553993	554385	-	393	0.746	1.26e-72	YES	rpsH CDS	516	BAp_NC_011833 - 0516__rpsH CDS	rpsH CDS	0.313	554525	554917	-	393	0.762	8.29e-73	YES	rpsH CDS	458	BBp_NC_004545 - 0458__rpsH CDS	rpsH CDS	0.27
1	548	PCG	rpsN	306	3446579	3446884	-	0.526	rpsN CDS	512	BAg_NZ_CP009253 - 0512__rpsN CDS	rpsN CDS	0.369	543488	543793	-	306	0.772	4.53e-57	YES	rpsN CDS	519	BAk_NC_017256 - 0519__rpsN CDS	rpsN CDS	0.359	554417	554722	-	306	0.822	1.68e-60	YES	rpsN CDS	517	BAp_NC_011833 - 0517__rpsN CDS	rpsN CDS	0.353	554946	555251	-	306	0.822	1.62e-60	YES	rpsN CDS	459	BBp_NC_004545 - 0459__rpsN CDS	rpsN CDS	0.35
1	549	PCG	rplE	540	3446899	3447438	-	0.498	rplE CDS	513	BAg_NZ_CP009253 - 0513__rplE CDS	rplE CDS	0.293	543822	544361	-	540	0.754	5.6e-98	YES	rplE CDS	520	BAk_NC_017256 - 0520__rplE CDS	rplE CDS	0.304	554738	555277	-	540	0.788	1.17e-101	YES	rplE CDS	518	BAp_NC_011833 - 0518__rplE CDS	rplE CDS	0.324	555269	555808	-	540	0.793	3.58e-102	YES	rplE CDS	460	BBp_NC_004545 - 0460__rplE CDS	rplE CDS	0.269
1	550	PCG	rplX	315	3447453	3447767	-	0.46	rplX CDS	514	BAg_NZ_CP009253 - 0514__rplX CDS	rplX CDS	0.267	544384	544701	-	318	0.663	4.39e-48	YES	rplX CDS	521	BAk_NC_017256 - 0521__rplX CDS	rplX CDS	0.257	555292	555606	-	315	0.663	5.79e-49	YES	rplX CDS	519	BAp_NC_011833 - 0519__rplX CDS	rplX CDS	0.26	555823	556137	-	315	0.644	1.61e-48	YES	rplX CDS	461	BBp_NC_004545 - 0461__rplX CDS	rplX CDS	0.244
1	551	PCG	rplN	372	3447778	3448149	-	0.511	rplN CDS	515	BAg_NZ_CP009253 - 0515__rplN CDS	rplN CDS	0.341	544723	545091	-	369	0.862	1.93e-74	YES	rplN CDS	522	BAk_NC_017256 - 0522__rplN CDS	rplN CDS	0.344	555632	556000	-	369	0.87	2.8e-76	YES	rplN CDS	520	BAp_NC_011833 - 0520__rplN CDS	rplN CDS	0.347	556163	556531	-	369	0.886	3.85e-76	YES	rplN CDS	462	BBp_NC_004545 - 0462__rplN CDS	rplN CDS	0.339
1	552	PCG	rpsQ	255	3448314	3448568	-	0.475	rpsQ CDS	516	BAg_NZ_CP009253 - 0516__rpsQ CDS	rpsQ CDS	0.266	545201	545452	-	252	0.738	1.49e-43	YES	rpsQ CDS	523	BAk_NC_017256 - 0523__rpsQ CDS	rpsQ CDS	0.282	556129	556383	-	255	0.75	3.63e-46	YES	rpsQ CDS	521	BAp_NC_011833 - 0521__rpsQ CDS	rpsQ CDS	0.29	556645	556899	-	255	0.75	2.26e-46	YES	rpsQ CDS	463	BBp_NC_004545 - 0463__rpsQ CDS	rpsQ CDS	0.271
1	553	PCG	rpmC	192	3448568	3448759	-	0.542	rpmC CDS	517	BAg_NZ_CP009253 - 0517__rpmC CDS	rpmC CDS	0.283	545452	545649	-	198	0.6	2.23e-15	YES	rpmC CDS	524	BAk_NC_017256 - 0524__rpmC CDS	rpmC CDS	0.283	556380	556577	-	198	0.6	1.27e-15	YES	rpmC CDS	522	BAp_NC_011833 - 0522__rpmC CDS	rpmC CDS	0.283	556896	557093	-	198	0.585	9.99e-15	YES	rpmC CDS	464	BBp_NC_004545 - 0464__rpmC CDS	rpmC CDS	0.288
1	554	PCG	rplP	411	3448759	3449169	-	0.518	rplP CDS	518	BAg_NZ_CP009253 - 0518__rplP CDS	rplP CDS	0.36	545649	546059	-	411	0.838	5.35e-84	YES	rplP CDS	525	BAk_NC_017256 - 0525__rplP CDS	rplP CDS	0.367	556577	556987	-	411	0.838	1.24e-85	YES	rplP CDS	523	BAp_NC_011833 - 0523__rplP CDS	rplP CDS	0.365	557093	557503	-	411	0.816	6.1e-84	YES	rplP CDS	465	BBp_NC_004545 - 0465__rplP CDS	rplP CDS	0.326
1	555	PCG	rpsC	702	3449182	3449883	-	0.51	rpsC CDS	519	BAg_NZ_CP009253 - 0519__rpsC CDS	rpsC CDS	0.365	546072	546776	-	705	0.842	2.92e-146	YES	rpsC CDS	526	BAk_NC_017256 - 0526__rpsC CDS	rpsC CDS	0.34	557008	557709	-	702	0.837	4.12e-146	YES	rpsC CDS	524	BAp_NC_011833 - 0524__rpsC CDS	rpsC CDS	0.346	557524	558225	-	702	0.837	1.47e-145	YES	rpsC CDS	466	BBp_NC_004545 - 0466__rpsC CDS	rpsC CDS	0.336
1	556	PCG	rplV	333	3449901	3450233	-	0.498	rplV CDS	520	BAg_NZ_CP009253 - 0520__rplV CDS	rplV CDS	0.303	546799	547131	-	333	0.809	5.68e-61	YES	rplV CDS	527	BAk_NC_017256 - 0527__rplV CDS	rplV CDS	0.315	557728	558060	-	333	0.818	4.68e-65	YES	rplV CDS	525	BAp_NC_011833 - 0525__rplV CDS	rplV CDS	0.336	558244	558576	-	333	0.827	2.42e-65	YES	rplV CDS	467	BBp_NC_004545 - 0467__rplV CDS	rplV CDS	0.292
1	557	PCG	rpsS	279	3450248	3450526	-	0.487	rpsS CDS	521	BAg_NZ_CP009253 - 0521__rpsS CDS	rpsS CDS	0.312	547147	547425	-	279	0.783	3.15e-49	YES	rpsS CDS	528	BAk_NC_017256 - 0528__rpsS CDS	rpsS CDS	0.29	558090	558368	-	279	0.793	8.07e-50	YES	rpsS CDS	526	BAp_NC_011833 - 0526__rpsS CDS	rpsS CDS	0.297	558612	558890	-	279	0.793	9.2e-50	YES	rpsS CDS	468	BBp_NC_004545 - 0468__rpsS CDS	rpsS CDS	0.326
1	558	PCG	rplB	822	3450543	3451364	-	0.527	rplB CDS	522	BAg_NZ_CP009253 - 0522__rplB CDS	rplB CDS	0.36	547443	548264	-	822	0.788	1.64e-166	YES	rplB CDS	529	BAk_NC_017256 - 0529__rplB CDS	rplB CDS	0.363	558388	559209	-	822	0.799	1.55e-168	YES	rplB CDS	527	BAp_NC_011833 - 0527__rplB CDS	rplB CDS	0.345	558910	559731	-	822	0.813	3.73e-169	YES	rplB CDS	469	BBp_NC_004545 - 0469__rplB CDS	rplB CDS	0.339
1	559	PCG	rplW	303	3451382	3451684	-	0.482	rplW CDS	523	BAg_NZ_CP009253 - 0523__rplW CDS	rplW CDS	0.234	548280	548582	-	303	0.6	4.41e-41	YES	rplW CDS	530	BAk_NC_017256 - 0530__rplW CDS	rplW CDS	0.257	559225	559527	-	303	0.62	2.39e-41	YES	rplW CDS	528	BAp_NC_011833 - 0528__rplW CDS	rplW CDS	0.254	559746	560048	-	303	0.62	4.13e-41	YES	rplW CDS	470	BBp_NC_004545 - 0470__rplW CDS	rplW CDS	0.271
1	560	PCG	rplD	606	3451681	3452286	-	0.53	rplD CDS	524	BAg_NZ_CP009253 - 0524__rplD CDS	rplD CDS	0.333	548579	549184	-	606	0.706	1.09e-110	YES	rplD CDS	531	BAk_NC_017256 - 0531__rplD CDS	rplD CDS	0.327	559524	560129	-	606	0.736	5.09e-115	YES	rplD CDS	529	BAp_NC_011833 - 0529__rplD CDS	rplD CDS	0.325	560045	560650	-	606	0.736	6.7e-116	YES	rplD CDS	471	BBp_NC_004545 - 0471__rplD CDS	rplD CDS	0.302
1	561	PCG	rplC	630	3452297	3452926	-	0.514	rplC CDS	525	BAg_NZ_CP009253 - 0525__rplC CDS	rplC CDS	0.302	549202	549831	-	630	0.713	7.12e-116	YES	rplC CDS	532	BAk_NC_017256 - 0532__rplC CDS	rplC CDS	0.317	560150	560779	-	630	0.746	1.36e-117	YES	rplC CDS	530	BAp_NC_011833 - 0530__rplC CDS	rplC CDS	0.325	560668	561297	-	630	0.756	5.61e-121	YES	rplC CDS	472	BBp_NC_004545 - 0472__rplC CDS	rplC CDS	0.301
1	562	PCG	rpsJ	312	3452959	3453270	-	0.554	rpsJ CDS	526	BAg_NZ_CP009253 - 0526__rpsJ CDS	rpsJ CDS	0.372	549858	550169	-	312	0.951	7.45e-70	YES	rpsJ CDS	533	BAk_NC_017256 - 0533__rpsJ CDS	rpsJ CDS	0.353	560810	561121	-	312	0.942	1.38e-69	YES	rpsJ CDS	531	BAp_NC_011833 - 0531__rpsJ CDS	rpsJ CDS	0.369	561328	561639	-	312	0.942	1.38e-69	YES	rpsJ CDS	473	BBp_NC_004545 - 0473__rpsJ CDS	rpsJ CDS	0.349
1	563	PCG	tufA	1185	3470145	3471329	-	0.532	tufA CDS	527	BAg_NZ_CP009253 - 0527__tuf CDS	tuf CDS	0.361	550423	551607	-	1185	0.898	0	YES	tufA CDS	534	BAk_NC_017256 - 0534__tuf CDS	tuf CDS	0.356	561434	562618	-	1185	0.904	0	YES	tufA CDS	532	BAp_NC_011833 - 0532__tuf CDS	tuf CDS	0.362	561970	563154	-	1185	0.898	0	YES	tufA CDS	474	BBp_NC_004545 - 0474__tuf CDS	tuf CDS	0.36
1	564	PCG	fusA	2115	3471400	3473514	-	0.508	fusA CDS	528	BAg_NZ_CP009253 - 0528__fusA CDS	fusA CDS	0.335	551654	553762	-	2109	0.794	0	YES	fusA CDS	535	BAk_NC_017256 - 0535__fusA CDS	fusA CDS	0.331	562685	564793	-	2109	0.805	0	YES	fusA CDS	533	BAp_NC_011833 - 0533__fusA CDS	fusA CDS	0.337	563222	565330	-	2109	0.804	0	YES	fusA CDS	475	BBp_NC_004545 - 0475__fusA CDS	fusA CDS	0.327
1	565	PCG	rpsG	540	3473542	3474081	-	0.502	rpsG CDS	529	BAg_NZ_CP009253 - 0529__rpsG CDS	rpsG CDS	0.331	553853	554323	-	471	0.814	1.4e-95	YES	rpsG CDS	536	BAk_NC_017256 - 0536__rpsG CDS	rpsG CDS	0.352	564908	565378	-	471	0.846	3.76e-98	YES	rpsG CDS	534	BAp_NC_011833 - 0534__rpsG CDS	rpsG CDS	0.352	565445	565915	-	471	0.853	3.97e-99	YES	rpsG CDS	476	BBp_NC_004545 - 0476__rpsG CDS	rpsG CDS	0.359
1	566	PCG	rpsL	375	3474178	3474552	-	0.533	rpsL CDS	530	BAg_NZ_CP009253 - 0530__rpsL CDS	rpsL CDS	0.355	554360	554734	-	375	0.887	6.3e-79	YES	rpsL CDS	537	BAk_NC_017256 - 0537__rpsL CDS	rpsL CDS	0.376	565421	565795	-	375	0.903	7.9e-81	YES	rpsL CDS	535	BAp_NC_011833 - 0535__rpsL CDS	rpsL CDS	0.357	565957	566331	-	375	0.895	9.44e-80	YES	rpsL CDS	477	BBp_NC_004545 - 0477__rpsL CDS	rpsL CDS	0.344
1	567	PCG	tusB	288	3474678	3474965	-	0.503	tusB CDS	531	BAg_NZ_CP009253 - 0531__tusB CDS	tusB CDS	0.243	554851	555138	-	288	0.421	4.9e-24	YES	tusB CDS	538	BAk_NC_017256 - 0538__tusB CDS	tusB CDS	0.24	565921	566208	-	288	0.442	5.89e-27	YES	tusB CDS	536	BAp_NC_011833 - 0536__tusB CDS	tusB CDS	0.25	566465	566752	-	288	0.453	2.31e-28	YES	tusB CDS	478	BBp_NC_004545 - 0478__tusB CDS	tusB CDS	0.264
1	568	PCG	tusC	360	3474973	3475332	-	0.503	tusC CDS	532	BAg_NZ_CP009253 - 0532__tusC CDS	tusC CDS	0.253	555151	555510	-	360	0.454	2.69e-37	YES	tusC CDS	539	BAk_NC_017256 - 0539__tusC CDS	tusC CDS	0.231	566220	566579	-	360	0.454	2.28e-37	YES	tusC CDS	537	BAp_NC_011833 - 0537__tusC CDS	tusC CDS	0.261	566764	567123	-	360	0.479	4.89e-42	YES	tusC CDS	479	BBp_NC_004545 - 0479__tusC CDS	tusC CDS	0.236
1	569	PCG	tusD	387	3475332	3475718	-	0.553	tusD CDS	533	BAg_NZ_CP009253 - 0533__tusD CDS	tusD CDS	0.299	555524	555904	-	381	0.453	3.12e-37	YES	tusD CDS	540	BAk_NC_017256 - 0540__tusD CDS	tusD CDS	0.266	566598	566984	-	387	0.477	2.45e-43	YES	tusD CDS	538	BAp_NC_011833 - 0538__tusD CDS	tusD CDS	0.261	567142	567528	-	387	0.508	4.19e-47	YES	tusD CDS	480	BBp_NC_004545 - 0480__tusD CDS	tusD CDS	0.277
1	570	PCG	fkpA	813	3476607	3477419	-	0.482	fkpA CDS	534	BAg_NZ_CP009253 - 0534__fkpA CDS	fkpA CDS	0.245	555931	556686	-	756	0.41	1.71e-66	YES	fkpA CDS	541	BAk_NC_017256 - 0541__fkpA CDS	fkpA CDS	0.253	567067	567834	-	768	0.437	1.01e-68	YES	fkpA CDS	539	BAp_NC_011833 - 0539__fkpA CDS	fkpA CDS	0.272	567611	568375	-	765	0.433	2.03e-70	YES	fkpA CDS	481	BBp_NC_004545 - 0481__fkpA CDS	fkpA CDS	0.266
1	571	PCG	---						---	535	BAg_NZ_CP009253 - 0535__hypothetical protein CDS	hypothetical protein CDS	0.15	556812	557024	+	213	0.073	---												---												---
1	572	PCG	argD	1221	3488960	3490180	-	0.545	argD CDS	536	BAg_NZ_CP009253 - 0536__aspartate aminotransferase family protein CDS	aspartate aminotransferase family protein CDS	0.285	557058	558269	-	1212	0.573	0	YES	argD CDS	542	BAk_NC_017256 - 0542__aspartate aminotransferase family protein CDS	aspartate aminotransferase family protein CDS	0.289	568113	569330	-	1218	0.605	0	YES	argD CDS	540	BAp_NC_011833 - 0540__aspartate aminotransferase family protein CDS	aspartate aminotransferase family protein CDS	0.287	568798	570024	-	1227	0.581	0	YES
1	573	PCG	tsgA	1182	3492568	3493749	+	0.519	tsgA CDS	537	BAg_NZ_CP009253 - 0537__tsgA CDS	tsgA CDS	0.243	558591	559760	+	1170	0.527	3.74e-151	YES	tsgA CDS	543	BAk_NC_017256 - 0543__tsgA CDS	tsgA CDS	0.246	569652	570818	+	1167	0.58	3.73e-163	YES	tsgA CDS	541	BAp_NC_011833 - 0541__tsgA CDS	tsgA CDS	0.242	570341	571507	+	1167	0.554	3.25e-156	YES	tsgA CDS	482	BBp_NC_004545 - 0482__tsgA CDS	tsgA CDS	0.25
1	574	PCG	trpS	1005	3512634	3513638	-	0.52	trpS CDS	538	BAg_NZ_CP009253 - 0538__trpS CDS	trpS CDS	0.259	559873	560880	-	1008	0.57	3.18e-146	YES	trpS CDS	544	BAk_NC_017256 - 0544__trpS CDS	trpS CDS	0.258	570883	571902	-	1020	0.534	7.57e-142	YES	trpS CDS	542	BAp_NC_011833 - 0542__trpS CDS	trpS CDS	0.264	571569	572576	-	1008	0.536	5.25e-144	YES	trpS CDS	483	BBp_NC_004545 - 0483__trpS CDS	trpS CDS	0.276
1	575	PCG	rpe	678	3514382	3515059	-	0.51	rpe CDS	539	BAg_NZ_CP009253 - 0539__rpe CDS	rpe CDS	0.281	560904	561590	-	687	0.68	2.86e-119	YES	rpe CDS	545	BAk_NC_017256 - 0545__rpe CDS	rpe CDS	0.294	571923	572609	-	687	0.667	1.58e-117	YES	rpe CDS	543	BAp_NC_011833 - 0543__rpe CDS	rpe CDS	0.297	572599	573285	-	687	0.662	7.64e-117	YES	rpe CDS	484	BBp_NC_004545 - 0484__rpe CDS	rpe CDS	0.253
1	576	PCG	aroB	1089	3517398	3518486	-	0.542	aroB CDS	540	BAg_NZ_CP009253 - 0540__aroB CDS	aroB CDS	0.309	561746	562828	-	1083	0.608	7.4e-169	YES	aroB CDS	546	BAk_NC_017256 - 0546__aroB CDS	aroB CDS	0.297	573669	574760	-	1092	0.628	2.12e-174	YES	aroB CDS	544	BAp_NC_011833 - 0544__aroB CDS	aroB CDS	0.327	574168	575259	-	1092	0.636	2.46e-175	YES	aroB CDS	485	BBp_NC_004545 - 0485__aroB CDS	aroB CDS	0.276
1	577	PCG	aroK	522	3518543	3519064	-	0.492	aroK CDS	541	BAg_NZ_CP009253 - 0541__aroK CDS	aroK CDS	0.32	562870	563391	-	522	0.734	1.79e-93	YES	aroK CDS	547	BAk_NC_017256 - 0547__aroK CDS	aroK CDS	0.316	574778	575299	-	522	0.775	2.39e-96	YES	aroK CDS	545	BAp_NC_011833 - 0545__aroK CDS	aroK CDS	0.32	575277	575798	-	522	0.78	6.85e-98	YES	aroK CDS	486	BBp_NC_004545 - 0486__aroK CDS	aroK CDS	0.293
1	578	tRNA	---						---	542	BAg_NZ_CP009253 - 0542__tRNA-Ser	tRNA-Ser		563837	563921	+	85		---		---	548	BAk_NC_017256 - 0548__tRNA-Ser	tRNA-Ser		575728	575812	+	85		---		---	546	BAp_NC_011833 - 0546__tRNA-Ser	tRNA-Ser		576299	576383	+	85		---		---	487	BBp_NC_004545 - 0487__tRNA-Ser	tRNA-Ser
1	579	PCG	deoD	720	4620883	4621602	+	0.524	deoD CDS	543	BAg_NZ_CP009253 - 0543__deoD CDS	deoD CDS	0.278	563928	564635	-	708	0.544	6.14e-105	YES	deoD CDS	549	BAk_NC_017256 - 0549__deoD CDS	deoD CDS	0.279	575865	576569	-	705	0.615	3.85e-115	YES	deoD CDS	547	BAp_NC_011833 - 0547__deoD CDS	deoD CDS	0.275	576401	577105	-	705	0.62	2.5e-114	YES	deoD CDS	488	BBp_NC_004545 - 0488__deoD CDS	deoD CDS	0.266
1	580	PCG	deoB	1224	4619603	4620826	+	0.543	deoB CDS	544	BAg_NZ_CP009253 - 0544__phosphopentomutase CDS	phosphopentomutase CDS	0.286	564667	565899	-	1233	0.578	0	YES	deoB CDS	550	BAk_NC_017256 - 0550__phosphopentomutase CDS	phosphopentomutase CDS	0.284	576613	577836	-	1224	0.609	0	YES	deoB CDS	548	BAp_NC_011833 - 0548__phosphopentomutase CDS	phosphopentomutase CDS	0.299	577149	578372	-	1224	0.612	0	YES	deoB CDS	489	BBp_NC_004545 - 0489__phosphopentomutase CDS	phosphopentomutase CDS	0.295
1	581	PCG	prfC	1590	4609414	4611003	+	0.54	prfC CDS	545	BAg_NZ_CP009253 - 0545__peptide chain release factor 3 CDS	peptide chain release factor 3 CDS	0.257	565936	567522	-	1587	0.589	0	YES	prfC CDS	551	BAk_NC_017256 - 0551__peptide chain release factor 3 CDS	peptide chain release factor 3 CDS	0.274	577889	579472	-	1584	0.608	0	YES	prfC CDS	549	BAp_NC_011833 - 0549__peptide chain release factor 3 CDS	peptide chain release factor 3 CDS	0.281	578432	580012	-	1581	0.611	0	YES	prfC CDS	490	BBp_NC_004545 - 0490__peptide chain release factor 3 CDS	peptide chain release factor 3 CDS	0.267
1	582	PCG	ansA	1017	1850860	1851876	+	0.511	ansA CDS	546	BAg_NZ_CP009253 - 0546__ansA CDS	ansA CDS	0.277	567705	568721	+	1017	0.612	1.32e-166	YES	ansA CDS	552	BAk_NC_017256 - 0552__ansA CDS	ansA CDS	0.278	579741	580757	+	1017	0.651	1.69e-168	YES											---
0	582.1	PCG	ansA	1017	1850860	1851876	+	0.511											---												---												---
0	582.2	PCG	ansA	1017	1850860	1851876	+	0.511											---												---												---
1	583	PCG	nfuA	576	3545624	3546199	+	0.533	nfuA CDS	547	BAg_NZ_CP009253 - 0547__NfuA family Fe-S biogenesis protein CDS	NfuA family Fe-S biogenesis protein CDS	0.252	568756	569331	-	576	0.455	7.63e-67	YES	nfuA CDS	553	BAk_NC_017256 - 0553__NfuA family Fe-S biogenesis protein CDS	NfuA family Fe-S biogenesis protein CDS	0.269	580781	581359	-	579	0.526	8.8e-75	YES	nfuA CDS	550	BAp_NC_011833 - 0550__NfuA family Fe-S biogenesis protein CDS	NfuA family Fe-S biogenesis protein CDS	0.29	581124	581702	-	579	0.552	1e-76	YES	nfuA CDS	491	BBp_NC_004545 - 0491__NfuA family Fe-S biogenesis protein CDS	NfuA family Fe-S biogenesis protein CDS	0.288
1	584	PCG	bioH	771	3544074	3544844	-	0.562	bioH CDS	548	BAg_NZ_CP009253 - 0548__bioH CDS	bioH CDS	0.234	569465	570241	+	777	0.545	3.14e-71	YES											---												---		bioH CDS	492	BBp_NC_004545 - 0492__bioH CDS	bioH CDS	0.257
0	584.1	PCG	bioH	771	3544074	3544844	-	0.562											---												---												---
1	585	PCG	ssb	537	4274125	4274661	+	0.581	ssb CDS	549	BAg_NZ_CP009253 - 0549__single-stranded DNA-binding protein CDS	single-stranded DNA-binding protein CDS	0.296	570314	570817	-	504	0.59	1.73e-74	YES	ssb CDS	554	BAk_NC_017256 - 0554__single-stranded DNA-binding protein CDS	single-stranded DNA-binding protein CDS	0.314	582257	582772	-	516	0.578	6.27e-72	YES	ssb CDS	551	BAp_NC_011833 - 0551__single-stranded DNA-binding protein CDS	single-stranded DNA-binding protein CDS	0.314	582315	582830	-	516	0.584	3.27e-71	YES	ssb CDS	493	BBp_NC_004545 - 0493__ssb CDS	ssb CDS	0.309
1	586	PCG	dusA	1038	4261669	4262706	+	0.537											---												---												---
1	587	PCG	dnaB	1416	4264314	4265729	+	0.538	dnaB CDS	550	BAg_NZ_CP009253 - 0550__dnaB CDS	dnaB CDS	0.316	571610	573007	+	1398	0.763	0	YES	dnaB CDS	555	BAk_NC_017256 - 0555__dnaB CDS	dnaB CDS	0.325	583335	584732	+	1398	0.774	0	YES	dnaB CDS	552	BAp_NC_011833 - 0552__dnaB CDS	dnaB CDS	0.324	583500	584897	+	1398	0.768	0	YES	dnaB CDS	494	BBp_NC_004545 - 0494__dnaB CDS	dnaB CDS	0.289
1	588	PCG	gshB	951	3091878	3092828	+	0.534	gshB CDS	551	BAg_NZ_CP009253 - 0551__gshB CDS	gshB CDS	0.251	573086	574045	+	960	0.589	5.26e-149	YES	gshB CDS	556	BAk_NC_017256 - 0556__gshB CDS	gshB CDS	0.268	585040	585999	+	960	0.636	4.32e-162	YES	gshB CDS	553	BAp_NC_011833 - 0553__gshB CDS	gshB CDS	0.28	585144	586106	+	963	0.617	2.45e-158	YES	gshB CDS	495	BBp_NC_004545 - 0495__gshB CDS	gshB CDS	0.268
1	589	PCG	yqgE	564	3092937	3093500	+	0.511											---												---												---		yqgE CDS	496	BBp_NC_004545 - 0496__YqgE/AlgH family protein CDS	YqgE/AlgH family protein CDS	0.248
1	590	PCG	yqgF	417	3093500	3093916	+	0.53	yqgF CDS	552	BAg_NZ_CP009253 - 0552__ruvX CDS	ruvX CDS	0.266	574057	574466	+	410	0.366	1.62e-28	YES	yqgF CDS	557	BAk_NC_017256 - 0557__ruvX CDS	ruvX CDS	0.26	586013	586423	+	411	0.522	4.72e-53	YES	yqgF CDS	554	BAp_NC_011833 - 0554__ruvX CDS	ruvX CDS	0.257	586117	586524	+	408	0.507	5.24e-53	YES	yqgF CDS	497	BBp_NC_004545 - 0497__ruvX CDS	ruvX CDS	0.251
1	591	PCG	leuA	1572	81958	83529	-	0.53											---												---												---		leuA CDS	498	BBp_NC_004545 - 0498__leuA CDS	leuA CDS	0.29
1	592	PCG	leuD	606	78848	79453	-	0.515											---												---												---		leuD CDS	499	BBp_NC_004545 - 0499__leuD CDS	leuD CDS	0.241
1	593	PCG	leuC	1401	79464	80864	-	0.557											---												---												---		leuC CDS	500	BBp_NC_004545 - 0500__leuC CDS	leuC CDS	0.309
1	594	PCG	leuB	1092	80867	81958	-	0.555											---												---												---		leuB CDS	501	BBp_NC_004545 - 0501__leuB CDS	leuB CDS	0.302
1	595	PCG	yggS	705	3095098	3095802	+	0.513	yggS CDS	553	BAg_NZ_CP009253 - 0553__YggS family pyridoxal phosphate-dependent enzyme CDS	YggS family pyridoxal phosphate-dependent enzyme CDS	0.241	574493	575167	+	675	0.393	8.74e-62	YES	yggS CDS	558	BAk_NC_017256 - 0558__YggS family pyridoxal phosphate-dependent enzyme CDS	YggS family pyridoxal phosphate-dependent enzyme CDS	0.22	586491	587144	+	654	0.368	4.44e-53	YES	yggS CDS	555	BAp_NC_011833 - 0555__YggS family pyridoxal phosphate-dependent enzyme CDS	YggS family pyridoxal phosphate-dependent enzyme CDS	0.243	586594	587244	+	651	0.377	6.98e-56	YES	yggS CDS	502	BBp_NC_004545 - 0502__YggS family pyridoxal phosphate-dependent enzyme CDS	YggS family pyridoxal phosphate-dependent enzyme CDS	0.251
1	596	PCG	hemW	1137	3097267	3098403	+	0.532	hemW CDS	554	BAg_NZ_CP009253 - 0554__hemW CDS	hemW CDS	0.226	575207	576337	+	1131	0.466	2.14e-143	YES	hemW CDS	559	BAk_NC_017256 - 0559__hemW CDS	hemW CDS	0.229	587189	588319	+	1131	0.495	1.72e-145	YES	hemW CDS	556	BAp_NC_011833 - 0556__hemW CDS	hemW CDS	0.247	587287	588417	+	1131	0.476	1.17e-141	YES	hemW CDS	503	BBp_NC_004545 - 0503__hemW CDS	hemW CDS	0.21
1	597	PCG	trmB	720	3102133	3102852	-	0.526	trmB CDS	555	BAg_NZ_CP009253 - 0555__trmB CDS	trmB CDS	0.229	576345	577061	-	717	0.397	2.22e-74	YES	trmB CDS	560	BAk_NC_017256 - 0560__trmB CDS	trmB CDS	0.251	588330	589049	-	720	0.49	1.19e-92	YES	trmB CDS	557	BAp_NC_011833 - 0557__trmB CDS	trmB CDS	0.244	588424	589143	-	720	0.481	6.54e-89	YES	trmB CDS	504	BBp_NC_004545 - 0504__trmB CDS	trmB CDS	0.236
1	598	PCG	mutY	1053	3103013	3104065	+	0.552	mutY CDS	556	BAg_NZ_CP009253 - 0556__mutY CDS	mutY CDS	0.227	577189	578229	+	1041	0.397	1.38e-107	YES	mutY CDS	561	BAk_NC_017256 - 0561__mutY CDS	mutY CDS	0.23	589164	590216	+	1053	0.436	3.72e-122	YES	mutY CDS	558	BAp_NC_011833 - 0558__mutY CDS	mutY CDS	0.249	589241	590293	+	1053	0.453	4.81e-126	YES	mutY CDS	505	BBp_NC_004545 - 0505__mutY CDS	mutY CDS	0.232
1	599	PCG	yggX	276	3104093	3104368	+	0.475	yggX CDS	557	BAg_NZ_CP009253 - 0557__oxidative damage protection protein CDS	oxidative damage protection protein CDS	0.217	578258	578497	+	240	0.473	7.23e-27	YES	yggX CDS	562	BAk_NC_017256 - 0562__oxidative damage protection protein CDS	oxidative damage protection protein CDS	0.226	590236	590469	+	234	0.571	9.02e-35	YES	yggX CDS	559	BAp_NC_011833 - 0559__oxidative damage protection protein CDS	oxidative damage protection protein CDS	0.226	590313	590546	+	234	0.527	1.8e-32	YES	yggX CDS	506	BBp_NC_004545 - 0506__oxidative damage protection protein CDS	oxidative damage protection protein CDS	0.211
1	600	PCG	murI	858	4165428	4166285	+	0.515	murI CDS	558	BAg_NZ_CP009253 - 0558__murI CDS	murI CDS	0.208	578567	579349	+	783	0.359	3.77e-68	YES	murI CDS	563	BAk_NC_017256 - 0563__murI CDS	murI CDS	0.209	590548	591336	+	789	0.398	9.39e-70	YES	murI CDS	560	BAp_NC_011833 - 0560__glutamate racemase CDS	glutamate racemase CDS	0.224	590640	591428	+	789	0.394	3.43e-71	YES	murI CDS	507	BBp_NC_004545 - 0507__murI CDS	murI CDS	0.201
1	601	PCG	sbcB	1428	2082756	2084183	+	0.501	sbcB CDS	559	BAg_NZ_CP009253 - 0559__sbcB CDS	sbcB CDS	0.222	579336	580796	-	1461	0.437	5.14e-156	YES	sbcB CDS	564	BAk_NC_017256 - 0564__sbcB CDS	sbcB CDS	0.222	591323	592768	-	1446	0.456	4.94e-169	YES	sbcB CDS	561	BAp_NC_011833 - 0561__sbcB CDS	sbcB CDS	0.227	591425	592942	-	1518	0.453	4.03e-165	YES	sbcB CDS	508	BBp_NC_004545 - 0508__sbcB CDS	sbcB CDS	0.239
0	601.1	PCG	sbcB	1428	2082756	2084183	+	0.501											---												---												---
0	601.2	PCG	sbcB	1428	2082756	2084183	+	0.501											---												---												---
0	601.3	PCG	sbcB	1428	2082756	2084183	+	0.501											---												---												---
1	602	PCG	yeeX	330	2079032	2079361	-	0.479	yeeX CDS	560	BAg_NZ_CP009253 - 0560__DUF496 family protein CDS	DUF496 family protein CDS	0.209	580883	581188	+	306	0.596	4.07e-44	YES	yeeX CDS	565	BAk_NC_017256 - 0565__DUF496 family protein CDS	DUF496 family protein CDS	0.214	592850	593158	+	309	0.633	3.4e-45	YES	yeeX CDS	562	BAp_NC_011833 - 0562__DUF496 family protein CDS	DUF496 family protein CDS	0.207	592941	593249	+	309	0.624	1.49e-43	YES
1	603	tRNA	---						---	561	BAg_NZ_CP009253 - 0561__tRNA-Asn	tRNA-Asn		581223	581295	-	73		---		---	566	BAk_NC_017256 - 0566__tRNA-Asn	tRNA-Asn		593170	593242	-	73		---		---	563	BAp_NC_011833 - 0563__tRNA-Asn	tRNA-Asn		593258	593330	-	73		---		---	509	BBp_NC_004545 - 0509__tRNA-Asn	tRNA-Asn
1	604	tRNA	---						---	562	BAg_NZ_CP009253 - 0562__tRNA-Ile	tRNA-Ile		581432	581504	+	73		---		---	567	BAk_NC_017256 - 0567__tRNA-Ile	tRNA-Ile		593376	593448	+	73		---		---	564	BAp_NC_011833 - 0564__tRNA-Ile	tRNA-Ile		593464	593536	+	73		---		---	510	BBp_NC_004545 - 0510__tRNA-Ile	tRNA-Ile
1	605	PCG	pyrE	642	3815127	3815768	-	0.531	---	563	BAg_NZ_CP009253 - 0563__pyrE CDS	pyrE CDS	0.242	581584	582227	+	644	0.156	---		pyrE CDS	568	BAk_NC_017256 - 0568__pyrE CDS	pyrE CDS	0.241	593580	594221	+	642	0.467	9.76e-78	YES	pyrE CDS	565	BAp_NC_011833 - 0565__pyrE CDS	pyrE CDS	0.271	593630	594271	+	642	0.495	3.96e-80	YES	pyrE CDS	511	BBp_NC_004545 - 0511__pyrE CDS	pyrE CDS	0.23
1	606	PCG	dut	459	3813929	3814387	+	0.545	dut CDS	564	BAg_NZ_CP009253 - 0564__dut CDS	dut CDS	0.294	582240	582701	-	462	0.532	1.72e-61	YES	dut CDS	569	BAk_NC_017256 - 0569__dut CDS	dut CDS	0.29	594231	594689	-	459	0.612	1.88e-71	YES	dut CDS	566	BAp_NC_011833 - 0566__dut CDS	dut CDS	0.312	594283	594747	-	465	0.603	6.13e-69	YES	dut CDS	512	BBp_NC_004545 - 0512__dut CDS	dut CDS	0.325
1	607	PCG	cysQ	741	4436755	4437495	+	0.552	cysQ CDS	565	BAg_NZ_CP009253 - 0565__cysQ CDS	cysQ CDS	0.279	582726	583478	-	753	0.498	7.97e-81	YES	cysQ CDS	570	BAk_NC_017256 - 0570__cysQ CDS	cysQ CDS	0.281	594733	595479	-	747	0.544	1.69e-95	YES	cysQ CDS	567	BAp_NC_011833 - 0567__cysQ CDS	cysQ CDS	0.301	594791	595588	-	798	0.542	1.22e-91	YES
1	608	PCG	rplI	450	4426108	4426557	+	0.498	rplI CDS	566	BAg_NZ_CP009253 - 0566__rplI CDS	rplI CDS	0.249	583501	583953	-	453	0.49	2.34e-49	YES	rplI CDS	571	BAk_NC_017256 - 0571__rplI CDS	rplI CDS	0.265	595524	595976	-	453	0.51	4.91e-53	YES	rplI CDS	568	BAp_NC_011833 - 0568__rplI CDS	rplI CDS	0.28	595575	596027	-	453	0.517	1.76e-52	YES	rplI CDS	513	BBp_NC_004545 - 0513__rplI CDS	rplI CDS	0.234
1	609	PCG	rpsR	228	4425839	4426066	+	0.526	rpsR CDS	567	BAg_NZ_CP009253 - 0567__rpsR CDS	rpsR CDS	0.307	584001	584228	-	228	0.867	1.13e-46	YES	rpsR CDS	572	BAk_NC_017256 - 0572__rpsR CDS	rpsR CDS	0.351	596019	596246	-	228	0.907	2.8e-48	YES	rpsR CDS	569	BAp_NC_011833 - 0569__rpsR CDS	rpsR CDS	0.316	596076	596303	-	228	0.933	4.47e-49	YES	rpsR CDS	514	BBp_NC_004545 - 0514__rpsR CDS	rpsR CDS	0.311
1	610	PCG	rpsF	396	4425118	4425513	+	0.525	rpsF CDS	568	BAg_NZ_CP009253 - 0568__rpsF CDS	rpsF CDS	0.234	584332	584673	-	342	0.549	1.91e-48	YES	rpsF CDS	573	BAk_NC_017256 - 0573__rpsF CDS	rpsF CDS	0.263	596370	596711	-	342	0.584	6.94e-52	YES	rpsF CDS	570	BAp_NC_011833 - 0570__rpsF CDS	rpsF CDS	0.266	596429	596770	-	342	0.575	1.38e-51	YES	rpsF CDS	515	BBp_NC_004545 - 0515__rpsF CDS	rpsF CDS	0.269
1	611	PCG	rnr	2442	4406654	4409095	+	0.553	rnr CDS	569	BAg_NZ_CP009253 - 0569__rnr CDS	rnr CDS	0.255	584856	587042	-	2187	0.484	0	YES	rnr CDS	574	BAk_NC_017256 - 0574__rnr CDS	rnr CDS	0.272	596871	599069	-	2199	0.541	0	YES	rnr CDS	571	BAp_NC_011833 - 0571__rnr CDS	rnr CDS	0.284	596936	599131	-	2196	0.528	0	YES
1	612	PCG	purA	1299	4404687	4405985	+	0.539	purA CDS	570	BAg_NZ_CP009253 - 0570__adenylosuccinate synthase CDS	adenylosuccinate synthase CDS	0.292	587120	588412	-	1293	0.56	0	YES	purA CDS	575	BAk_NC_017256 - 0575__adenylosuccinate synthase CDS	adenylosuccinate synthase CDS	0.308	599211	600506	-	1296	0.569	0	YES	purA CDS	572	BAp_NC_011833 - 0572__adenylosuccinate synthase CDS	adenylosuccinate synthase CDS	0.289	599261	600562	-	1302	0.581	0	YES	purA CDS	516	BBp_NC_004545 - 0516__adenylosuccinate synthase CDS	adenylosuccinate synthase CDS	0.305
1	613	PCG	hflC	1005	4403300	4404304	+	0.53	hflC CDS	571	BAg_NZ_CP009253 - 0571__hflC CDS	hflC CDS	0.288	588442	589365	-	924	0.629	1.68e-151	YES	hflC CDS	576	BAk_NC_017256 - 0576__hflC CDS	hflC CDS	0.277	600557	601657	-	1101	0.582	6.53e-149	YES	hflC CDS	573	BAp_NC_011833 - 0573__hflC CDS	hflC CDS	0.289	600612	601544	-	933	0.647	8.33e-155	YES	hflC CDS	517	BBp_NC_004545 - 0517__hflC CDS	hflC CDS	0.239
1	614	PCG	hflK	1260	4402038	4403297	+	0.562	hflK CDS	572	BAg_NZ_CP009253 - 0572__hflK CDS	hflK CDS	0.289	589370	590602	-	1233	0.534	3.2e-147	YES	hflK CDS	577	BAk_NC_017256 - 0577__hflK CDS	hflK CDS	0.283	601660	602880	-	1221	0.544	8.21e-152	YES	hflK CDS	574	BAp_NC_011833 - 0574__hflK CDS	hflK CDS	0.286	601547	602767	-	1221	0.534	3.65e-149	YES	hflK CDS	518	BBp_NC_004545 - 0518__hflK CDS	hflK CDS	0.248
1	615	PCG	miaA	951	4399252	4400202	+	0.534	miaA CDS	573	BAg_NZ_CP009253 - 0573__miaA CDS	miaA CDS	0.249	590772	591737	-	966	0.494	3.45e-119	YES	miaA CDS	578	BAk_NC_017256 - 0578__miaA CDS	miaA CDS	0.267	603039	603947	-	909	0.533	1.72e-119	YES	miaA CDS	575	BAp_NC_011833 - 0575__miaA CDS	miaA CDS	0.261	602924	603832	-	909	0.503	4.51e-116	YES	miaA CDS	519	BBp_NC_004545 - 0519__miaA CDS	miaA CDS	0.258
1	616	PCG	mutL	1848	4397412	4399259	+	0.563											---		mutL CDS	579	BAk_NC_017256 - 0579__mutL CDS	mutL CDS	0.214	603983	605734	-	1752	0.339	6.53e-128	YES	mutL CDS	576	BAp_NC_011833 - 0576__mutL CDS	mutL CDS	0.216	603870	605624	-	1755	0.331	5.87e-130	YES	mutL CDS	520	BBp_NC_004545 - 0520__mutL CDS	mutL CDS	0.24
1	617	PCG	mtlD	1149	3774424	3775572	+	0.524	mtlD CDS	574	BAg_NZ_CP009253 - 0574__mannitol-1-phosphate 5-dehydrogenase CDS	mannitol-1-phosphate 5-dehydrogenase CDS	0.245	592476	593651	-	1176	0.415	7.35e-116	YES	mtlD CDS	580	BAk_NC_017256 - 0580__mannitol-1-phosphate 5-dehydrogenase CDS	mannitol-1-phosphate 5-dehydrogenase CDS	0.257	605771	606928	-	1158	0.465	5.36e-136	YES	mtlD CDS	577	BAp_NC_011833 - 0577__mannitol-1-phosphate 5-dehydrogenase CDS	mannitol-1-phosphate 5-dehydrogenase CDS	0.252	605724	606881	-	1158	0.47	2.24e-132	YES	mtlD CDS	521	BBp_NC_004545 - 0521__mannitol-1-phosphate 5-dehydrogenase CDS	mannitol-1-phosphate 5-dehydrogenase CDS	0.24
1	618	PCG	mtlA	1914	3772281	3774194	+	0.539	mtlA CDS	575	BAg_NZ_CP009253 - 0575__PTS mannitol transporter subunit IICBA CDS	PTS mannitol transporter subunit IICBA CDS	0.269	593671	595557	-	1887	0.505	0	YES	mtlA CDS	581	BAk_NC_017256 - 0581__PTS mannitol transporter subunit IICBA CDS	PTS mannitol transporter subunit IICBA CDS	0.269	606973	608871	-	1899	0.559	0	YES	mtlA CDS	578	BAp_NC_011833 - 0578__PTS mannitol transporter subunit IICBA CDS	PTS mannitol transporter subunit IICBA CDS	0.281	606923	608821	-	1899	0.563	0	YES	mtlA CDS	522	BBp_NC_004545 - 0522__PTS mannitol transporter subunit IICBA CDS	PTS mannitol transporter subunit IICBA CDS	0.279
1	619	PCG	pgi	1650	4233758	4235407	+	0.513	pgi CDS	576	BAg_NZ_CP009253 - 0576__pgi CDS	pgi CDS	0.256	595668	597326	-	1659	0.639	0	YES	pgi CDS	582	BAk_NC_017256 - 0582__pgi CDS	pgi CDS	0.249	609062	610714	-	1653	0.642	0	YES	pgi CDS	579	BAp_NC_011833 - 0579__pgi CDS	pgi CDS	0.261	608995	610644	-	1650	0.65	0	YES	pgi CDS	523	BBp_NC_004545 - 0523__pgi CDS	pgi CDS	0.249
1	620	PCG	orn	546	4391604	4392149	+	0.54	orn CDS	577	BAg_NZ_CP009253 - 0577__orn CDS	orn CDS	0.267	597491	598033	+	543	0.552	4.77e-75	YES	orn CDS	583	BAk_NC_017256 - 0583__orn CDS	orn CDS	0.237	610928	611476	+	549	0.624	5.3e-90	YES	orn CDS	580	BAp_NC_011833 - 0580__orn CDS	orn CDS	0.27	610958	611512	+	555	0.608	1.07e-86	YES	orn CDS	524	BBp_NC_004545 - 0524__orn CDS	orn CDS	0.251
1	621	tRNA	---						---	578	BAg_NZ_CP009253 - 0578__tRNA-Gly	tRNA-Gly		598143	598215	+	73		---		---	584	BAk_NC_017256 - 0584__tRNA-Gly	tRNA-Gly		611575	611647	+	73		---		---	581	BAp_NC_011833 - 0581__tRNA-Gly	tRNA-Gly		611600	611675	+	76		---		---	525	BBp_NC_004545 - 0525__tRNA-Gly	tRNA-Gly
1	622	PCG	amiB	1338	4396065	4397402	+	0.551	amiB CDS	579	BAg_NZ_CP009253 - 0579__N-acetylmuramoyl-L-alanine amidase CDS	N-acetylmuramoyl-L-alanine amidase CDS	0.231	598270	599148	+	879	0.226	1.44e-65	YES	amiB CDS	585	BAk_NC_017256 - 0585__N-acetylmuramoyl-L-alanine amidase CDS	N-acetylmuramoyl-L-alanine amidase CDS	0.239	611953	612627	+	675	0.359	1.43e-62	YES	amiB CDS	582	BAp_NC_011833 - 0582__N-acetylmuramoyl-L-alanine amidase CDS	N-acetylmuramoyl-L-alanine amidase CDS	0.239	611965	612678	+	714	0.224	9.38e-67	YES	amiB CDS	526	BBp_NC_004545 - 0526__N-acetylmuramoyl-L-alanine amidase CDS	N-acetylmuramoyl-L-alanine amidase CDS	0.245
1	623	PCG	rpmE	213	4127013	4127225	+	0.493	rpmE CDS	580	BAg_NZ_CP009253 - 0580__rpmE CDS	rpmE CDS	0.256	599243	599461	-	219	0.629	2.48e-31	YES	rpmE CDS	586	BAk_NC_017256 - 0586__rpmE CDS	rpmE CDS	0.274	612714	612932	-	219	0.614	6.56e-32	YES	rpmE CDS	583	BAp_NC_011833 - 0583__rpmE CDS	rpmE CDS	0.283	612785	613003	-	219	0.629	4.27e-33	YES	rpmE CDS	527	BBp_NC_004545 - 0527__rpmE CDS	rpmE CDS	0.271
1	624	PCG	ftsN	960	4122380	4123339	-	0.574											---												---		ftsN CDS	584	BAp_NC_011833 - 0584__hypothetical protein CDS	hypothetical protein CDS	0.164	613214	613372	+	159	0.053	0.000414	YES
1	625	PCG	hslV	531	4121757	4122287	-	0.527	hslV CDS	581	BAg_NZ_CP009253 - 0581__hslV CDS	hslV CDS	0.315	599864	600394	+	531	0.716	5.16e-97	YES	hslV CDS	587	BAk_NC_017256 - 0587__hslV CDS	hslV CDS	0.301	613403	613933	+	531	0.727	1.72e-96	YES	hslV CDS	585	BAp_NC_011833 - 0585__hslV CDS	hslV CDS	0.305	613591	614121	+	531	0.727	2.48e-96	YES	hslV CDS	528	BBp_NC_004545 - 0528__hslV CDS	hslV CDS	0.313
1	626	PCG	hslU	1332	4120416	4121747	-	0.526	hslU CDS	582	BAg_NZ_CP009253 - 0582__hslU CDS	hslU CDS	0.302	600404	601735	+	1332	0.743	0	YES	hslU CDS	588	BAk_NC_017256 - 0588__hslU CDS	hslU CDS	0.316	613946	615277	+	1332	0.77	0	YES	hslU CDS	586	BAp_NC_011833 - 0586__hslU CDS	hslU CDS	0.318	614134	615465	+	1332	0.761	0	YES	hslU CDS	529	BBp_NC_004545 - 0529__hslU CDS	hslU CDS	0.312
1	627	PCG	ibpA	414	3867009	3867422	-	0.471	ibpA CDS	583	BAg_NZ_CP009253 - 0583__Hsp20 family protein CDS	Hsp20 family protein CDS	0.222	601913	602386	+	474	0.304	3.99e-16	YES	ibpA CDS	589	BAk_NC_017256 - 0589__Hsp20 family protein CDS	Hsp20 family protein CDS	0.219	615490	615972	+	483	0.309	2.66e-19	YES	ibpA CDS	587	BAp_NC_011833 - 0587__Hsp20 family protein CDS	Hsp20 family protein CDS	0.241	615672	616145	+	474	0.322	3e-21	YES
1	628	PCG	zapB	246	4118515	4118760	+	0.484											---												---												---
1	629	PCG	trpD	1596	1319789	1321384	-	0.564											---												---												---		trpD CDS	530	BBp_NC_004545 - 0530__glutamine amidotransferase CDS	glutamine amidotransferase CDS	0.295
1	630	PCG	trpE	1563	1321384	1322946	-	0.544											---												---												---		trpE CDS	531	BBp_NC_004545 - 0531__anthranilate synthase component 1 CDS	anthranilate synthase component 1 CDS	0.289
1	631	PCG	fpr	747	4113726	4114472	-	0.535	fpr CDS	584	BAg_NZ_CP009253 - 0584__ferredoxin--NADP( ) reductase CDS	ferredoxin--NADP( ) reductase CDS	0.256	602488	603240	+	753	0.56	7.45e-107	YES	fpr CDS	590	BAk_NC_017256 - 0590__ferredoxin--NADP( ) reductase CDS	ferredoxin--NADP( ) reductase CDS	0.258	616050	616808	+	759	0.548	1.15e-105	YES	fpr CDS	588	BAp_NC_011833 - 0588__ferredoxin--NADP( ) reductase CDS	ferredoxin--NADP( ) reductase CDS	0.261	616222	616980	+	759	0.524	2.94e-102	YES	fpr CDS	532	BBp_NC_004545 - 0532__ferredoxin--NADP reductase CDS	ferredoxin--NADP reductase CDS	0.248
1	632	PCG	epmA	978	4382643	4383620	+	0.527	epmA CDS	585	BAg_NZ_CP009253 - 0585__epmA CDS	epmA CDS	0.241	603247	604224	-	978	0.495	3.44e-128	YES	epmA CDS	591	BAk_NC_017256 - 0591__epmA CDS	epmA CDS	0.243	616828	617802	-	975	0.508	1.17e-137	YES	epmA CDS	589	BAp_NC_011833 - 0589__epmA CDS	epmA CDS	0.255	616998	617972	-	975	0.52	6.46e-136	YES	epmA CDS	533	BBp_NC_004545 - 0533__epmA CDS	epmA CDS	0.266
1	633	PCG	coaD	480	3809825	3810304	+	0.527	coaD CDS	586	BAg_NZ_CP009253 - 0586__coaD CDS	coaD CDS	0.23	604319	604810	+	492	0.503	1.47e-65	YES	coaD CDS	592	BAk_NC_017256 - 0592__coaD CDS	coaD CDS	0.237	617873	618370	+	498	0.533	2.97e-69	YES	coaD CDS	590	BAp_NC_011833 - 0590__coaD CDS	coaD CDS	0.249	618043	618540	+	498	0.515	5.18e-68	YES
1	634	PCG	---						---	587	BAg_NZ_CP009253 - 0587__hypothetical protein CDS	hypothetical protein CDS	0.262	604879	605964	-	1086	0.113	---			593	BAk_NC_017256 - 0593__hypothetical protein CDS	hypothetical protein CDS	0.208	618456	619022	-	567	0.178	---		---	591	BAp_NC_011833 - 0591__hypothetical protein CDS	hypothetical protein CDS	0.255	618627	619730	-	1104	0.096	---		---	534	BBp_NC_004545 - 0534__hypothetical protein CDS	hypothetical protein CDS	0.297
1	635	PCG	---						---	589	BAg_NZ_CP009253 - 0588__hypothetical protein CDS	hypothetical protein CDS	0.2	605991	606404	-	414	0.121	---			594	BAk_NC_017256 - 0594__hypothetical protein CDS	hypothetical protein CDS	0.214	619538	619915	-	378	0.094	---		---	592	BAp_NC_011833 - 0592__hypothetical protein CDS	hypothetical protein CDS	0.206	619723	620061	-	339	0.121	---
1	636	PCG	rsmJ	753	3642380	3643132	-	0.582	rsmJ CDS	589	BAg_NZ_CP009253 - 0589__class I SAM-dependent methyltransferase CDS	class I SAM-dependent methyltransferase CDS	0.233	606630	607394	+	765	0.398	1.24e-63	YES	rsmJ CDS	595	BAk_NC_017256 - 0595__class I SAM-dependent methyltransferase CDS	class I SAM-dependent methyltransferase CDS	0.232	620074	620814	+	741	0.424	1.16e-70	YES	rsmJ CDS	593	BAp_NC_011833 - 0593__class I SAM-dependent methyltransferase CDS	class I SAM-dependent methyltransferase CDS	0.259	620217	620957	+	741	0.44	7.99e-71	YES
1	637	PCG	uspA	435	3640111	3640545	+	0.492											---												---												---		uspA CDS	535	BBp_NC_004545 - 0535__universal stress protein CDS	universal stress protein CDS	0.235
1	638	PCG	pitA	1500	3637642	3639141	+	0.541											---												---												---		pitA CDS	536	BBp_NC_004545 - 0536__inorganic phosphate transporter CDS	inorganic phosphate transporter CDS	0.241
1	639	PCG	pitB	1500	3134872	3136371	-	0.519	pitB CDS	590	BAg_NZ_CP009253 - 0590__inorganic phosphate transporter CDS	inorganic phosphate transporter CDS	0.264	607434	608888	-	1455	0.54	0	YES	pitB CDS	596	BAk_NC_017256 - 0596__inorganic phosphate transporter CDS	inorganic phosphate transporter CDS	0.266	620893	622329	-	1437	0.571	0	YES	pitB CDS	594	BAp_NC_011833 - 0594__inorganic phosphate transporter CDS	inorganic phosphate transporter CDS	0.272	621040	622512	-	1473	0.551	0	YES
1	640	PCG	ynfM	1254	1669699	1670952	+	0.53	ynfM CDS	591	BAg_NZ_CP009253 - 0591__MFS transporter CDS	MFS transporter CDS	0.241	608985	610190	-	1206	0.451	1.01e-133	YES	ynfM CDS	597	BAk_NC_017256 - 0597__MFS transporter CDS	MFS transporter CDS	0.259	622492	623709	-	1218	0.484	8.54e-143	YES	ynfM CDS	595	BAp_NC_011833 - 0595__MFS transporter CDS	MFS transporter CDS	0.267	622679	623896	-	1218	0.487	7.83e-143	YES	ynfM CDS	537	BBp_NC_004545 - 0537__MFS transporter CDS	MFS transporter CDS	0.284
1	641	PCG	dapF	825	3994762	3995586	+	0.552	dapF CDS	592	BAg_NZ_CP009253 - 0592__dapF CDS	dapF CDS	0.257	610220	611074	-	855	0.485	2.66e-108	YES	dapF CDS	598	BAk_NC_017256 - 0598__dapF CDS	dapF CDS	0.258	623743	624597	-	855	0.475	2.51e-104	YES	dapF CDS	596	BAp_NC_011833 - 0596__dapF CDS	dapF CDS	0.269	623931	624755	-	825	0.504	1.1e-111	YES	dapF CDS	538	BBp_NC_004545 - 0538__dapF CDS	dapF CDS	0.265
1	642	PCG	cyaY	321	3993739	3994059	-	0.539	cyaY CDS	593	BAg_NZ_CP009253 - 0593__cyaY CDS	cyaY CDS	0.184	611184	611531	+	348	0.407	1.11e-28	YES	cyaY CDS	599	BAk_NC_017256 - 0599__cyaY CDS	cyaY CDS	0.177	624737	625087	+	351	0.388	4.61e-28	YES	cyaY CDS	597	BAp_NC_011833 - 0597__cyaY CDS	cyaY CDS	0.202	624974	625324	+	351	0.422	7.51e-31	YES	cyaY CDS	539	BBp_NC_004545 - 0539__cyaY CDS	cyaY CDS	0.202
1	643	PCG	hemC	942	3989825	3990766	-	0.562	hemC CDS	594	BAg_NZ_CP009253 - 0594__hemC CDS	hemC CDS	0.3	611636	612577	+	942	0.559	5.13e-130	YES	hemC CDS	600	BAk_NC_017256 - 0600__hemC CDS	hemC CDS	0.276	625225	626169	+	945	0.554	4.33e-130	YES	hemC CDS	598	BAp_NC_011833 - 0598__hemC CDS	hemC CDS	0.283	625453	626397	+	945	0.565	3.02e-130	YES
1	644	PCG	hemD	741	3989088	3989828	-	0.529	hemD CDS	595	BAg_NZ_CP009253 - 0595__uroporphyrinogen-III synthase CDS	uroporphyrinogen-III synthase CDS	0.21	612579	613325	+	747	0.35	1.23e-62	YES	hemD CDS	601	BAk_NC_017256 - 0601__uroporphyrinogen-III synthase CDS	uroporphyrinogen-III synthase CDS	0.23	626166	626513	+	348	0.261	5.73e-26	NO	hemD CDS	599	BAp_NC_011833 - 0599__uroporphyrinogen III methyltransferase CDS	uroporphyrinogen III methyltransferase CDS	0.221	626394	626741	+	348	0.33	1.03e-22	NO
0	644.1	PCG	hemD	741	3989088	3989828	-	0.529											---		hemD CDS	602	BAk_NC_017256 - 0602__uroporphyrinogen-III synthase CDS	uroporphyrinogen-III synthase CDS	0.192	626471	626923	+	453	0.326	5.73e-26	NO	hemD CDS	600	BAp_NC_011833 - 0600__uroporphyrinogen-III synthase CDS	uroporphyrinogen-III synthase CDS	0.224	626702	627151	+	450	0.336	1.03e-22	NO
1	645	tRNA	---						---	596	BAg_NZ_CP009253 - 0596__tRNA-Pro	tRNA-Pro		613333	613406	-	74		---		---	603	BAk_NC_017256 - 0603__tRNA-Pro	tRNA-Pro		626929	627005	-	77		---		---	601	BAp_NC_011833 - 0601__tRNA-Pro	tRNA-Pro		627157	627233	-	77		---		---	540	BBp_NC_004545 - 0540__tRNA-Pro	tRNA-Pro
1	646	tRNA	---						---	597	BAg_NZ_CP009253 - 0597__tRNA-His	tRNA-His		613424	613496	-	73		---		---	604	BAk_NC_017256 - 0604__tRNA-His	tRNA-His		627036	627111	-	76		---		---	602	BAp_NC_011833 - 0602__tRNA-His	tRNA-His		627270	627345	-	76		---		---	541	BBp_NC_004545 - 0541__tRNA-His	tRNA-His
1	647	tRNA	---						---	598	BAg_NZ_CP009253 - 0598__tRNA-Arg	tRNA-Arg		613531	613604	-	74		---		---	605	BAk_NC_017256 - 0605__tRNA-Arg	tRNA-Arg		627142	627215	-	74		---		---	603	BAp_NC_011833 - 0603__tRNA-Arg	tRNA-Arg		627375	627448	-	74		---		---	542	BBp_NC_004545 - 0542__tRNA-Arg	tRNA-Arg
1	648	PCG	rho	1260	3966417	3967676	+	0.503	rho CDS	599	BAg_NZ_CP009253 - 0599__rho CDS	rho CDS	0.325	613672	614931	-	1260	0.957	0	YES	rho CDS	606	BAk_NC_017256 - 0606__rho CDS	rho CDS	0.34	627385	628644	-	1260	0.957	0	YES	rho CDS	604	BAp_NC_011833 - 0604__rho CDS	rho CDS	0.341	627635	628894	-	1260	0.962	0	YES	rho CDS	543	BBp_NC_004545 - 0543__rho CDS	rho CDS	0.329
1	649	PCG	trxA	330	3965761	3966090	+	0.509	trxA CDS	600	BAg_NZ_CP009253 - 0600__trxA CDS	trxA CDS	0.275	615048	615374	-	327	0.633	5.11e-49	YES	trxA CDS	607	BAk_NC_017256 - 0607__trxA CDS	trxA CDS	0.266	628773	629099	-	327	0.624	1.83e-50	YES	trxA CDS	605	BAp_NC_011833 - 0605__trxA CDS	trxA CDS	0.269	629024	629350	-	327	0.624	8.66e-50	YES	trxA CDS	544	BBp_NC_004545 - 0544__trxA CDS	trxA CDS	0.245
1	650	PCG	rep	2022	3960677	3962698	+	0.535	rep CDS	601	BAg_NZ_CP009253 - 0601__UvrD-helicase domain-containing protein CDS	UvrD-helicase domain-containing protein CDS	0.235	615561	617498	-	1938	0.505	0	YES	rep CDS	608	BAk_NC_017256 - 0608__rep CDS	rep CDS	0.235	629211	631226	-	2016	0.501	0	YES	rep CDS	606	BAp_NC_011833 - 0606__rep CDS	rep CDS	0.24	629552	631489	-	1938	0.507	0	YES	rep CDS	545	BBp_NC_004545 - 0545__UvrD-helicase domain-containing protein CDS	UvrD-helicase domain-containing protein CDS	0.241
1	651	PCG	ilvC	1476	3957970	3959445	+	0.538	ilvC CDS	602	BAg_NZ_CP009253 - 0602__ilvC CDS	ilvC CDS	0.268	617549	619021	-	1473	0.654	0	YES	ilvC CDS	609	BAk_NC_017256 - 0609__ilvC CDS	ilvC CDS	0.266	631268	632740	-	1473	0.684	0	YES	ilvC CDS	607	BAp_NC_011833 - 0607__ilvC CDS	ilvC CDS	0.284	631559	633031	-	1473	0.68	0	YES	ilvC CDS	546	BBp_NC_004545 - 0546__ilvC CDS	ilvC CDS	0.292
1	652	PCG	ilvD	1851	3953478	3955328	+	0.563	ilvD CDS	603	BAg_NZ_CP009253 - 0603__ilvD CDS	ilvD CDS	0.307	619071	620924	-	1854	0.661	0	YES	ilvD CDS	610	BAk_NC_017256 - 0610__ilvD CDS	ilvD CDS	0.313	632773	634626	-	1854	0.68	0	YES	ilvD CDS	608	BAp_NC_011833 - 0608__ilvD CDS	ilvD CDS	0.32	633079	634932	-	1854	0.669	0	YES	ilvD CDS	547	BBp_NC_004545 - 0547__ilvD CDS	ilvD CDS	0.324
1	653	tRNA	---						---	604	BAg_NZ_CP009253 - 0604__tRNA-Trp	tRNA-Trp		621064	621139	-	76		---		---	611	BAk_NC_017256 - 0611__tRNA-Trp	tRNA-Trp		634860	634936	-	77		---		---	609	BAp_NC_011833 - 0609__tRNA-Trp	tRNA-Trp		635177	635250	-	74		---		---	548	BBp_NC_004545 - 0548__tRNA-Trp	tRNA-Trp
1	654	PCG	iscS	1215	2660317	2661531	-	0.533	iscS CDS	605	BAg_NZ_CP009253 - 0605__IscS subfamily cysteine desulfurase CDS	IscS subfamily cysteine desulfurase CDS	0.301	621319	622533	+	1215	0.733	0	YES	iscS CDS	612	BAk_NC_017256 - 0612__IscS subfamily cysteine desulfurase CDS	IscS subfamily cysteine desulfurase CDS	0.29	635104	636318	+	1215	0.74	0	YES	iscS CDS	610	BAp_NC_011833 - 0610__IscS subfamily cysteine desulfurase CDS	IscS subfamily cysteine desulfurase CDS	0.309	635421	636635	+	1215	0.738	0	YES	iscS CDS	549	BBp_NC_004545 - 0549__IscS subfamily cysteine desulfurase CDS	IscS subfamily cysteine desulfurase CDS	0.3
1	655	PCG	iscU	387	2659903	2660289	-	0.501	iscU CDS	606	BAg_NZ_CP009253 - 0606__iscU CDS	iscU CDS	0.318	622564	622950	+	387	0.836	3.72e-78	YES	iscU CDS	613	BAk_NC_017256 - 0613__iscU CDS	iscU CDS	0.328	636347	636733	+	387	0.836	1.82e-78	YES	iscU CDS	611	BAp_NC_011833 - 0611__iscU CDS	iscU CDS	0.307	636666	637049	+	384	0.82	1.98e-77	YES	iscU CDS	550	BBp_NC_004545 - 0550__iscU CDS	iscU CDS	0.331
1	656	PCG	hscB	516	2658952	2659467	-	0.523	hscB CDS	607	BAg_NZ_CP009253 - 0607__hscB CDS	hscB CDS	0.193	623035	623532	+	498	0.267	2.3e-23	YES	hscB CDS	614	BAk_NC_017256 - 0614__hscB CDS	hscB CDS	0.148	636820	637338	+	519	0.297	9.82e-30	YES	hscB CDS	612	BAp_NC_011833 - 0612__hscB CDS	hscB CDS	0.166	637144	637668	+	525	0.271	2.41e-24	YES	hscB CDS	551	BBp_NC_004545 - 0551__hscB CDS	hscB CDS	0.182
1	657	PCG	hscA	1851	2657085	2658935	-	0.577	hscA CDS	608	BAg_NZ_CP009253 - 0608__hscA CDS	hscA CDS	0.258	623573	625399	+	1827	0.425	3.4e-179	YES	hscA CDS	615	BAk_NC_017256 - 0615__hscA CDS	hscA CDS	0.239	637355	639187	+	1833	0.429	0	YES	hscA CDS	613	BAp_NC_011833 - 0613__hscA CDS	hscA CDS	0.249	637680	639515	+	1836	0.431	0	YES	hscA CDS	552	BBp_NC_004545 - 0552__hscA CDS	hscA CDS	0.251
1	658	PCG	fdx	336	2656748	2657083	-	0.518	fdx CDS	609	BAg_NZ_CP009253 - 0609__fdx CDS	fdx CDS	0.321	625399	625734	+	336	0.595	5.19e-47	YES	fdx CDS	616	BAk_NC_017256 - 0616__fdx CDS	fdx CDS	0.321	639187	639522	+	336	0.622	2.41e-49	YES	fdx CDS	614	BAp_NC_011833 - 0614__fdx CDS	fdx CDS	0.315	639515	639850	+	336	0.595	6.54e-48	YES	fdx CDS	553	BBp_NC_004545 - 0553__fdx CDS	fdx CDS	0.287
1	659	PCG	der	1473	2635884	2637356	-	0.522	der CDS	610	BAg_NZ_CP009253 - 0610__der CDS	der CDS	0.216	625742	627100	-	1359	0.401	1.62e-137	YES	der CDS	617	BAk_NC_017256 - 0617__der CDS	der CDS	0.249	639519	640871	-	1353	0.462	2.49e-165	YES	der CDS	615	BAp_NC_011833 - 0615__der CDS	der CDS	0.252	639847	641208	-	1362	0.462	1.89e-164	YES	der CDS	554	BBp_NC_004545 - 0554__der CDS	der CDS	0.225
1	660	PCG	yfgM	621	2638663	2639283	-	0.498	yfgM CDS	611	BAg_NZ_CP009253 - 0611__tetratricopeptide repeat protein CDS	tetratricopeptide repeat protein CDS	0.206	627126	627722	-	597	0.274	1.61e-31	YES	yfgM CDS	618	BAk_NC_017256 - 0618__tetratricopeptide repeat protein CDS	tetratricopeptide repeat protein CDS	0.184	640973	641548	-	576	0.274	1.37e-27	YES	yfgM CDS	616	BAp_NC_011833 - 0616__tetratricopeptide repeat protein CDS	tetratricopeptide repeat protein CDS	0.187	641301	641882	-	582	0.264	6.58e-30	YES	yfgM CDS	555	BBp_NC_004545 - 0555__tetratricopeptide repeat protein CDS	tetratricopeptide repeat protein CDS	0.182
[truncated: 105 more columns]
