# Supplementary material for: Host-specific co-evolution likely driven by diet in Buchnera aphidicola
Source: BMC Genomics. 2024 Feb 8;25:153. doi: 10.1186/s12864-024-10045-3 (PMC10851558; doi:10.1186/s12864-024-10045-3)
Supplement: Supplementary file 2 — Additional file 2. Multiple linear regression modelling of Buchnera protein coding genes %GC and length compared to Escherichia coli, str K12. [file 12864_2024_10045_MOESM2_ESM.xlsx]

## Sheet: AddFile 2-Linear regression
Additional File 2. Multiple linear regression modelling of Buchnera protein coding genes %GC and length compared to Escherichia coli, str K12.
	Confidence interval (%): 95
	Tolerance: 0.0001
	Summary statistics:
	Variable	Observations	Obs. with missing data	Obs. without missing data	Minimum	Maximum	Mean	Std. deviation
	E. coli %ID	5291	0	5291	0.031	0.967	0.526567	0.16599
	PCG % GC content	5291	0	5291	0.083	0.393	0.258594	0.0417806
	Gene Size	5291	0	5291	66	4242	973.283	633.666
	Correlation matrix:
		PCG % GC content	Gene Size	E. coli %ID
	PCG % GC content	1	0.0444594	0.784345
	Gene Size	0.0444594	1	0.0403004
	E. coli %ID	0.784345	0.0403004	1
	Multicolinearity statistics:
		PCG % GC content	Gene Size
	Tolerance	0.998023	0.998023
	VIF	1.00198	1.00198
	Regression of variable E. coli %ID:
	Goodness of fit statistics (E. coli %ID):
	Observations	5291
	Sum of weights	5291
	DF	5288
	R²	0.615226
	Adjusted R²	0.615081
	MSE	0.0106055
	RMSE	0.102983
	MAPE	21.9286
	DW	1.64078
	Cp	3
	AIC	-24051.9
	SBC	-24032.2
	PC	0.38521
	Analysis of variance (E. coli %ID):
	Source	DF	Sum of squares	Mean squares	F	Pr > F
	Model	2	89.6714	44.8357	4227.57	0
	Error	5288	56.0821	0.0106055
	Corrected Total	5290	145.753
	Computed against model Y=Mean(Y)
	Type I Sum of Squares analysis (E. coli %ID):
	Source	DF	Sum of squares	Mean squares	F	Pr > F
	PCG % GC content	1	89.6671	89.6671	8454.74	0
	Gene Size	1	0.00430436	0.00430436	0.40586	0.524106
	Type III Sum of Squares analysis (E. coli %ID):
	Source	DF	Sum of squares	Mean squares	F	Pr > F
	PCG % GC content	1	89.4346	89.4346	8432.83	0
	Gene Size	1	0.00430436	0.00430436	0.40586	0.524106
	Model parameters (E. coli %ID):
	Source	Value	Standard error	t	Pr > |t|	Lower bound (95%)	Upper bound (95%)
	Intercept	-0.280383	0.0090553	-30.9634	1.32806e-193	-0.298135	-0.262631
	PCG % GC content	3.11516	0.033923	91.8304	0	3.04866	3.18166
	Gene Size	1.42494e-06	2.2367e-06	0.637071	0.524106	-2.95992e-06	5.80979e-06
	Equation of the model (E. coli %ID):
	E. coli %ID = -0.280382983331527+3.11516065331313*PCG % GC content+1.42493710219451E-06*Gene Size
	Standardized coefficients (E. coli %ID):
	Source	Value	Standard error	t	Pr > |t|	Lower bound (95%)	Upper bound (95%)
	PCG % GC content	0.784103	0.0085386	91.8304	0	0.767364	0.800842
	Gene Size	0.00543969	0.0085386	0.637071	0.524106	-0.0112995	0.0221789
	Predictions and residuals (E. coli %ID):
	Observation	Weight	E. coli %ID	Pred(E. coli %ID)	Residual	Std. residual	Std. dev. on pred. (Mean)	Lower bound 95% (Mean)	Upper bound 95% (Mean)	Std. dev. on pred. (Observation)	Lower bound 95% (Observation)	Upper bound 95% (Observation)	Adjusted Pred.
	Obs1	1	0.616	0.656867	-0.0408669	-0.396831	0.00282472	0.651329	0.662405	0.103022	0.454901	0.858832	0.656898
	Obs2	1	0.636	0.51515	0.12085	1.17349	0.00146105	0.512286	0.518014	0.102994	0.31324	0.71706	0.515126
	Obs3	1	0.835	0.744847	0.0901531	0.875416	0.00327828	0.73842	0.751274	0.103035	0.542855	0.946839	0.744755
	Obs4	1	0.397	0.486648	-0.0896476	-0.870507	0.00181794	0.483084	0.490212	0.102999	0.284727	0.688569	0.486676
	Obs5	1	0.333	0.399479	-0.0664787	-0.645529	0.00218135	0.395202	0.403755	0.103006	0.197544	0.601414	0.399509
	Obs6	1	0.71	0.731113	-0.0211135	-0.205019	0.00287187	0.725483	0.736744	0.103023	0.529145	0.933082	0.73113
	Obs7	1	0.551	0.552609	-0.00160888	-0.0156228	0.00146347	0.54974	0.555478	0.102994	0.350699	0.754519	0.552609
	Obs8	1	0.819	0.771418	0.0475818	0.462034	0.00312354	0.765295	0.777542	0.103031	0.569436	0.973401	0.771374
	Obs9	1	0.526	0.667216	-0.141216	-1.37125	0.00247248	0.662369	0.672063	0.103013	0.465268	0.869164	0.667297
	Obs10	1	0.616	0.52365	0.0923497	0.896746	0.00351827	0.516753	0.530548	0.103043	0.321643	0.725658	0.523542
	Obs11	1	0.399	0.447018	-0.0480183	-0.466273	0.00169173	0.443702	0.450335	0.102997	0.245102	0.648935	0.447031
	Obs12	1	0.709	0.652995	0.0560049	0.543826	0.00213168	0.648816	0.657174	0.103005	0.451062	0.854928	0.652971
	Obs13	1	0.804	0.757171	0.0468293	0.454728	0.00349744	0.750314	0.764027	0.103043	0.555165	0.959177	0.757117
	Obs14	1	0.474	0.358712	0.115288	1.11948	0.00265995	0.353498	0.363927	0.103018	0.156755	0.560669	0.358635
	Obs15	1	0.447	0.614036	-0.167036	-1.62197	0.00237269	0.609384	0.618687	0.103011	0.412093	0.815979	0.614124
	Obs16	1	0.553	0.562989	-0.00998887	-0.0969951	0.00201611	0.559036	0.566941	0.103003	0.361061	0.764917	0.562993
	Obs17	1	0.51	0.57512	-0.0651203	-0.63234	0.00173666	0.571716	0.578525	0.102998	0.373202	0.777039	0.575139
	Obs18	1	0.813	0.813453	-0.000453063	-0.00439938	0.00381901	0.805966	0.82094	0.103054	0.611425	1.01548	0.813454
	Obs19	1	0.852	0.871458	-0.0194582	-0.188945	0.00421907	0.863187	0.879729	0.10307	0.669399	1.07352	0.871491
	Obs20	1	0.622	0.527252	0.0947484	0.920038	0.00168272	0.523953	0.53055	0.102997	0.325335	0.729168	0.527226
	Obs21	1	0.634	0.620954	0.0130457	0.126678	0.00184008	0.617347	0.624562	0.103	0.419033	0.822876	0.62095
	Obs22	1	0.369	0.54584	-0.17684	-1.71717	0.00179353	0.542324	0.549356	0.102999	0.34392	0.74776	0.545894
	Obs23	1	0.374	0.399551	-0.0255514	-0.248112	0.00213532	0.395365	0.403737	0.103005	0.197618	0.601484	0.399562
	Obs24	1	0.36	0.487464	-0.127464	-1.23772	0.00149561	0.484532	0.490396	0.102994	0.285553	0.689375	0.487491
	Obs25	1	0.703	0.658507	0.0444928	0.432039	0.00204181	0.654504	0.66251	0.103003	0.456578	0.860436	0.65849
	Obs26	1	0.583	0.563318	0.019682	0.191118	0.00240003	0.558613	0.568023	0.103011	0.361374	0.765262	0.563307
	Obs27	1	0.473	0.497241	-0.0242413	-0.235391	0.00170745	0.493894	0.500589	0.102997	0.295324	0.699159	0.497248
	Obs28	1	0.41	0.452821	-0.0428211	-0.415807	0.00166317	0.449561	0.456082	0.102997	0.250905	0.654737	0.452832
	Obs29	1	0.561	0.608767	-0.0477673	-0.463836	0.00167992	0.605474	0.612061	0.102997	0.406851	0.810684	0.60878
	Obs30	1	0.607	0.567049	0.0399512	0.387939	0.00322217	0.560732	0.573366	0.103034	0.36506	0.769037	0.56701
	Obs31	1	0.492	0.534922	-0.0429225	-0.416791	0.00195723	0.531086	0.538759	0.103002	0.332996	0.736849	0.534938
	Obs32	1	0.667	0.576675	0.0903248	0.877083	0.00220115	0.57236	0.58099	0.103007	0.37474	0.778611	0.576634
	Obs33	1	0.845	0.741187	0.103813	1.00806	0.00766896	0.726153	0.756221	0.103268	0.538738	0.943635	0.740608
	Obs34	1	0.826	0.684828	0.141172	1.37083	0.00710692	0.670895	0.69876	0.103228	0.482458	0.887197	0.684152
	Obs35	1	0.656	0.667152	-0.0111517	-0.108286	0.00252762	0.662196	0.672107	0.103014	0.465201	0.869102	0.667158
	Obs36	1	0.503	0.539614	-0.0366139	-0.355533	0.00178074	0.536123	0.543105	0.102999	0.337694	0.741534	0.539625
	Obs37	1	0.584	0.605314	-0.0213144	-0.20697	0.00178308	0.601819	0.60881	0.102999	0.403395	0.807234	0.605321
	Obs38	1	0.725	0.685928	0.0390719	0.379401	0.00259157	0.680848	0.691009	0.103016	0.483975	0.887882	0.685903
	Obs39	1	0.773	0.735937	0.0370626	0.35989	0.00288802	0.730276	0.741599	0.103024	0.533968	0.937906	0.735908
	Obs40	1	0.32	0.265309	0.0546912	0.53107	0.00338868	0.258666	0.271952	0.103039	0.0633099	0.467308	0.265249
	Obs41	1	0.457	0.403329	0.0536709	0.521162	0.00196352	0.39948	0.407178	0.103002	0.201403	0.605255	0.40331
	Obs42	1	0.578	0.496562	0.0814384	0.790793	0.00146251	0.493695	0.499429	0.102994	0.294652	0.698472	0.496545
	Obs43	1	0.487	0.521846	-0.0348463	-0.338369	0.00146917	0.518966	0.524726	0.102994	0.319936	0.723756	0.521853
	Obs44	1	0.533	0.565258	-0.0322576	-0.313232	0.00147781	0.56236	0.568155	0.102994	0.363347	0.767168	0.565264
	Obs45	1	0.611	0.649038	-0.0380378	-0.369359	0.00201073	0.645096	0.65298	0.103003	0.44711	0.850966	0.649052
	Obs46	1	0.246	0.699496	-0.453496	-4.40359	0.00239186	0.694807	0.704185	0.103011	0.497552	0.90144	0.699741
	Obs47	1	0.604	0.612519	-0.00851938	-0.0827259	0.00190292	0.608789	0.61625	0.103001	0.410595	0.814443	0.612522
	Obs48	1	0.287	0.352627	-0.0656273	-0.637262	0.0026008	0.347529	0.357726	0.103016	0.150673	0.554581	0.352669
	Obs49	1	0.439	0.402487	0.036513	0.354553	0.00223808	0.398099	0.406875	0.103008	0.20055	0.604424	0.40247
	Obs50	1	0.502	0.593042	-0.0910418	-0.884046	0.00163043	0.589846	0.596238	0.102996	0.391127	0.794957	0.593065
	Obs51	1	0.796	0.737814	0.058186	0.565004	0.0032846	0.731375	0.744253	0.103036	0.535822	0.939806	0.737755
	Obs52	1	0.458	0.47908	-0.0210804	-0.204698	0.00230346	0.474565	0.483596	0.103009	0.27714	0.68102	0.479091
	Obs53	1	0.873	0.757273	0.115727	1.12374	0.00340947	0.750589	0.763957	0.10304	0.555273	0.959273	0.757146
	Obs54	1	0.546	0.615117	-0.0691173	-0.671151	0.00171294	0.611759	0.618475	0.102997	0.4132	0.817035	0.615136
	Obs55	1	0.674	0.720533	-0.0465326	-0.451847	0.0026623	0.715313	0.725752	0.103018	0.518576	0.92249	0.720564
	Obs56	1	0.334	0.562057	-0.228057	-2.21451	0.00146981	0.559176	0.564938	0.102994	0.360147	0.763967	0.562103
	Obs57	1	0.434	0.484614	-0.050614	-0.491478	0.00162125	0.481436	0.487792	0.102996	0.282699	0.686529	0.484627
	Obs58	1	0.374	0.399851	-0.0258506	-0.251018	0.00200389	0.395922	0.403779	0.103003	0.197923	0.601778	0.39986
	Obs59	1	0.576	0.505356	0.0706443	0.685979	0.0017707	0.501884	0.508827	0.102998	0.303436	0.707275	0.505335
	Obs60	1	0.637	0.578723	0.0582772	0.56589	0.00222439	0.574362	0.583084	0.103007	0.376786	0.780659	0.578696
	Obs61	1	0.682	0.564193	0.117807	1.14394	0.00219112	0.559898	0.568489	0.103006	0.362258	0.766128	0.56414
	Obs62	1	0.693	0.630625	0.0623753	0.605684	0.00181375	0.627069	0.63418	0.102999	0.428704	0.832546	0.630605
	Obs63	1	0.438	0.467009	-0.0290088	-0.281685	0.00282698	0.461467	0.472551	0.103022	0.265043	0.668974	0.467031
	Obs64	1	0.508	0.500425	0.00757511	0.0735568	0.00175945	0.496976	0.503874	0.102998	0.298506	0.702344	0.500423
	Obs65	1	0.321	0.355563	-0.0345629	-0.335617	0.00270946	0.350251	0.360875	0.103019	0.153604	0.557522	0.355587
	Obs66	1	0.356	0.478978	-0.122978	-1.19415	0.00218447	0.474695	0.48326	0.103006	0.277043	0.680913	0.479033
	Obs67	1	0.358	0.462444	-0.104444	-1.01419	0.00158059	0.459346	0.465543	0.102995	0.260531	0.664358	0.462469
	Obs68	1	0.202	0.499365	-0.297365	-2.88751	0.00158937	0.496249	0.502481	0.102995	0.297451	0.701278	0.499436
	Obs69	1	0.519	0.637411	-0.118411	-1.14981	0.00202464	0.633442	0.64138	0.103003	0.435482	0.839339	0.637457
	Obs70	1	0.231	0.221829	0.00917097	0.0890531	0.00372781	0.214521	0.229137	0.103051	0.0198073	0.423851	0.221817
	Obs71	1	0.193	0.30687	-0.11387	-1.10572	0.00281546	0.301351	0.31239	0.103022	0.104905	0.508835	0.306955
	Obs72	1	0.231	0.297208	-0.0662085	-0.642905	0.00286827	0.291585	0.302831	0.103023	0.0952406	0.499176	0.29726
	Obs73	1	0.303	0.424161	-0.121161	-1.17651	0.00222623	0.419796	0.428525	0.103007	0.222224	0.626097	0.424217
	Obs74	1	0.45	0.512488	-0.062488	-0.606778	0.00147238	0.509602	0.515374	0.102994	0.310578	0.714398	0.512501
	Obs75	1	0.64	0.632744	0.00725618	0.0704598	0.00245038	0.62794	0.637548	0.103012	0.430797	0.834691	0.63274
	Obs76	1	0.405	0.409179	-0.00417897	-0.0405792	0.00194133	0.405373	0.412985	0.103001	0.207254	0.611104	0.40918
	Obs77	1	0.709	0.629483	0.0795167	0.772133	0.00259121	0.624403	0.634563	0.103016	0.42753	0.831437	0.629433
	Obs78	1	0.6	0.526769	0.0732315	0.711101	0.00218757	0.52248	0.531057	0.103006	0.324833	0.728704	0.526735
	Obs79	1	0.125	0.256135	-0.131135	-1.27337	0.00514818	0.246043	0.266228	0.103112	0.0539938	0.458277	0.256464
	Obs80	1	0.631	0.601977	0.0290231	0.281823	0.00192365	0.598206	0.605748	0.103001	0.400052	0.803902	0.601967
	Obs81	1	0.497	0.562626	-0.0656255	-0.637245	0.00167725	0.559337	0.565914	0.102997	0.360709	0.764542	0.562643
	Obs82	1	0.478	0.508971	-0.030971	-0.300738	0.0014512	0.506126	0.511816	0.102993	0.307061	0.710881	0.508977
	Obs83	1	0.617	0.674592	-0.0575917	-0.559234	0.0021936	0.670291	0.678892	0.103007	0.472656	0.876527	0.674618
	Obs84	1	0.576	0.596332	-0.0203323	-0.197433	0.00160873	0.593179	0.599486	0.102996	0.394418	0.798246	0.596337
	Obs85	1	0.65	0.688164	-0.0381638	-0.370583	0.00315328	0.681982	0.694346	0.103031	0.48618	0.890148	0.6882
	Obs86	1	0.52	0.587239	-0.067239	-0.652912	0.00159289	0.584116	0.590362	0.102996	0.385325	0.789153	0.587255
	Obs87	1	0.087	0.395987	-0.308987	-3.00037	0.00250854	0.39107	0.400905	0.103014	0.194038	0.597937	0.396171
	Obs88	1	0.667	0.658529	0.00847138	0.0822599	0.0020369	0.654535	0.662522	0.103003	0.4566	0.860458	0.658525
	Obs89	1	0.707	0.780289	-0.0732892	-0.711662	0.00310196	0.774208	0.78637	0.10303	0.578308	0.98227	0.780356
	Obs90	1	0.444	0.527209	-0.0832088	-0.807984	0.00171991	0.523837	0.530581	0.102998	0.325291	0.729127	0.527232
	Obs91	1	0.739	0.686599	0.0524007	0.508828	0.0022578	0.682173	0.691025	0.103008	0.484661	0.888537	0.686574
	Obs92	1	0.545	0.599965	-0.0549647	-0.533725	0.00177815	0.596479	0.603451	0.102999	0.398045	0.801884	0.599981
	Obs93	1	0.506	0.54978	-0.0437801	-0.425119	0.00145371	0.54693	0.55263	0.102993	0.34787	0.75169	0.549789
	Obs94	1	0.541	0.562224	-0.0212237	-0.206089	0.00147875	0.559325	0.565123	0.102994	0.360313	0.764134	0.562228
	Obs95	1	0.487	0.542866	-0.0558658	-0.542475	0.00166481	0.539602	0.54613	0.102997	0.34095	0.744782	0.54288
	Obs96	1	0.424	0.546182	-0.122182	-1.18643	0.00153167	0.543179	0.549185	0.102995	0.34427	0.748094	0.546209
	Obs97	1	0.667	0.689539	-0.0225392	-0.218862	0.00232959	0.684972	0.694106	0.10301	0.487598	0.89148	0.689551
	Obs98	1	0.586	0.493049	0.0929511	0.902585	0.00166156	0.489792	0.496306	0.102997	0.291133	0.694965	0.493025
	Obs99	1	0.629	0.559613	0.0693871	0.673771	0.00175457	0.556173	0.563053	0.102998	0.357694	0.761532	0.559593
	Obs100	1	0.57	0.564655	0.00534513	0.051903	0.00172634	0.561271	0.568039	0.102998	0.362737	0.766573	0.564653
	Obs101	1	0.542	0.497635	0.0443654	0.430802	0.00209866	0.49352	0.501749	0.103005	0.295703	0.699566	0.497616
	Obs102	1	0.337	0.466051	-0.129051	-1.25313	0.00178083	0.46256	0.469542	0.102999	0.264132	0.667971	0.46609
	Obs103	1	0.516	0.530452	-0.0144522	-0.140336	0.00161552	0.527285	0.533619	0.102996	0.328538	0.732367	0.530456
	Obs104	1	0.508	0.412012	0.095988	0.932075	0.00205301	0.407987	0.416037	0.103004	0.210082	0.613942	0.411974
	Obs105	1	0.444	0.461726	-0.0177263	-0.172128	0.00189327	0.458015	0.465438	0.103001	0.259803	0.66365	0.461732
	Obs106	1	0.315	0.413333	-0.0983329	-0.954844	0.00226131	0.4089	0.417766	0.103008	0.211395	0.615271	0.41338
	Obs107	1	0.418	0.462509	-0.0445086	-0.432193	0.00158899	0.459394	0.465624	0.102995	0.260595	0.664422	0.462519
	Obs108	1	0.393	0.486846	-0.0938457	-0.911272	0.00165651	0.483598	0.490093	0.102997	0.28493	0.688761	0.48687
	Obs109	1	0.467	0.558501	-0.0915015	-0.888509	0.0016498	0.555267	0.561736	0.102996	0.356586	0.760417	0.558525
	Obs110	1	0.54	0.489968	0.050032	0.485827	0.00164374	0.486746	0.49319	0.102996	0.288053	0.691883	0.489955
	Obs111	1	0.244	0.311229	-0.0672294	-0.652819	0.00364862	0.304077	0.318382	0.103048	0.109213	0.513246	0.311314
	Obs112	1	0.54	0.525145	0.0148547	0.144244	0.00156891	0.52207	0.528221	0.102995	0.323232	0.727058	0.525142
	Obs113	1	0.307	0.42108	-0.11408	-1.10775	0.00221131	0.416745	0.425415	0.103007	0.219144	0.623016	0.421132
	Obs114	1	0.503	0.552925	-0.0499252	-0.48479	0.0014673	0.550049	0.555802	0.102994	0.351015	0.754835	0.552935
	Obs115	1	0.672	0.730421	-0.058421	-0.567287	0.00263096	0.725263	0.735579	0.103017	0.528466	0.932376	0.730459
	Obs116	1	0.556	0.516732	0.0392683	0.381308	0.00257139	0.511691	0.521773	0.103015	0.314779	0.718684	0.516707
	Obs117	1	0.839	0.707897	0.131103	1.27306	0.00265061	0.7027	0.713093	0.103017	0.50594	0.909853	0.70781
	Obs118	1	0.662	0.632641	0.0293588	0.285083	0.00256001	0.627623	0.63766	0.103015	0.430689	0.834593	0.632623
	Obs119	1	0.822	0.757474	0.0645258	0.626566	0.00325343	0.751096	0.763852	0.103035	0.555484	0.959464	0.75741
	Obs120	1	0.538	0.478012	0.0599883	0.582505	0.00151243	0.475047	0.480977	0.102994	0.2761	0.679923	0.477999
	Obs121	1	0.373	0.455112	-0.0821124	-0.797338	0.00363124	0.447994	0.462231	0.103047	0.253097	0.657127	0.455215
	Obs122	1	0.657	0.520645	0.136355	1.32405	0.00206103	0.516605	0.524686	0.103004	0.318715	0.722575	0.52059
	Obs123	1	0.493	0.556002	-0.0630019	-0.611769	0.00146462	0.553131	0.558873	0.102994	0.354092	0.757912	0.556015
	Obs124	1	0.593	0.556053	0.0369468	0.358765	0.00147765	0.553156	0.55895	0.102994	0.354143	0.757964	0.556046
	Obs125	1	0.555	0.498903	0.0560969	0.544719	0.0020023	0.494978	0.502828	0.103003	0.296975	0.700831	0.498882
	Obs126	1	0.392	0.392322	-0.000321902	-0.00312577	0.00324	0.38597	0.398674	0.103034	0.190332	0.594311	0.392322
	Obs127	1	0.594	0.549498	0.044502	0.432129	0.00145594	0.546644	0.552352	0.102993	0.347588	0.751408	0.549489
	Obs128	1	0.541	0.46197	0.07903	0.767407	0.00171203	0.458614	0.465326	0.102997	0.260053	0.663887	0.461948
	Obs129	1	0.611	0.555681	0.0553187	0.537163	0.00148305	0.552774	0.558589	0.102994	0.353771	0.757592	0.55567
	Obs130	1	0.5	0.399128	0.100872	0.979498	0.00246623	0.394293	0.403963	0.103013	0.197181	0.601076	0.39907
	Obs131	1	0.492	0.505719	-0.013719	-0.133216	0.0015082	0.502762	0.508676	0.102994	0.303808	0.70763	0.505722
	Obs132	1	0.268	0.313349	-0.0453485	-0.440349	0.00284614	0.307769	0.318928	0.103023	0.111382	0.515315	0.313383
	Obs133	1	0.482	0.415461	0.0665394	0.646119	0.00188372	0.411768	0.419153	0.103	0.213537	0.617384	0.415438
	Obs134	1	0.468	0.524487	-0.0564869	-0.548506	0.00146039	0.521624	0.52735	0.102994	0.322577	0.726397	0.524498
	Obs135	1	0.461	0.502232	-0.041232	-0.400376	0.00178229	0.498738	0.505726	0.102999	0.300312	0.704152	0.502244
	Obs136	1	0.736	0.680575	0.0554247	0.538192	0.00542811	0.669934	0.691217	0.103126	0.478406	0.882745	0.680421
	Obs137	1	0.632	0.696304	-0.0643038	-0.624411	0.00234625	0.691704	0.700903	0.10301	0.494362	0.898246	0.696337
	Obs138	1	0.429	0.54943	-0.12043	-1.16941	0.00147662	0.546535	0.552324	0.102994	0.347519	0.75134	0.549454
	Obs139	1	0.527	0.540251	-0.0132508	-0.12867	0.00142535	0.537457	0.543045	0.102993	0.338342	0.74216	0.540253
	Obs140	1	0.323	0.284124	0.0388763	0.377502	0.00315587	0.277937	0.29031	0.103032	0.0821394	0.486108	0.284087
	Obs141	1	0.547	0.558486	-0.0114856	-0.111529	0.00434571	0.549966	0.567005	0.103075	0.356416	0.760555	0.558506
	Obs142	1	0.413	0.421862	-0.0088619	-0.086052	0.00181706	0.4183	0.425424	0.102999	0.219941	0.623783	0.421865
	Obs143	1	0.598	0.582893	0.0151073	0.146697	0.00223589	0.578509	0.587276	0.103007	0.380956	0.78483	0.582886
	Obs144	1	0.694	0.693167	0.000832706	0.00808584	0.00231554	0.688628	0.697707	0.103009	0.491227	0.895108	0.693167
	Obs145	1	0.809	0.741006	0.0679938	0.660242	0.00337776	0.734384	0.747628	0.103039	0.539008	0.943004	0.740933
	Obs146	1	0.469	0.511406	-0.0424064	-0.41178	0.00194502	0.507593	0.515219	0.103002	0.309481	0.713332	0.511422
	Obs147	1	0.711	0.736138	-0.0251383	-0.244101	0.00278804	0.730673	0.741604	0.103021	0.534175	0.938102	0.736157
	Obs148	1	0.732	0.662965	0.0690353	0.670355	0.00271545	0.657641	0.668288	0.103019	0.461005	0.864924	0.662917
	Obs149	1	0.596	0.545819	0.0501814	0.487278	0.00181392	0.542263	0.549375	0.102999	0.343898	0.747739	0.545803
	Obs150	1	0.674	0.73078	-0.0567801	-0.551353	0.0027045	0.725478	0.736082	0.103019	0.528821	0.932739	0.730819
	Obs151	1	0.518	0.620665	-0.102665	-0.996909	0.00424098	0.612351	0.628979	0.10307	0.418604	0.822725	0.620839
	Obs152	1	0.668	0.583897	0.0841027	0.816665	0.00154755	0.580863	0.586931	0.102995	0.381985	0.78581	0.583878
	Obs153	1	0.694	0.645593	0.0484065	0.470043	0.00217705	0.641326	0.649861	0.103006	0.443659	0.847528	0.645572
	Obs154	1	0.483	0.430592	0.0524082	0.5089	0.0020215	0.426629	0.434555	0.103003	0.228663	0.63252	0.430572
	Obs155	1	0.66	0.595409	0.0645911	0.6272	0.00222062	0.591056	0.599762	0.103007	0.393472	0.797345	0.595379
	Obs156	1	0.481	0.457407	0.0235932	0.229097	0.0025339	0.452439	0.462374	0.103014	0.255456	0.659357	0.457393
	Obs157	1	0.46	0.509946	-0.0499456	-0.484988	0.00191387	0.506194	0.513698	0.103001	0.308021	0.71187	0.509963
	Obs158	1	0.428	0.391471	0.0365288	0.354706	0.00236048	0.386844	0.396099	0.10301	0.189529	0.593414	0.391452
	Obs159	1	0.311	0.300371	0.0106294	0.103215	0.0028386	0.294806	0.305935	0.103022	0.0984044	0.502337	0.300363
	Obs160	1	0.412	0.528222	-0.116222	-1.12855	0.00154319	0.525197	0.531247	0.102995	0.32631	0.730134	0.528248
	Obs161	1	0.879	0.792583	0.0864169	0.839136	0.00322739	0.786256	0.79891	0.103034	0.590594	0.994572	0.792498
	Obs162	1	0.465	0.561963	-0.0969629	-0.941541	0.00148522	0.559051	0.564875	0.102994	0.360052	0.763873	0.561983
	Obs163	1	0.598	0.624561	-0.0265611	-0.257917	0.00178302	0.621066	0.628057	0.102999	0.422641	0.826481	0.624569
	Obs164	1	0.433	0.530739	-0.0977386	-0.949074	0.00145386	0.527888	0.533589	0.102993	0.328829	0.732648	0.530758
	Obs165	1	0.535	0.574325	-0.0393252	-0.381861	0.00155818	0.571271	0.57738	0.102995	0.372413	0.776238	0.574334
	Obs166	1	0.549	0.571206	-0.0222058	-0.215625	0.00154847	0.56817	0.574241	0.102995	0.369293	0.773118	0.571211
	Obs167	1	0.54	0.537512	0.00248814	0.0241607	0.00151339	0.534545	0.540479	0.102994	0.335601	0.739423	0.537511
	Obs168	1	0.415	0.46406	-0.0490604	-0.476392	0.00305729	0.458067	0.470054	0.103029	0.262082	0.666039	0.464104
	Obs169	1	0.36	0.389748	-0.0297485	-0.288867	0.00255345	0.384743	0.394754	0.103015	0.187797	0.5917	0.389767
	Obs170	1	0.737	0.537401	0.199599	1.93817	0.0014624	0.534534	0.540268	0.102994	0.335491	0.739311	0.53736
	Obs171	1	0.726	0.610699	0.115301	1.11961	0.00335155	0.604129	0.61727	0.103038	0.408703	0.812696	0.610577
	Obs172	1	0.647	0.59544	0.05156	0.500664	0.00376021	0.588068	0.602812	0.103052	0.393416	0.797464	0.595371
	Obs173	1	0.321	0.626979	-0.305979	-2.97116	0.00200088	0.623057	0.630902	0.103003	0.425052	0.828907	0.627095
	Obs174	1	0.484	0.427618	0.0563823	0.54749	0.00193911	0.423816	0.431419	0.103001	0.225692	0.629543	0.427598
	Obs175	1	0.263	0.374622	-0.111622	-1.08388	0.00231975	0.370074	0.379169	0.103009	0.172681	0.576562	0.374678
	Obs176	1	0.623	0.574424	0.0485764	0.471693	0.00152703	0.57143	0.577417	0.102995	0.372512	0.776335	0.574413
	Obs177	1	0.246	0.321309	-0.075309	-0.731274	0.00295962	0.315507	0.327111	0.103026	0.119336	0.523282	0.321371
	Obs178	1	0.67	0.65464	0.0153603	0.149153	0.00249142	0.649756	0.659524	0.103013	0.452691	0.856588	0.654631
	Obs179	1	0.602	0.686244	-0.0842445	-0.818041	0.0023826	0.681574	0.690915	0.103011	0.484301	0.888188	0.68629
	Obs180	1	0.539	0.561582	-0.0225825	-0.219283	0.00168373	0.558282	0.564883	0.102997	0.359666	0.763499	0.561588
	Obs181	1	0.456	0.520978	-0.0649785	-0.630962	0.00171899	0.517609	0.524348	0.102998	0.319061	0.722896	0.520997
	Obs182	1	0.554	0.509304	0.0446956	0.434009	0.00145321	0.506456	0.512153	0.102993	0.307395	0.711214	0.509296
	Obs183	1	0.621	0.546973	0.0740272	0.718828	0.00159368	0.543848	0.550097	0.102996	0.345059	0.748886	0.546955
	Obs184	1	0.565	0.64303	-0.0780298	-0.757694	0.00190653	0.639292	0.646767	0.103001	0.441106	0.844954	0.643057
	Obs185	1	0.488	0.473855	0.0141453	0.137355	0.00365667	0.466686	0.481023	0.103048	0.271838	0.675871	0.473837
	Obs186	1	0.669	0.608199	0.0608013	0.5904	0.00196226	0.604352	0.612046	0.103002	0.406273	0.810125	0.608177
	Obs187	1	0.482	0.449787	0.0322128	0.312797	0.00165768	0.446537	0.453037	0.102997	0.247872	0.651703	0.449779
	Obs188	1	0.525	0.649063	-0.124063	-1.2047	0.00200099	0.645141	0.652986	0.103003	0.447136	0.850991	0.64911
	Obs189	1	0.695	0.601857	0.0931427	0.904446	0.00202823	0.597881	0.605833	0.103003	0.399929	0.803786	0.601821
	Obs190	1	0.423	0.602365	-0.179365	-1.74169	0.00168718	0.599057	0.605672	0.102997	0.400448	0.804281	0.602413
	Obs191	1	0.628	0.555097	0.0729032	0.707913	0.00394234	0.547368	0.562825	0.103059	0.353059	0.757134	0.55499
	Obs192	1	0.393	0.387206	0.00579387	0.0562604	0.00216362	0.382965	0.391448	0.103006	0.185272	0.58914	0.387204
	Obs193	1	0.72	0.72731	-0.00731009	-0.0709834	0.0026027	0.722208	0.732412	0.103016	0.525356	0.929264	0.727315
	Obs194	1	0.735	0.645501	0.0894994	0.869068	0.00418194	0.637302	0.653699	0.103068	0.443445	0.847557	0.645353
	Obs195	1	0.304	0.512492	-0.208492	-2.02453	0.0014741	0.509602	0.515382	0.102994	0.310582	0.714402	0.512535
	Obs196	1	0.56	0.628159	-0.0681593	-0.661849	0.00203346	0.624173	0.632146	0.103003	0.42623	0.830088	0.628186
	Obs197	1	0.713	0.515133	0.197867	1.92135	0.00146752	0.512256	0.51801	0.102994	0.313223	0.717043	0.515093
	Obs198	1	0.528	0.502749	0.0252508	0.245193	0.00145881	0.499889	0.505609	0.102994	0.300839	0.704659	0.502744
	Obs199	1	0.356	0.474499	-0.118499	-1.15066	0.00162362	0.471316	0.477682	0.102996	0.272584	0.676414	0.474528
	Obs200	1	0.535	0.424122	0.110878	1.07666	0.00226245	0.419687	0.428557	0.103008	0.222184	0.62606	0.424069
	Obs201	1	0.789	0.783533	0.0054674	0.0530902	0.00314374	0.77737	0.789696	0.103031	0.581549	0.985516	0.783528
	Obs202	1	0.548	0.574962	-0.0269622	-0.261811	0.00162812	0.57177	0.578154	0.102996	0.373047	0.776877	0.574969
	Obs203	1	0.465	0.56204	-0.0970399	-0.942288	0.00147152	0.559155	0.564925	0.102994	0.36013	0.76395	0.56206
	Obs204	1	0.46	0.459953	4.65487e-05	0.000452003	0.00191575	0.456198	0.463709	0.103001	0.258029	0.661878	0.459953
	Obs205	1	0.487	0.612066	-0.125066	-1.21443	0.00170051	0.608733	0.6154	0.102997	0.410149	0.813983	0.6121
	Obs206	1	0.591	0.584115	0.0068847	0.0668527	0.00157685	0.581024	0.587207	0.102995	0.382202	0.786029	0.584114
	Obs207	1	0.449	0.441096	0.00790423	0.0767526	0.00188036	0.437409	0.444782	0.103	0.239173	0.643019	0.441093
	Obs208	1	0.483	0.428293	0.0547069	0.531221	0.00179696	0.42477	0.431816	0.102999	0.226373	0.630213	0.428276
	Obs209	1	0.613	0.500376	0.112624	1.09361	0.00171723	0.49701	0.503743	0.102998	0.298459	0.702294	0.500345
	Obs210	1	0.162	0.57529	-0.41329	-4.01318	0.00188267	0.571599	0.578981	0.103	0.373367	0.777213	0.575428
	Obs211	1	0.519	0.556917	-0.0379167	-0.368184	0.00218513	0.552633	0.5612	0.103006	0.354982	0.758852	0.556934
	Obs212	1	0.33	0.420883	-0.090883	-0.882503	0.00240072	0.416177	0.425589	0.103011	0.218939	0.622827	0.420932
	Obs213	1	0.487	0.509099	-0.0220992	-0.214591	0.00142947	0.506297	0.511902	0.102993	0.30719	0.711008	0.509103
	Obs214	1	0.646	0.654841	-0.00884063	-0.0858454	0.00231602	0.6503	0.659381	0.103009	0.4529	0.856781	0.654845
	Obs215	1	0.686	0.759411	-0.0734107	-0.712842	0.00328058	0.752979	0.765842	0.103035	0.557419	0.961403	0.759485
	Obs216	1	0.424	0.471734	-0.0477344	-0.463516	0.00153625	0.468723	0.474746	0.102995	0.269822	0.673646	0.471745
	Obs217	1	0.622	0.721623	-0.0996227	-0.967368	0.00270951	0.716311	0.726934	0.103019	0.519663	0.923582	0.721692
	Obs218	1	0.653	0.617959	0.0350411	0.340261	0.0017717	0.614486	0.621432	0.102998	0.416039	0.819878	0.617948
	Obs219	1	0.598	0.552481	0.0455194	0.442008	0.0015092	0.549522	0.555439	0.102994	0.350569	0.754392	0.552471
	Obs220	1	0.747	0.636522	0.110478	1.07278	0.00194627	0.632706	0.640337	0.103002	0.434596	0.838447	0.636482
	Obs221	1	0.456	0.555639	-0.0996385	-0.967522	0.00149831	0.552701	0.558576	0.102994	0.353728	0.757549	0.55566
	Obs222	1	0.577	0.66766	-0.0906604	-0.880341	0.00218143	0.663384	0.671937	0.103006	0.465726	0.869595	0.667701
	Obs223	1	0.503	0.524124	-0.0211236	-0.205117	0.00169292	0.520805	0.527442	0.102997	0.322207	0.72604	0.524129
	Obs224	1	0.54	0.63718	-0.0971799	-0.943648	0.00190891	0.633438	0.640922	0.103001	0.435256	0.839104	0.637213
	Obs225	1	0.53	0.555497	-0.0254975	-0.247589	0.00156813	0.552423	0.558572	0.102995	0.353585	0.75741	0.555503
	Obs226	1	0.357	0.427119	-0.0701187	-0.680876	0.00378114	0.419706	0.434531	0.103053	0.225093	0.629144	0.427213
	Obs227	1	0.493	0.421174	0.0718263	0.697457	0.00213061	0.416997	0.425351	0.103005	0.219241	0.623106	0.421143
	Obs228	1	0.55	0.525155	0.024845	0.241253	0.00575933	0.513864	0.536446	0.103144	0.32295	0.72736	0.525077
	Obs229	1	0.475	0.503959	-0.028959	-0.281201	0.00219633	0.499653	0.508265	0.103007	0.302024	0.705894	0.503972
	Obs230	1	0.436	0.5312	-0.0952003	-0.924426	0.00147133	0.528316	0.534085	0.102994	0.32929	0.73311	0.53122
	Obs231	1	0.619	0.607306	0.0116935	0.113548	0.00297299	0.601478	0.613135	0.103026	0.405333	0.80928	0.607297
	Obs232	1	0.535	0.479085	0.0559153	0.542955	0.00230852	0.474559	0.48361	0.103009	0.277144	0.681025	0.479057
	Obs233	1	0.422	0.421623	0.000377485	0.0036655	0.00186212	0.417972	0.425273	0.103	0.2197	0.623545	0.421622
	Obs234	1	0.509	0.586333	-0.0773327	-0.750926	0.00191302	0.582582	0.590083	0.103001	0.384408	0.788257	0.586359
	Obs235	1	0.47	0.390415	0.0795847	0.772793	0.00210194	0.386295	0.394536	0.103005	0.188484	0.592347	0.390382
	Obs236	1	0.625	0.505463	0.119537	1.16075	0.0016777	0.502174	0.508752	0.102997	0.303546	0.707379	0.505431
	Obs237	1	0.601	0.561407	0.0395928	0.384459	0.00183432	0.557811	0.565003	0.103	0.359486	0.763329	0.561395
	Obs238	1	0.276	0.446245	-0.170245	-1.65313	0.00188397	0.442551	0.449938	0.103	0.244321	0.648168	0.446302
	Obs239	1	0.388	0.333744	0.054256	0.526844	0.0028813	0.328095	0.339393	0.103023	0.131775	0.535713	0.333701
	Obs240	1	0.463	0.371382	0.0916176	0.889637	0.00241788	0.366642	0.376122	0.103012	0.169437	0.573328	0.371332
	Obs241	1	0.455	0.527093	-0.0720934	-0.70005	0.00182886	0.523508	0.530679	0.102999	0.325172	0.729015	0.527116
	Obs242	1	0.444	0.495835	-0.0518349	-0.503334	0.00195628	0.492	0.49967	0.103002	0.293909	0.697761	0.495854
	Obs243	1	0.38	0.387454	-0.00745407	-0.0723814	0.00208443	0.383368	0.39154	0.103004	0.185523	0.589385	0.387457
	Obs244	1	0.73	0.686287	0.0437128	0.424465	0.00236096	0.681659	0.690916	0.10301	0.484345	0.88823	0.686264
	Obs245	1	0.151	0.368907	-0.217907	-2.11595	0.00222359	0.364548	0.373266	0.103007	0.16697	0.570844	0.369009
	Obs246	1	0.673	0.597529	0.0754708	0.732846	0.00240909	0.592806	0.602252	0.103011	0.395584	0.799474	0.597488
	Obs247	1	0.571	0.524902	0.0460984	0.44763	0.00144598	0.522067	0.527736	0.102993	0.322992	0.726811	0.524893
	Obs248	1	0.54	0.472329	0.0676714	0.657111	0.00179209	0.468815	0.475842	0.102999	0.270408	0.674249	0.472308
	Obs249	1	0.387	0.458782	-0.0717822	-0.697028	0.00177241	0.455308	0.462257	0.102998	0.256863	0.660702	0.458803
	Obs250	1	0.435	0.511984	-0.0769835	-0.747535	0.00148458	0.509073	0.514894	0.102994	0.310073	0.713894	0.512
	Obs251	1	0.525	0.569707	-0.0447065	-0.434115	0.00260936	0.564591	0.574822	0.103016	0.367752	0.771661	0.569735
	Obs252	1	0.572	0.574086	-0.00208585	-0.0202542	0.00169146	0.57077	0.577402	0.102997	0.372169	0.776003	0.574086
	Obs253	1	0.417	0.465077	-0.0480766	-0.466839	0.00170438	0.461735	0.468418	0.102997	0.263159	0.666994	0.46509
	Obs254	1	0.567	0.571351	-0.00435114	-0.042251	0.00150671	0.568397	0.574305	0.102994	0.36944	0.773262	0.571352
	Obs255	1	0.446	0.549229	-0.103229	-1.00238	0.00157857	0.546134	0.552323	0.102995	0.347315	0.751142	0.549253
	Obs256	1	0.684	0.605165	0.0788352	0.765515	0.00188251	0.601474	0.608855	0.103	0.403242	0.807088	0.605138
	Obs257	1	0.605	0.565907	0.0390926	0.379602	0.00182503	0.56233	0.569485	0.102999	0.363986	0.767829	0.565895
	Obs258	1	0.658	0.732549	-0.0745487	-0.723892	0.0030455	0.726578	0.738519	0.103028	0.530571	0.934526	0.732614
	Obs259	1	0.413	0.274877	0.138123	1.34122	0.00319464	0.268614	0.281139	0.103033	0.0728899	0.476863	0.274743
	Obs260	1	0.302	0.284521	0.0174788	0.169724	0.00301265	0.278615	0.290427	0.103027	0.0825453	0.486497	0.284506
	Obs261	1	0.491	0.530704	-0.0397044	-0.385543	0.00146686	0.527829	0.53358	0.102994	0.328794	0.732614	0.530712
	Obs262	1	0.725	0.705701	0.0192994	0.187403	0.00243807	0.700921	0.71048	0.103012	0.503754	0.907647	0.70569
	Obs263	1	0.501	0.447382	0.0536183	0.520651	0.00188604	0.443684	0.451079	0.103	0.245458	0.649305	0.447364
	Obs264	1	0.443	0.540375	-0.0973748	-0.945541	0.00142909	0.537573	0.543176	0.102993	0.338466	0.742284	0.540394
	Obs265	1	0.254	0.462355	-0.208355	-2.02319	0.00157957	0.459258	0.465451	0.102995	0.260441	0.664268	0.462404
	Obs266	1	0.455	0.437151	0.0178487	0.173317	0.00178422	0.433653	0.440649	0.102999	0.235231	0.639071	0.437146
	Obs267	1	0.39	0.474614	-0.0846144	-0.821634	0.00157018	0.471536	0.477693	0.102995	0.272701	0.676527	0.474634
	Obs268	1	0.519	0.456338	0.0626619	0.608467	0.00163367	0.453135	0.459541	0.102996	0.254423	0.658253	0.456322
	Obs269	1	0.643	0.593435	0.0495649	0.481291	0.00161194	0.590275	0.596595	0.102996	0.391521	0.795349	0.593423
	Obs270	1	0.458	0.465987	-0.00798713	-0.0775576	0.00173493	0.462586	0.469388	0.102998	0.264069	0.667905	0.465989
	Obs271	1	0.674	0.643491	0.0305086	0.296248	0.00198443	0.639601	0.647382	0.103002	0.441564	0.845418	0.64348
	Obs272	1	0.415	0.458915	-0.0439147	-0.426426	0.00169176	0.455598	0.462231	0.102997	0.256998	0.660831	0.458927
	Obs273	1	0.621	0.615126	0.00587417	0.05704	0.00171342	0.611767	0.618485	0.102997	0.413208	0.817043	0.615124
	Obs274	1	0.556	0.593696	-0.0376959	-0.366039	0.00172592	0.590312	0.597079	0.102998	0.391778	0.795614	0.593706
	Obs275	1	0.361	0.543451	-0.182451	-1.77166	0.00142897	0.54065	0.546253	0.102993	0.341543	0.74536	0.543487
	Obs276	1	0.318	0.40527	-0.0872699	-0.847419	0.00380845	0.397804	0.412736	0.103054	0.203242	0.607297	0.405389
	Obs277	1	0.316	0.353705	-0.0377046	-0.366123	0.00242968	0.348941	0.358468	0.103012	0.151759	0.55565	0.353726
	Obs278	1	0.506	0.533661	-0.0276614	-0.268601	0.00155199	0.530619	0.536704	0.102995	0.331749	0.735574	0.533668
	Obs279	1	0.287	0.322613	-0.0356128	-0.345812	0.00272689	0.317267	0.327959	0.103019	0.120652	0.524573	0.322638
	Obs280	1	0.729	0.643128	0.0858719	0.833844	0.00190037	0.639403	0.646854	0.103001	0.441204	0.845052	0.643099
	Obs281	1	0.479	0.434117	0.0448826	0.435825	0.00177216	0.430643	0.437592	0.102998	0.232198	0.636037	0.434104
	Obs282	1	0.562	0.570783	-0.00878259	-0.0852818	0.00183359	0.567188	0.574377	0.103	0.368861	0.772704	0.570785
	Obs283	1	0.436	0.450595	-0.0145951	-0.141724	0.00194841	0.446775	0.454415	0.103002	0.248669	0.652521	0.4506
	Obs284	1	0.526	0.521273	0.00472654	0.0458963	0.00150596	0.518321	0.524226	0.102994	0.319362	0.723185	0.521272
	Obs285	1	0.492	0.530398	-0.0383978	-0.372855	0.00427081	0.522025	0.53877	0.103072	0.328335	0.732461	0.530464
	Obs286	1	0.518	0.506365	0.0116355	0.112984	0.00153304	0.503359	0.50937	0.102995	0.304453	0.708276	0.506362
	Obs287	1	0.52	0.592854	-0.0728538	-0.707434	0.00171942	0.589483	0.596225	0.102998	0.390936	0.794771	0.592874
	Obs288	1	0.753	0.748992	0.00400775	0.0389166	0.00280667	0.74349	0.754494	0.103021	0.547028	0.950957	0.748989
	Obs289	1	0.259	0.452801	-0.193801	-1.88187	0.00167004	0.449527	0.456075	0.102997	0.250885	0.654717	0.452852
	Obs290	1	0.445	0.437203	0.00779741	0.0757153	0.00176382	0.433745	0.44066	0.102998	0.235283	0.639122	0.4372
	Obs291	1	0.67	0.713759	-0.0437594	-0.424918	0.00297555	0.707926	0.719593	0.103026	0.511786	0.915733	0.713796
	Obs292	1	0.746	0.65344	0.0925603	0.898791	0.00248372	0.648571	0.658309	0.103013	0.451491	0.855388	0.653386
	Obs293	1	0.407	0.524252	-0.117252	-1.13855	0.00159151	0.521132	0.527372	0.102995	0.322338	0.726165	0.52428
	Obs294	1	0.591	0.662225	-0.0712252	-0.691619	0.00213648	0.658037	0.666414	0.103005	0.460292	0.864158	0.662256
	Obs295	1	0.592	0.506185	0.085815	0.833292	0.00145708	0.503329	0.509041	0.102993	0.304275	0.708095	0.506168
	Obs296	1	0.564	0.543849	0.020151	0.195672	0.00158422	0.540743	0.546955	0.102995	0.341936	0.745762	0.543844
	Obs297	1	0.611	0.608806	0.00219426	0.0213069	0.00167633	0.605519	0.612092	0.102997	0.406889	0.810722	0.608805
	Obs298	1	0.861	0.589059	0.271941	2.64064	0.00233105	0.584489	0.593629	0.10301	0.387118	0.791	0.588919
	Obs299	1	0.51	0.488456	0.0215441	0.209201	0.00231477	0.483918	0.492994	0.103009	0.286515	0.690396	0.488445
	Obs300	1	0.481	0.521338	-0.0403376	-0.391691	0.00147489	0.518446	0.524229	0.102994	0.319427	0.723248	0.521346
	Obs301	1	0.517	0.543041	-0.0260411	-0.252868	0.00154143	0.540019	0.546063	0.102995	0.341129	0.744953	0.543047
	Obs302	1	0.287	0.422097	-0.135097	-1.31184	0.00184763	0.418475	0.425719	0.103	0.220175	0.624019	0.422141
	Obs303	1	0.674	0.64688	0.0271198	0.263342	0.00216732	0.642631	0.651129	0.103006	0.444946	0.848814	0.646868
	Obs304	1	0.517	0.509958	0.00704154	0.0683756	0.00192733	0.50618	0.513737	0.103001	0.308034	0.711883	0.509956
	Obs305	1	0.62	0.658529	-0.0385286	-0.374125	0.0020369	0.654535	0.662522	0.103003	0.4566	0.860458	0.658544
	Obs306	1	0.646	0.659495	-0.0134947	-0.131038	0.00236533	0.654858	0.664132	0.10301	0.457552	0.861438	0.659502
	Obs307	1	0.139	0.43705	-0.29805	-2.89416	0.00183419	0.433454	0.440646	0.103	0.235129	0.638972	0.437145
	Obs308	1	0.759	0.57353	0.18547	1.80097	0.00222604	0.569166	0.577894	0.103007	0.371593	0.775467	0.573443
	Obs309	1	0.804	0.705166	0.0988337	0.959708	0.00244689	0.700369	0.709963	0.103012	0.50322	0.907113	0.70511
	Obs310	1	0.484	0.493233	-0.00923274	-0.0896529	0.00154497	0.490204	0.496262	0.102995	0.29132	0.695145	0.493235
	Obs311	1	0.364	0.45624	-0.0922398	-0.895678	0.00161444	0.453075	0.459405	0.102996	0.254325	0.658154	0.456262
	Obs312	1	0.328	0.580863	-0.252863	-2.45538	0.00153649	0.577851	0.583875	0.102995	0.378951	0.782775	0.58092
	Obs313	1	0.46	0.472585	-0.0125851	-0.122205	0.00202897	0.468607	0.476563	0.103003	0.270656	0.674514	0.47259
	Obs314	1	0.511	0.506129	0.00487059	0.047295	0.00144394	0.503299	0.50896	0.102993	0.30422	0.708039	0.506128
	Obs315	1	0.228	0.246652	-0.018652	-0.181117	0.00353967	0.239713	0.253591	0.103044	0.0446432	0.448661	0.246674
	Obs316	1	0.266	0.446386	-0.180386	-1.7516	0.00179001	0.442876	0.449895	0.102999	0.244466	0.648306	0.44644
	Obs317	1	0.381	0.38374	-0.00274043	-0.0266105	0.00240286	0.37903	0.388451	0.103011	0.181796	0.585685	0.383742
	Obs318	1	0.463	0.570642	-0.107642	-1.04523	0.00196967	0.56678	0.574503	0.103002	0.368715	0.772568	0.570681
	Obs319	1	0.401	0.602174	-0.201174	-1.95346	0.00178177	0.598681	0.605667	0.102999	0.400254	0.804093	0.602234
	Obs320	1	0.364	0.53129	-0.16729	-1.62444	0.0015155	0.528319	0.534261	0.102994	0.329379	0.733201	0.531326
	Obs321	1	0.363	0.465196	-0.102196	-0.992359	0.00163875	0.461984	0.468409	0.102996	0.263281	0.667111	0.465222
	Obs322	1	0.773	0.72693	0.0460704	0.447358	0.00265363	0.721727	0.732132	0.103017	0.524973	0.928886	0.726899
	Obs323	1	0.525	0.624035	-0.0990353	-0.961665	0.00187679	0.620356	0.627715	0.103	0.422112	0.825958	0.624068
	Obs324	1	0.511	0.584098	-0.0730982	-0.709807	0.00157189	0.581017	0.58718	0.102995	0.382185	0.786011	0.584115
	Obs325	1	0.171	0.402286	-0.231286	-2.24586	0.00240844	0.397565	0.407008	0.103011	0.200341	0.604231	0.402413
	Obs326	1	0.254	0.516308	-0.262308	-2.5471	0.00205087	0.512288	0.520329	0.103004	0.314379	0.718238	0.516413
	Obs327	1	0.409	0.527172	-0.118172	-1.14748	0.00410806	0.519118	0.535225	0.103065	0.325121	0.729222	0.52736
	Obs328	1	0.484	0.42499	0.0590101	0.573007	0.00179577	0.421469	0.42851	0.102999	0.22307	0.62691	0.424972
	Obs329	1	0.727	0.719819	0.0071813	0.0697327	0.00317724	0.71359	0.726047	0.103032	0.517833	0.921804	0.719812
	Obs330	1	0.385	0.512193	-0.127193	-1.23509	0.00142715	0.509395	0.514991	0.102993	0.310284	0.714102	0.512217
	Obs331	1	0.556	0.555523	0.000476874	0.0046306	0.00155332	0.552478	0.558568	0.102995	0.353611	0.757436	0.555523
	Obs332	1	0.544	0.290033	0.253967	2.4661	0.003301	0.283562	0.296505	0.103036	0.0880402	0.492027	0.289772
	Obs333	1	0.514	0.539811	-0.0258105	-0.250629	0.00161429	0.536646	0.542975	0.102996	0.337896	0.741725	0.539817
	Obs334	1	0.314	0.393894	-0.0798939	-0.775795	0.00202384	0.389926	0.397861	0.103003	0.191965	0.595822	0.393925
	Obs335	1	0.506	0.437207	0.0687931	0.668004	0.00176227	0.433752	0.440662	0.102998	0.235288	0.639126	0.437187
	Obs336	1	0.711	0.659328	0.051672	0.501752	0.00223985	0.654937	0.663719	0.103008	0.457391	0.861265	0.659304
	Obs337	1	0.471	0.386753	0.084247	0.818066	0.00246551	0.38192	0.391586	0.103013	0.184806	0.5887	0.386705
	Obs338	1	0.393	0.559173	-0.166173	-1.61359	0.00148631	0.556259	0.562086	0.102994	0.357262	0.761083	0.559207
	Obs339	1	0.599	0.615664	-0.0166645	-0.161817	0.00194068	0.61186	0.619469	0.103001	0.413739	0.81759	0.61567
	Obs340	1	0.564	0.534388	0.0296119	0.287541	0.00150711	0.531434	0.537343	0.102994	0.332477	0.736299	0.534382
	Obs341	1	0.436	0.456238	-0.0202384	-0.196521	0.00161427	0.453074	0.459403	0.102996	0.254324	0.658153	0.456243
	Obs342	1	0.255	0.364301	-0.109301	-1.06135	0.00341835	0.3576	0.371003	0.10304	0.1623	0.566302	0.364422
	Obs343	1	0.395	0.382557	0.0124425	0.120821	0.00282024	0.377029	0.388086	0.103022	0.180592	0.584523	0.382548
	Obs344	1	0.439	0.462402	-0.0234017	-0.227238	0.00157854	0.459307	0.465496	0.102995	0.260488	0.664315	0.462407
	Obs345	1	0.58	0.515002	0.0649984	0.631156	0.00454747	0.506087	0.523916	0.103084	0.312915	0.717088	0.514875
	Obs346	1	0.527	0.609571	-0.0825709	-0.80179	0.00202131	0.605608	0.613534	0.103003	0.407643	0.811499	0.609603
	Obs347	1	0.554	0.571505	-0.017505	-0.16998	0.00149952	0.568565	0.574445	0.102994	0.369594	0.773416	0.571509
	Obs348	1	0.707	0.65861	0.0483902	0.469884	0.00202323	0.654643	0.662576	0.103003	0.456681	0.860538	0.658591
	Obs349	1	0.667	0.452334	0.214666	2.08448	0.00197139	0.448469	0.456199	0.103002	0.250407	0.65426	0.452255
	Obs350	1	0.48	0.430417	0.0495835	0.481471	0.00217125	0.42616	0.434673	0.103006	0.228482	0.632351	0.430394
	Obs351	1	0.65	0.672306	-0.0223059	-0.216598	0.0027646	0.666886	0.677726	0.10302	0.470344	0.874268	0.672322
	Obs352	1	0.73	0.700804	0.029196	0.283502	0.00342511	0.694089	0.707519	0.10304	0.498803	0.902805	0.700772
	Obs353	1	0.596	0.505022	0.0909778	0.883423	0.00212076	0.500865	0.50918	0.103005	0.30309	0.706955	0.504984
	Obs354	1	0.475	0.50595	-0.0309499	-0.300533	0.0014373	0.503132	0.508768	0.102993	0.304041	0.707859	0.505956
	Obs355	1	0.346	0.430417	-0.0844165	-0.819712	0.00217125	0.42616	0.434673	0.103006	0.228482	0.632351	0.430454
	Obs356	1	0.557	0.539487	0.0175132	0.170059	0.00389073	0.531859	0.547114	0.103057	0.337453	0.74152	0.539462
	Obs357	1	0.729	0.715474	0.0135264	0.131346	0.00270538	0.71017	0.720777	0.103019	0.513514	0.917433	0.715464
	Obs358	1	0.336	0.36181	-0.0258103	-0.250627	0.00265135	0.356613	0.367008	0.103017	0.159854	0.563767	0.361827
	Obs359	1	0.185	0.525229	-0.340229	-3.30374	0.00163011	0.522034	0.528425	0.102996	0.323314	0.727144	0.525315
	Obs360	1	0.792	0.753339	0.0386614	0.375415	0.00335658	0.746758	0.759919	0.103038	0.551342	0.955335	0.753297
	Obs361	1	0.481	0.56471	-0.0837104	-0.812855	0.00168283	0.561411	0.568009	0.102997	0.362794	0.766627	0.564733
	Obs362	1	0.627	0.595661	0.0313389	0.304311	0.00196826	0.591803	0.59952	0.103002	0.393735	0.797588	0.59565
	Obs363	1	0.439	0.508107	-0.0691075	-0.671056	0.00215349	0.503886	0.512329	0.103006	0.306174	0.710041	0.508138
	Obs364	1	0.552	0.596764	-0.044764	-0.434673	0.00171288	0.593406	0.600122	0.102997	0.394847	0.798682	0.596776
	Obs365	1	0.547	0.536247	0.0107535	0.10442	0.00203994	0.532247	0.540246	0.103003	0.334317	0.738176	0.536242
	Obs366	1	0.694	0.757329	-0.0633289	-0.614944	0.00336408	0.750734	0.763924	0.103038	0.555332	0.959326	0.757397
	Obs367	1	0.495	0.59329	-0.0982898	-0.954426	0.00159113	0.590171	0.596409	0.102995	0.391376	0.795203	0.593313
	Obs368	1	0.746	0.720144	0.0258564	0.251074	0.00290086	0.714457	0.72583	0.103024	0.518174	0.922113	0.720123
	Obs369	1	0.627	0.561322	0.0656783	0.637758	0.00191783	0.557562	0.565081	0.103001	0.359397	0.763246	0.561299
	Obs370	1	0.396	0.40347	-0.00747018	-0.0725378	0.00200098	0.399547	0.407393	0.103003	0.201543	0.605398	0.403473
	Obs371	1	0.547	0.547063	-6.25297e-05	-0.000607184	0.0016603	0.543808	0.550317	0.102997	0.345147	0.748978	0.547063
	Obs372	1	0.494	0.589114	-0.0951145	-0.923592	0.00226753	0.584669	0.59356	0.103008	0.387176	0.791053	0.589161
	Obs373	1	0.374	0.387014	-0.0130138	-0.126368	0.00226956	0.382564	0.391463	0.103008	0.185075	0.588952	0.38702
	Obs374	1	0.485	0.543067	-0.0580668	-0.563847	0.0015267	0.540074	0.54606	0.102995	0.341155	0.744978	0.54308
	Obs375	1	0.696	0.660891	0.0351086	0.340916	0.0025123	0.655966	0.665817	0.103014	0.458942	0.862841	0.660871
	Obs376	1	0.632	0.678045	-0.0460446	-0.447108	0.00238839	0.673362	0.682727	0.103011	0.476101	0.879988	0.678069
	Obs377	1	0.728	0.56136	0.16664	1.61813	0.00187953	0.557676	0.565045	0.103	0.359437	0.763283	0.561305
	Obs378	1	0.566	0.408486	0.157514	1.52951	0.00240146	0.403779	0.413194	0.103011	0.206542	0.610431	0.408401
	Obs379	1	0.44	0.521568	-0.0815684	-0.792056	0.00141761	0.518789	0.524348	0.102993	0.31966	0.723477	0.521584
	Obs380	1	0.313	0.278299	0.0347005	0.336953	0.00306992	0.272281	0.284318	0.103029	0.0763202	0.480279	0.278269
	Obs381	1	0.447	0.436772	0.010228	0.099317	0.00418294	0.428572	0.444972	0.103068	0.234716	0.638828	0.436755
	Obs382	1	0.885	0.791497	0.0935027	0.907941	0.00373534	0.784175	0.79882	0.103051	0.589475	0.99352	0.791374
	Obs383	1	0.461	0.46321	-0.00220968	-0.0214567	0.00203411	0.459222	0.467197	0.103003	0.261281	0.665139	0.463211
	Obs384	1	0.786	0.733669	0.0523313	0.508154	0.00267271	0.728429	0.738908	0.103018	0.531711	0.935626	0.733633
	Obs385	1	0.552	0.527457	0.0245432	0.238323	0.00153281	0.524452	0.530462	0.102995	0.325545	0.729369	0.527451
	Obs386	1	0.423	0.449625	-0.0266248	-0.258535	0.00171041	0.446272	0.452978	0.102997	0.247707	0.651542	0.449632
	Obs387	1	0.591	0.614613	-0.0236129	-0.229288	0.00186389	0.610959	0.618267	0.103	0.41269	0.816535	0.614621
	Obs388	1	0.566	0.510185	0.055815	0.541981	0.00218206	0.505907	0.514463	0.103006	0.30825	0.71212	0.51016
	Obs389	1	0.693	0.637847	0.0551532	0.535556	0.00238233	0.633176	0.642517	0.103011	0.435903	0.83979	0.637817
	Obs390	1	0.683	0.618656	0.0643443	0.624804	0.00187421	0.614981	0.62233	0.103	0.416733	0.820579	0.618634
	Obs391	1	0.489	0.514915	-0.0259149	-0.251642	0.00158794	0.511802	0.518028	0.102995	0.313001	0.716828	0.514921
	Obs392	1	0.628	0.545656	0.0823439	0.799586	0.00198063	0.541773	0.549539	0.103002	0.343729	0.747583	0.545626
	Obs393	1	0.199	0.284868	-0.0858675	-0.833801	0.00299019	0.279006	0.29073	0.103027	0.0828929	0.486842	0.28494
	Obs394	1	0.516	0.54584	-0.0298399	-0.289755	0.00179353	0.542324	0.549356	0.102999	0.34392	0.74776	0.545849
	Obs395	1	0.46	0.599101	-0.139101	-1.35072	0.00174035	0.595689	0.602513	0.102998	0.397183	0.80102	0.599141
	Obs396	1	0.301	0.246366	0.0546344	0.530518	0.00370929	0.239094	0.253637	0.10305	0.0443451	0.448386	0.246295
	Obs397	1	0.474	0.421434	0.0525656	0.510429	0.0019483	0.417615	0.425254	0.103002	0.219509	0.62336	0.421416
	Obs398	1	0.56	0.553391	0.00660883	0.0641739	0.00175146	0.549958	0.556825	0.102998	0.351472	0.75531	0.553389
	Obs399	1	0.712	0.618079	0.0939214	0.912008	0.00174153	0.614664	0.621493	0.102998	0.41616	0.819997	0.618052
	Obs400	1	0.472	0.609438	-0.137438	-1.33457	0.00191264	0.605689	0.613188	0.103001	0.407514	0.811363	0.609486
	Obs401	1	0.598	0.549301	0.0486986	0.47288	0.00153501	0.546292	0.552311	0.102995	0.347389	0.751213	0.549291
	Obs402	1	0.621	0.637902	-0.0169023	-0.164127	0.00243797	0.633123	0.642682	0.103012	0.435956	0.839848	0.637912
	Obs403	1	0.485	0.516569	-0.0315692	-0.306548	0.00236309	0.511937	0.521202	0.10301	0.314627	0.718512	0.516586
	Obs404	1	0.335	0.331099	0.00390096	0.0378796	0.0026327	0.325938	0.33626	0.103017	0.129144	0.533055	0.331096
	Obs405	1	0.133	0.409324	-0.276324	-2.6832	0.00191034	0.405579	0.413069	0.103001	0.2074	0.611249	0.409419
	Obs406	1	0.488	0.430737	0.0572628	0.556041	0.0019185	0.426976	0.434498	0.103001	0.228813	0.632662	0.430717
	Obs407	1	0.688	0.700385	-0.0123851	-0.120263	0.00298139	0.69454	0.70623	0.103026	0.498411	0.902359	0.700395
	Obs408	1	0.643	0.517987	0.125013	1.21391	0.00161753	0.514816	0.521158	0.102996	0.316073	0.719902	0.517956
	Obs409	1	0.347	0.434357	-0.0873567	-0.848262	0.0017351	0.430955	0.437758	0.102998	0.232439	0.636275	0.434382
	Obs410	1	0.44	0.302259	0.137741	1.33751	0.00339204	0.295609	0.308909	0.103039	0.10026	0.504258	0.302109
	Obs411	1	0.551	0.4974	0.0536005	0.520478	0.00185002	0.493773	0.501026	0.103	0.295477	0.699322	0.497382
	Obs412	1	0.582	0.606101	-0.024101	-0.234028	0.00175433	0.602662	0.60954	0.102998	0.404182	0.80802	0.606108
	Obs413	1	0.196	0.571273	-0.375273	-3.64402	0.00152513	0.568283	0.574263	0.102994	0.369361	0.773184	0.571355
	Obs414	1	0.644	0.577419	0.066581	0.646523	0.0015789	0.574324	0.580514	0.102995	0.375506	0.779332	0.577403
	Obs415	1	0.625	0.568822	0.0561784	0.54551	0.00166772	0.565552	0.572091	0.102997	0.366906	0.770738	0.568807
	Obs416	1	0.409	0.352653	0.056347	0.547148	0.00258403	0.347587	0.357719	0.103016	0.1507	0.554606	0.352617
	Obs417	1	0.627	0.546366	0.0806343	0.782985	0.00145469	0.543514	0.549218	0.102993	0.344456	0.748275	0.54635
	Obs418	1	0.519	0.533248	-0.0142479	-0.138352	0.00387963	0.525642	0.540854	0.103056	0.331215	0.735281	0.533268
	Obs419	1	0.249	0.266232	-0.0172321	-0.167329	0.00317643	0.260005	0.272459	0.103032	0.0642466	0.468218	0.266249
	Obs420	1	0.221	0.449459	-0.228459	-2.21842	0.00179991	0.445931	0.452988	0.102999	0.247539	0.65138	0.449529
	Obs421	1	0.494	0.483169	0.0108309	0.105172	0.00220492	0.478847	0.487492	0.103007	0.281233	0.685105	0.483164
	Obs422	1	0.568	0.627715	-0.0597147	-0.579849	0.00181108	0.624164	0.631265	0.102999	0.425794	0.829635	0.627733
	Obs423	1	0.685	0.589585	0.0954153	0.926513	0.00181088	0.586035	0.593135	0.102999	0.387664	0.791505	0.589555
	Obs424	1	0.224	0.568558	-0.344558	-3.34577	0.0015256	0.565567	0.571549	0.102994	0.366646	0.77047	0.568634
	Obs425	1	0.616	0.571591	0.0444095	0.43123	0.00151228	0.568626	0.574555	0.102994	0.369679	0.773502	0.571581
	Obs426	1	0.601	0.608643	-0.0076433	-0.0742189	0.00170603	0.605299	0.611988	0.102997	0.406726	0.810561	0.608645
	Obs427	1	0.255	0.344134	-0.0891337	-0.865517	0.00569483	0.332969	0.355298	0.103141	0.141936	0.546332	0.344407
	Obs428	1	0.153	0.356961	-0.203961	-1.98052	0.00616966	0.344865	0.369056	0.103168	0.154709	0.559212	0.357695
	Obs429	1	0.317	0.376387	-0.059387	-0.576667	0.00292272	0.370657	0.382117	0.103025	0.174416	0.578358	0.376435
	Obs430	1	0.719	0.652944	0.0660562	0.641427	0.00210221	0.648823	0.657065	0.103005	0.451012	0.854875	0.652916
	Obs431	1	0.472	0.514676	-0.0426755	-0.414393	0.00178757	0.511171	0.51818	0.102999	0.312756	0.716595	0.514688
	Obs432	1	0.458	0.527829	-0.0698287	-0.678059	0.00141586	0.525053	0.530604	0.102993	0.32592	0.729737	0.527842
	Obs433	1	0.578	0.695295	-0.117295	-1.13897	0.00264697	0.690106	0.700484	0.103017	0.493339	0.897251	0.695373
	Obs434	1	0.395	0.474371	-0.0793708	-0.770716	0.00170375	0.471031	0.477711	0.102997	0.272454	0.676288	0.474393
	Obs435	1	0.553	0.486566	0.0664336	0.645092	0.00189494	0.482852	0.490281	0.103001	0.284643	0.68849	0.486544
	Obs436	1	0.59	0.659785	-0.0697854	-0.677639	0.00263248	0.654625	0.664946	0.103017	0.45783	0.861741	0.659831
	Obs437	1	0.466	0.477862	-0.0118621	-0.115185	0.00152118	0.47488	0.480844	0.102994	0.275951	0.679774	0.477865
	Obs438	1	0.371	0.409765	-0.0387646	-0.376417	0.00198072	0.405882	0.413648	0.103002	0.207838	0.611692	0.409779
	Obs439	1	0.457	0.464636	-0.00763629	-0.0741509	0.00207837	0.460562	0.468711	0.103004	0.262706	0.666567	0.464639
	Obs440	1	0.383	0.393706	-0.0107058	-0.103956	0.00203249	0.389721	0.39769	0.103003	0.191777	0.595635	0.39371
	Obs441	1	0.333	0.34	-0.00699994	-0.0679717	0.00281445	0.334482	0.345517	0.103022	0.138035	0.541965	0.340005
	Obs442	1	0.387	0.352871	0.034129	0.331404	0.00246353	0.348041	0.357701	0.103013	0.150924	0.554818	0.352851
	Obs443	1	0.719	0.632044	0.0869561	0.844372	0.00282585	0.626504	0.637584	0.103022	0.430078	0.834009	0.631978
	Obs444	1	0.438	0.459103	-0.0211028	-0.204915	0.00161683	0.455933	0.462272	0.102996	0.257188	0.661017	0.459108
	Obs445	1	0.25	0.330625	-0.0806245	-0.78289	0.00290844	0.324923	0.336326	0.103024	0.128654	0.532595	0.330689
	Obs446	1	0.297	0.325809	-0.0288092	-0.279746	0.00273471	0.320448	0.33117	0.103019	0.123848	0.52777	0.32583
	Obs447	1	0.667	0.664357	0.00264289	0.0256633	0.00225985	0.659927	0.668787	0.103008	0.462419	0.866295	0.664356
	Obs448	1	0.695	0.559421	0.135579	1.31652	0.0016066	0.556271	0.56257	0.102996	0.357506	0.761335	0.559388
	Obs449	1	0.77	0.616994	0.153006	1.48574	0.00345474	0.610221	0.623767	0.103041	0.414991	0.818997	0.616822
	Obs450	1	0.29	0.301687	-0.0116873	-0.113487	0.00352658	0.294774	0.308601	0.103044	0.0996794	0.503695	0.301701
	Obs451	1	0.424	0.474499	-0.050499	-0.490362	0.00162362	0.471316	0.477682	0.102996	0.272584	0.676414	0.474512
	Obs452	1	0.56	0.600572	-0.0405717	-0.393964	0.00233554	0.595993	0.60515	0.10301	0.39863	0.802513	0.600593
	Obs453	1	0.534	0.500891	0.0331092	0.321501	0.00225789	0.496464	0.505317	0.103008	0.298953	0.702829	0.500875
	Obs454	1	0.4	0.478161	-0.0781614	-0.758972	0.00153988	0.475143	0.48118	0.102995	0.276249	0.680073	0.478179
	Obs455	1	0.791	0.766786	0.0242145	0.235131	0.00335928	0.7602	0.773371	0.103038	0.564789	0.968782	0.76676
	Obs456	1	0.622	0.504194	0.117806	1.14393	0.00248692	0.499319	0.509069	0.103013	0.302246	0.706143	0.504125
	Obs457	1	0.477	0.412115	0.0648854	0.630058	0.00199416	0.408205	0.416024	0.103002	0.210187	0.614042	0.41209
	Obs458	1	0.625	0.624236	0.000763798	0.00741672	0.00179733	0.620713	0.62776	0.102999	0.422316	0.826156	0.624236
	Obs459	1	0.474	0.434972	0.0390277	0.378971	0.00199325	0.431065	0.43888	0.103002	0.233045	0.6369	0.434958
	Obs460	1	0.586	0.557971	0.0280286	0.272167	0.00216695	0.553723	0.56222	0.103006	0.356037	0.759906	0.557959
	Obs461	1	0.942	0.744804	0.197196	1.91484	0.00331451	0.738306	0.751302	0.103037	0.54281	0.946798	0.7446
	Obs462	1	0.438	0.484045	-0.0460454	-0.447116	0.00150983	0.481086	0.487005	0.102994	0.282134	0.685957	0.484055
	Obs463	1	0.432	0.552181	-0.120181	-1.167	0.00170588	0.548837	0.555526	0.102997	0.350264	0.754099	0.552214
	Obs464	1	0.49	0.396282	0.0937177	0.910029	0.00225885	0.391854	0.400711	0.103008	0.194344	0.59822	0.396237
	Obs465	1	0.485	0.483558	0.00144191	0.0140014	0.00180233	0.480025	0.487091	0.102999	0.281638	0.685479	0.483558
	Obs466	1	0.418	0.512219	-0.0942187	-0.914894	0.00142519	0.509425	0.515013	0.102993	0.31031	0.714128	0.512237
	Obs467	1	0.677	0.579974	0.0970258	0.942152	0.00201318	0.576028	0.583921	0.103003	0.378046	0.781902	0.579937
	Obs468	1	0.827	0.749031	0.0779693	0.757107	0.00280451	0.743533	0.754529	0.103021	0.547066	0.950995	0.748973
	Obs469	1	0.782	0.679971	0.102029	0.990731	0.0023562	0.675352	0.684591	0.10301	0.478029	0.881914	0.679918
	Obs470	1	0.876	0.879017	-0.00301678	-0.0292939	0.00435119	0.870487	0.887547	0.103075	0.676947	1.08109	0.879022
	Obs471	1	0.678	0.654674	0.0233261	0.226504	0.00245959	0.649852	0.659496	0.103013	0.452727	0.856621	0.654661
	Obs472	1	0.763	0.732211	0.0307891	0.298972	0.00333629	0.72567	0.738751	0.103037	0.530215	0.934206	0.732179
	Obs473	1	0.704	0.571937	0.132063	1.28238	0.00167659	0.56865	0.575224	0.102997	0.37002	0.773853	0.571902
	Obs474	1	0.653	0.6579	-0.00490022	-0.0475827	0.00238272	0.653229	0.662571	0.103011	0.455957	0.859844	0.657903
	Obs475	1	0.678	0.567197	0.110803	1.07593	0.00233051	0.562628	0.571766	0.10301	0.365256	0.769138	0.56714
	Obs476	1	0.815	0.807531	0.00746947	0.072531	0.00357519	0.800522	0.814539	0.103045	0.605519	1.00954	0.807522
	Obs477	1	0.59	0.707644	-0.117644	-1.14237	0.00283095	0.702095	0.713194	0.103022	0.505679	0.90961	0.707733
	Obs478	1	0.573	0.742155	-0.169155	-1.64255	0.00295032	0.736371	0.747939	0.103025	0.540183	0.944127	0.742294
	Obs479	1	0.669	0.648495	0.0205051	0.199111	0.00237281	0.643843	0.653147	0.103011	0.446552	0.850438	0.648484
	Obs480	1	0.772	0.869547	-0.0975473	-0.947216	0.00433085	0.861057	0.878038	0.103074	0.667479	1.07162	0.86972
	Obs481	1	0.754	0.633129	0.120871	1.1737	0.00209915	0.629013	0.637244	0.103005	0.431197	0.83506	0.633078
	Obs482	1	0.663	0.551818	0.111182	1.07961	0.00206667	0.547767	0.55587	0.103004	0.349888	0.753748	0.551773
	Obs483	1	0.862	0.782413	0.0795874	0.772819	0.00346146	0.775627	0.789198	0.103041	0.580409	0.984416	0.782323
	Obs484	1	0.738	0.548609	0.189391	1.83905	0.0021694	0.544356	0.552862	0.103006	0.346674	0.750543	0.548525
	Obs485	1	0.6	0.60149	-0.00148962	-0.0144647	0.00241341	0.596758	0.606221	0.103011	0.399545	0.803435	0.60149
	Obs486	1	0.838	0.841661	-0.0036605	-0.0355446	0.00397546	0.833867	0.849454	0.10306	0.639621	1.0437	0.841666
	Obs487	1	0.842	0.857655	-0.0156552	-0.152017	0.00394795	0.849916	0.865395	0.103059	0.655617	1.05969	0.857678
	Obs488	1	0.809	0.663985	0.145015	1.40814	0.00255272	0.658981	0.66899	0.103015	0.462034	0.865937	0.663896
	Obs489	1	0.783	0.691945	0.0910553	0.884176	0.00281927	0.686418	0.697472	0.103022	0.48998	0.89391	0.691876
	Obs490	1	0.788	0.842246	-0.0542462	-0.526748	0.00374912	0.834896	0.849596	0.103051	0.640223	1.04427	0.842318
	Obs491	1	0.6	0.448996	0.151004	1.46629	0.00219931	0.444685	0.453308	0.103007	0.247061	0.650932	0.448927
	Obs492	1	0.706	0.757829	-0.051829	-0.503277	0.00303884	0.751872	0.763786	0.103028	0.555852	0.959806	0.757874
	Obs493	1	0.713	0.661293	0.0517068	0.502089	0.00220514	0.65697	0.665616	0.103007	0.459357	0.863229	0.66127
	Obs494	1	0.951	0.878901	0.0720986	0.700101	0.00441565	0.870245	0.887558	0.103078	0.676826	1.08098	0.878769
	Obs495	1	0.898	0.845879	0.0521214	0.506116	0.0037617	0.838504	0.853253	0.103052	0.643854	1.0479	0.845809
	Obs496	1	0.794	0.766201	0.027799	0.269937	0.00381967	0.758713	0.773689	0.103054	0.564173	0.968229	0.766163
	Obs497	1	0.814	0.751406	0.0625937	0.607805	0.00308949	0.74535	0.757463	0.10303	0.549426	0.953387	0.75135
	Obs498	1	0.887	0.826033	0.0609666	0.592005	0.00385741	0.818471	0.833596	0.103055	0.624002	1.02806	0.825948
	Obs499	1	0.421	0.477011	-0.0560114	-0.543889	0.00213579	0.472824	0.481198	0.103005	0.275078	0.678944	0.477036
	Obs500	1	0.454	0.508266	-0.0542656	-0.526937	0.00197458	0.504395	0.512137	0.103002	0.306339	0.710192	0.508286
	Obs501	1	0.453	0.651593	-0.198593	-1.9284	0.00240825	0.646872	0.656314	0.103011	0.449648	0.853538	0.651702
	Obs502	1	0.41	0.483909	-0.0739086	-0.717677	0.00155993	0.480851	0.486967	0.102995	0.281996	0.685821	0.483926
	Obs503	1	0.073	0.187195	-0.114195	-1.10887	0.00423201	0.178898	0.195491	0.10307	-0.0148653	0.389255	0.187388
	Obs504	1	0.573	0.609165	-0.0361648	-0.351172	0.00174625	0.605741	0.612588	0.102998	0.407246	0.811083	0.609175
	Obs505	1	0.527	0.478268	0.0487318	0.473201	0.00158069	0.475169	0.481367	0.102995	0.276355	0.680182	0.478257
	Obs506	1	0.57	0.52788	0.04212	0.408999	0.00141795	0.5251	0.53066	0.102993	0.325971	0.729789	0.527872
	Obs507	1	0.68	0.595956	0.0840439	0.816093	0.00174225	0.592541	0.599372	0.102998	0.394038	0.797875	0.595932
	Obs508	1	0.608	0.683745	-0.0757449	-0.735507	0.00222512	0.679383	0.688107	0.103007	0.481808	0.885682	0.68378
	Obs509	1	0.734	0.717212	0.0167878	0.163015	0.00274762	0.711826	0.722599	0.10302	0.515251	0.919174	0.7172
	Obs510	1	0.544	0.586641	-0.0426405	-0.414053	0.00168066	0.583346	0.589935	0.102997	0.384724	0.788557	0.586652
	Obs511	1	0.578	0.61231	-0.0343099	-0.33316	0.00177713	0.608826	0.615794	0.102999	0.41039	0.81423	0.61232
	Obs512	1	0.589	0.522475	0.0665253	0.645982	0.00197441	0.518604	0.526345	0.103002	0.320548	0.724401	0.52245
	Obs513	1	0.612	0.583966	0.0280343	0.272222	0.00154868	0.58093	0.587002	0.102995	0.382053	0.785878	0.583959
	Obs514	1	0.455	0.505458	-0.0504583	-0.489966	0.0016812	0.502162	0.508754	0.102997	0.303542	0.707375	0.505472
	Obs515	1	0.545	0.449672	0.0953282	0.925668	0.00169136	0.446356	0.452988	0.102997	0.247755	0.651589	0.449646
	Obs516	1	0.59	0.642423	-0.0524227	-0.509042	0.00219881	0.638112	0.646733	0.103007	0.440487	0.844358	0.642447
	Obs517	1	0.763	0.706	0.0570002	0.55349	0.00255629	0.700988	0.711011	0.103015	0.504048	0.907952	0.705965
	Obs518	1	0.589	0.50289	0.0861097	0.836153	0.0014391	0.500069	0.505712	0.102993	0.300981	0.7048	0.502873
	Obs519	1	0.366	0.548834	-0.182834	-1.77538	0.00191912	0.545072	0.552596	0.103001	0.346909	0.750759	0.548897
	Obs520	1	0.393	0.471333	-0.0783326	-0.760635	0.00166445	0.46807	0.474596	0.102997	0.269417	0.673248	0.471353
	Obs521	1	0.466	0.425255	0.0407451	0.395648	0.00184015	0.421647	0.428862	0.103	0.223333	0.627177	0.425242
	Obs522	1	0.397	0.43401	-0.0370105	-0.359384	0.00181376	0.430455	0.437566	0.102999	0.23209	0.635931	0.434022
	Obs523	1	0.397	0.428242	-0.0312418	-0.303368	0.00178621	0.42474	0.431744	0.102999	0.226322	0.630162	0.428251
	Obs524	1	0.473	0.395949	0.0770511	0.748191	0.00254551	0.390959	0.400939	0.103015	0.193998	0.5979	0.395902
	Obs525	1	0.359	0.368686	-0.00968616	-0.0940557	0.00225086	0.364274	0.373099	0.103008	0.166748	0.570624	0.368691
	Obs526	1	0.437	0.413265	0.0237355	0.230479	0.00220362	0.408945	0.417585	0.103007	0.211329	0.6152	0.413254
	Obs527	1	0.596	0.371122	0.224878	2.18364	0.00261519	0.365995	0.376248	0.103016	0.169167	0.573076	0.370977
	Obs528	1	0.156	0.474404	-0.318404	-3.0918	0.00168134	0.471107	0.4777	0.102997	0.272487	0.67632	0.474488
	Obs529	1	0.532	0.636133	-0.104133	-1.01116	0.00220838	0.631803	0.640462	0.103007	0.434197	0.838069	0.63618
	Obs530	1	0.498	0.58982	-0.0918198	-0.8916	0.00166033	0.586565	0.593075	0.102997	0.387904	0.791736	0.589844
	Obs531	1	0.49	0.495938	-0.00593752	-0.0576552	0.00185228	0.492306	0.499569	0.103	0.294015	0.69786	0.495939
	Obs532	1	0.867	0.676296	0.190704	1.8518	0.00277903	0.670848	0.681744	0.103021	0.474333	0.878259	0.676157
	Obs533	1	0.549	0.449052	0.0999481	0.970528	0.00214231	0.444852	0.453252	0.103005	0.247119	0.650985	0.449009
	Obs534	1	0.484	0.517099	-0.0330993	-0.321405	0.00306895	0.511083	0.523116	0.103029	0.31512	0.719078	0.517129
	Obs535	1	0.56	0.631086	-0.0710864	-0.690272	0.00193079	0.627301	0.634872	0.103001	0.429161	0.833011	0.631111
	Obs536	1	0.629	0.6181	0.0109001	0.105843	0.00173823	0.614692	0.621508	0.102998	0.416182	0.820018	0.618097
	Obs537	1	0.534	0.621655	-0.0876554	-0.851162	0.00183099	0.618066	0.625245	0.102999	0.419734	0.823577	0.621683
	Obs538	1	0.494	0.496669	-0.00266851	-0.0259121	0.00145264	0.493821	0.499516	0.102993	0.294759	0.698578	0.496669
	Obs539	1	0.415	0.484507	-0.0695071	-0.674936	0.00156247	0.481444	0.48757	0.102995	0.282594	0.68642	0.484523
	Obs540	1	0.505	0.560284	-0.0552841	-0.536826	0.00249833	0.555386	0.565182	0.103013	0.358335	0.762233	0.560317
	Obs541	1	0.639	0.519462	0.119538	1.16075	0.00209203	0.515361	0.523563	0.103004	0.317531	0.721393	0.519413
	Obs542	1	0.552	0.552139	-0.000138652	-0.00134636	0.00174253	0.548723	0.555555	0.102998	0.35022	0.754057	0.552139
	Obs543	1	0.226	0.440472	-0.214472	-2.08259	0.00170517	0.437129	0.443814	0.102997	0.238554	0.642389	0.44053
	Obs544	1	0.629	0.51741	0.11159	1.08357	0.00220121	0.513095	0.521725	0.103007	0.315475	0.719346	0.517359
	Obs545	1	0.716	0.701649	0.0143507	0.13935	0.00261011	0.696532	0.706766	0.103016	0.499695	0.903604	0.70164
	Obs546	1	0.743	0.662294	0.0807064	0.783686	0.00217054	0.658038	0.666549	0.103006	0.460359	0.864228	0.662258
	Obs547	1	0.304	0.411858	-0.107858	-1.04734	0.00216087	0.407622	0.416094	0.103006	0.209924	0.613792	0.411906
	Obs548	1	0.56	0.518171	0.0418289	0.406172	0.00150037	0.51523	0.521112	0.102994	0.31626	0.720082	0.518162
	Obs549	1	0.495	0.471764	0.0232357	0.225626	0.00153667	0.468752	0.474777	0.102995	0.269852	0.673676	0.471759
	Obs550	1	0.503	0.436805	0.066195	0.642774	0.00200283	0.432879	0.440731	0.103003	0.234877	0.638733	0.43678
	Obs551	1	0.113	0.537337	-0.424337	-4.12045	0.00144179	0.53451	0.540163	0.102993	0.335427	0.739246	0.53742
	Obs552	1	0.121	0.343239	-0.222239	-2.15801	0.0027017	0.337943	0.348536	0.103019	0.14128	0.545198	0.343392
	Obs553	1	0.398	0.44654	-0.0485395	-0.471334	0.00171445	0.443178	0.449901	0.102997	0.244622	0.648457	0.446553
	Obs554	1	0.54	0.544093	-0.00409271	-0.0397416	0.00178365	0.540596	0.547589	0.102999	0.342173	0.746013	0.544094
	Obs555	1	0.451	0.472089	-0.0210892	-0.204783	0.00163072	0.468892	0.475286	0.102996	0.270174	0.674004	0.472094
	Obs556	1	0.485	0.521432	-0.0364316	-0.353763	0.00144087	0.518607	0.524256	0.102993	0.319522	0.723341	0.521439
	Obs557	1	0.407	0.293302	0.113698	1.10404	0.00317002	0.287088	0.299517	0.103032	0.0913173	0.495288	0.293195
	Obs558	1	0.559	0.655508	-0.0965075	-0.937119	0.00199775	0.651591	0.659424	0.103003	0.45358	0.857435	0.655544
	Obs559	1	0.35	0.374865	-0.0248652	-0.241449	0.00221447	0.370524	0.379206	0.103007	0.172929	0.576801	0.374877
	Obs560	1	0.957	0.73384	0.22316	2.16696	0.00271326	0.728521	0.739159	0.103019	0.53188	0.935799	0.733685
	Obs561	1	0.633	0.576752	0.0562478	0.546185	0.00211549	0.572605	0.580899	0.103005	0.37482	0.778684	0.576728
	Obs562	1	0.505	0.454441	0.0505587	0.490941	0.00273033	0.449089	0.459794	0.103019	0.252481	0.656402	0.454406
	Obs563	1	0.654	0.556579	0.097421	0.945989	0.00182314	0.553005	0.560153	0.102999	0.354658	0.7585	0.556548
	Obs564	1	0.661	0.678613	-0.0176132	-0.17103	0.00287988	0.672967	0.684259	0.103023	0.476645	0.880582	0.678627
	Obs565	1	0.733	0.659012	0.0739883	0.718451	0.00207291	0.654948	0.663075	0.103004	0.457081	0.860942	0.658982
	Obs566	1	0.836	0.71079	0.12521	1.21583	0.00283198	0.705238	0.716341	0.103022	0.508824	0.912755	0.710695
	Obs567	1	0.267	0.321553	-0.0545526	-0.529724	0.00280634	0.316051	0.327054	0.103021	0.119588	0.523517	0.321593
	Obs568	1	0.425	0.525932	-0.100932	-0.980081	0.00237792	0.52127	0.530594	0.103011	0.323988	0.727875	0.525986
	Obs569	1	0.595	0.720062	-0.125062	-1.2144	0.00296415	0.714251	0.725873	0.103026	0.518089	0.922036	0.720166
	Obs570	1	0.401	0.394428	0.00657179	0.0638142	0.00222428	0.390068	0.398789	0.103007	0.192492	0.596365	0.394425
	Obs571	1	0.274	0.362191	-0.0881908	-0.856361	0.00240052	0.357485	0.366897	0.103011	0.160246	0.564135	0.362239
	Obs572	1	0.644	0.628818	0.0151824	0.147426	0.0026814	0.623561	0.634074	0.103018	0.42686	0.830776	0.628807
	Obs573	1	0.68	0.555656	0.124344	1.20742	0.00149187	0.552731	0.55858	0.102994	0.353745	0.757566	0.55563
	Obs574	1	0.835	0.810265	0.0247348	0.240183	0.00384205	0.802733	0.817797	0.103055	0.608235	1.0123	0.810231
	Obs575	1	0.455	0.502215	-0.0472149	-0.458472	0.00179826	0.49869	0.50574	0.102999	0.300295	0.704135	0.502229
	Obs576	1	0.333	0.396368	-0.0633678	-0.615322	0.00219943	0.392056	0.40068	0.103007	0.194432	0.598303	0.396397
	Obs577	1	0.706	0.643898	0.0621025	0.603035	0.00225231	0.639482	0.648313	0.103008	0.44196	0.845835	0.643868
	Obs578	1	0.568	0.527688	0.0403124	0.391446	0.00143361	0.524877	0.530498	0.102993	0.325778	0.729597	0.52768
	Obs579	1	0.83	0.758958	0.0710424	0.689845	0.00301074	0.753055	0.76486	0.103027	0.556982	0.960933	0.758897
	Obs580	1	0.507	0.551968	-0.0449677	-0.436651	0.00190575	0.548232	0.555704	0.103001	0.350044	0.753892	0.551983
	Obs581	1	0.621	0.573493	0.0475072	0.46131	0.00352971	0.566573	0.580413	0.103044	0.371485	0.775501	0.573437
	Obs582	1	0.406	0.459483	-0.0534832	-0.519339	0.00162653	0.456295	0.462672	0.102996	0.257568	0.661398	0.459497
	Obs583	1	0.709	0.665456	0.0435443	0.422829	0.00221898	0.661106	0.669806	0.103007	0.463519	0.867392	0.665436
	Obs584	1	0.826	0.694867	0.131133	1.27334	0.00302582	0.688936	0.700799	0.103028	0.492891	0.896844	0.694754
	Obs585	1	0.443	0.427254	0.0157456	0.152895	0.00223066	0.422881	0.431627	0.103007	0.225317	0.629191	0.427247
	Obs586	1	0.561	0.528739	0.0322608	0.313263	0.00200934	0.5248	0.532678	0.103003	0.326811	0.730667	0.528727
	Obs587	1	0.499	0.519039	-0.0200389	-0.194584	0.00166581	0.515773	0.522305	0.102997	0.317123	0.720955	0.519044
	Obs588	1	0.823	0.800992	0.0220076	0.213701	0.00370596	0.793727	0.808258	0.10305	0.598972	1.00301	0.800964
	Obs589	1	0.858	0.852767	0.00523279	0.0508121	0.00404285	0.844842	0.860693	0.103063	0.650722	1.05481	0.852759
	Obs590	1	0.646	0.598905	0.0470955	0.457312	0.00187408	0.595231	0.602579	0.103	0.396982	0.800828	0.598889
	Obs591	1	0.634	0.661451	-0.0274514	-0.266562	0.00212379	0.657288	0.665615	0.103005	0.459519	0.863384	0.661463
	Obs592	1	0.439	0.55207	-0.11307	-1.09795	0.0018048	0.548532	0.555608	0.102999	0.35015	0.753991	0.552105
	Obs593	1	0.424	0.415114	0.00888567	0.0862827	0.00204154	0.411112	0.419117	0.103003	0.213185	0.617044	0.415111
	Obs594	1	0.387	0.518723	-0.131723	-1.27907	0.00146771	0.515845	0.5216	0.102994	0.316813	0.720633	0.518749
	Obs595	1	0.704	0.705226	-0.0012261	-0.0119059	0.00243156	0.700459	0.709993	0.103012	0.50328	0.907172	0.705227
	Obs596	1	0.59	0.560199	0.0298014	0.289381	0.00239068	0.555512	0.564885	0.103011	0.358255	0.762143	0.560183
	Obs597	1	0.496	0.503484	-0.00748448	-0.0726767	0.00170496	0.500142	0.506827	0.102997	0.301567	0.705402	0.503487
	Obs598	1	0.415	0.424776	-0.00977615	-0.0949296	0.00182943	0.42119	0.428363	0.102999	0.222855	0.626698	0.424779
	Obs599	1	0.62	0.643004	-0.0230041	-0.223377	0.00191019	0.639259	0.646749	0.103001	0.44108	0.844928	0.643012
	Obs600	1	0.645	0.610682	0.0343176	0.333235	0.00332833	0.604157	0.617207	0.103037	0.408687	0.812677	0.610647
	Obs601	1	0.551	0.544255	0.00674484	0.0654946	0.00194724	0.540438	0.548073	0.103002	0.34233	0.746181	0.544253
	Obs602	1	0.667	0.620287	0.0467125	0.453594	0.0023802	0.615621	0.624954	0.103011	0.418344	0.822231	0.620262
	Obs603	1	0.865	0.753639	0.111361	1.08135	0.00769231	0.738559	0.768719	0.10327	0.551187	0.956091	0.753014
	Obs604	1	0.838	0.694173	0.143827	1.39661	0.00712726	0.680201	0.708145	0.10323	0.491801	0.896546	0.693481
	Obs605	1	0.664	0.648461	0.0155393	0.150892	0.00240392	0.643748	0.653173	0.103011	0.446516	0.850405	0.648452
	Obs606	1	0.545	0.601917	-0.0569171	-0.552683	0.0019744	0.598046	0.605788	0.103002	0.39999	0.803844	0.601938
	Obs607	1	0.658	0.605314	0.0526856	0.511594	0.00178308	0.601819	0.60881	0.102999	0.403395	0.807234	0.605299
	Obs608	1	0.711	0.679698	0.0313022	0.303955	0.00254497	0.674709	0.684687	0.103015	0.477747	0.881649	0.679679
	Obs609	1	0.812	0.754628	0.0573716	0.557097	0.00305454	0.74864	0.760617	0.103028	0.55265	0.956607	0.754578
	Obs610	1	0.354	0.386809	-0.0328086	-0.318582	0.00241928	0.382066	0.391551	0.103012	0.184863	0.588754	0.386827
	Obs611	1	0.464	0.403346	0.0606538	0.588968	0.00196677	0.399491	0.407202	0.103002	0.20142	0.605273	0.403324
	Obs612	1	0.596	0.537042	0.0589584	0.572505	0.00143681	0.534225	0.539858	0.102993	0.335132	0.738951	0.53703
	Obs613	1	0.51	0.543652	-0.0336524	-0.326776	0.00147683	0.540757	0.546548	0.102994	0.341742	0.745563	0.543659
	Obs614	1	0.581	0.568373	0.0126272	0.122614	0.00148776	0.565456	0.571289	0.102994	0.366462	0.770283	0.56837
	Obs615	1	0.651	0.673963	-0.0229634	-0.222982	0.00220138	0.669648	0.678279	0.103007	0.472028	0.875899	0.673974
	Obs616	1	0.251	0.71508	-0.46408	-4.50637	0.00252809	0.710124	0.720036	0.103014	0.51313	0.917031	0.71536
	Obs617	1	0.615	0.637441	-0.0224407	-0.217906	0.00204387	0.633434	0.641447	0.103003	0.435511	0.83937	0.63745
	Obs618	1	0.34	0.393112	-0.0531116	-0.51573	0.00232102	0.388561	0.397662	0.103009	0.191171	0.595052	0.393139
	Obs619	1	0.477	0.39935	0.0776496	0.754002	0.0022743	0.394892	0.403809	0.103008	0.197412	0.601289	0.399313
	Obs620	1	0.56	0.596153	-0.0361527	-0.351055	0.00164759	0.592923	0.599383	0.102996	0.394237	0.798068	0.596162
	Obs621	1	0.815	0.706628	0.108372	1.05232	0.00303494	0.700679	0.712578	0.103028	0.504651	0.908605	0.706534
	Obs622	1	0.489	0.494648	-0.0056477	-0.054841	0.00225457	0.490228	0.499068	0.103008	0.29271	0.696586	0.49465
	Obs623	1	0.901	0.844498	0.0565022	0.548655	0.00417907	0.836305	0.852691	0.103068	0.642442	1.04655	0.844405
	Obs624	1	0.577	0.668066	-0.0910665	-0.884285	0.00209106	0.663967	0.672166	0.103004	0.466135	0.869998	0.668104
	Obs625	1	0.664	0.78281	-0.11881	-1.15369	0.00324486	0.776449	0.789171	0.103034	0.58082	0.9848	0.782928
	Obs626	1	0.34	0.518449	-0.178449	-1.7328	0.00141949	0.515666	0.521232	0.102993	0.31654	0.720358	0.518483
	Obs627	1	0.446	0.521987	-0.0759874	-0.737862	0.00154261	0.518963	0.525012	0.102995	0.320075	0.7239	0.522004
	Obs628	1	0.393	0.365592	0.0274076	0.266137	0.00227167	0.361139	0.370046	0.103008	0.163654	0.567531	0.365579
	Obs629	1	0.6	0.59258	0.00741983	0.072049	0.00192386	0.588809	0.596352	0.103001	0.390655	0.794505	0.592578
	Obs630	1	0.671	0.566271	0.104729	1.01695	0.00220887	0.56194	0.570601	0.103007	0.364335	0.768207	0.566223
	Obs631	1	0.659	0.660763	-0.00176317	-0.0171209	0.00263469	0.655598	0.665928	0.103017	0.458808	0.862719	0.660764
	Obs632	1	0.714	0.615019	0.098981	0.961138	0.00171494	0.611657	0.618381	0.102997	0.413101	0.816937	0.614992
	Obs633	1	0.447	0.510634	-0.0636339	-0.617906	0.00275358	0.505236	0.516032	0.10302	0.308672	0.712596	0.510679
	Obs634	1	0.512	0.497293	0.0147074	0.142813	0.00175111	0.49386	0.500726	0.102998	0.295374	0.699211	0.497288
	Obs635	1	0.38	0.427199	-0.0471988	-0.458316	0.00228455	0.42272	0.431677	0.103009	0.22526	0.629138	0.427222
	Obs636	1	0.386	0.52882	-0.14282	-1.38683	0.00210173	0.5247	0.532941	0.103005	0.326889	0.730752	0.52888
	Obs637	1	0.398	0.456214	-0.0582142	-0.565278	0.00161182	0.453054	0.459374	0.102996	0.2543	0.658128	0.456228
	Obs638	1	0.211	0.405897	-0.194897	-1.89251	0.00202963	0.401918	0.409876	0.103003	0.203968	0.607826	0.405973
	Obs639	1	0.551	0.631245	-0.0802445	-0.7792	0.0020297	0.627265	0.635224	0.103003	0.429316	0.833173	0.631276
	Obs640	1	0.216	0.259172	-0.0431725	-0.419219	0.00339577	0.252515	0.26583	0.103039	0.0571732	0.461172	0.259219
	Obs641	1	0.163	0.229051	-0.0660511	-0.641378	0.00358234	0.222028	0.236074	0.103045	0.0270394	0.431063	0.229131
	Obs642	1	0.206	0.297264	-0.091264	-0.886203	0.00286819	0.291641	0.302887	0.103023	0.0952962	0.499232	0.297335
	Obs643	1	0.29	0.517671	-0.227671	-2.21076	0.00190655	0.513933	0.521409	0.103001	0.315747	0.719595	0.517749
	Obs644	1	0.303	0.358691	-0.0556909	-0.540777	0.0026769	0.353443	0.363939	0.103018	0.156733	0.560649	0.358729
	Obs645	1	0.703	0.658328	0.0446723	0.433782	0.00210381	0.654203	0.662452	0.103005	0.456396	0.860259	0.658309
	Obs646	1	0.596	0.667011	-0.0710106	-0.689536	0.00265835	0.661799	0.672222	0.103017	0.465054	0.868967	0.667058
	Obs647	1	0.418	0.421635	-0.00363534	-0.0353003	0.00185781	0.417993	0.425277	0.103	0.219713	0.623558	0.421637
	Obs648	1	0.709	0.536028	0.172972	1.67961	0.00229794	0.531524	0.540533	0.103009	0.334089	0.737968	0.535942
	Obs649	1	0.597	0.504971	0.0920291	0.893632	0.00218079	0.500696	0.509246	0.103006	0.303036	0.706906	0.50493
	Obs650	1	0.131	0.272032	-0.141032	-1.36946	0.00544968	0.261348	0.282715	0.103127	0.0698598	0.474204	0.272428
	Obs651	1	0.619	0.520974	0.0980258	0.951862	0.0017228	0.517597	0.524352	0.102998	0.319056	0.722892	0.520947
	Obs652	1	0.507	0.565736	-0.0587364	-0.570349	0.00168144	0.56244	0.569033	0.102997	0.36382	0.767653	0.565752
	Obs653	1	0.491	0.462252	0.0287479	0.279151	0.00159374	0.459128	0.465377	0.102996	0.260338	0.664166	0.462245
	Obs654	1	0.579	0.655892	-0.0768922	-0.746648	0.00204835	0.651877	0.659908	0.103004	0.453963	0.857822	0.655923
	Obs655	1	0.592	0.627484	-0.0354839	-0.34456	0.00179451	0.623966	0.631002	0.102999	0.425564	0.829404	0.627495
	Obs656	1	0.654	0.681934	-0.0279335	-0.271244	0.00311849	0.67582	0.688047	0.10303	0.479951	0.883916	0.681959
	Obs657	1	0.6	0.637082	-0.0370816	-0.360074	0.00187878	0.633398	0.640765	0.103	0.435158	0.839005	0.637094
	Obs658	1	0.09	0.29317	-0.20317	-1.97285	0.00325996	0.286779	0.299561	0.103035	0.0911793	0.495161	0.293374
	Obs659	1	0.711	0.674117	0.0368828	0.358143	0.00215819	0.669886	0.678348	0.103006	0.472183	0.876051	0.674101
	Obs660	1	0.69	0.749138	-0.0591376	-0.574245	0.00280532	0.743638	0.754637	0.103021	0.547173	0.951102	0.749182
	Obs661	1	0.468	0.5989	-0.1309	-1.27108	0.00187745	0.59522	0.602581	0.103	0.396977	0.800823	0.598944
	Obs662	1	0.742	0.686599	0.0554007	0.537959	0.0022578	0.682173	0.691025	0.103008	0.484661	0.888537	0.686573
	Obs663	1	0.559	0.618647	-0.0596471	-0.579193	0.00186912	0.614983	0.622311	0.103	0.416724	0.82057	0.618667
	Obs664	1	0.528	0.506215	0.0217851	0.21154	0.00146625	0.50334	0.509089	0.102994	0.304305	0.708125	0.50621
	Obs665	1	0.58	0.555993	0.0240066	0.233112	0.00146287	0.553126	0.558861	0.102994	0.354083	0.757903	0.555989
	Obs666	1	0.495	0.542862	-0.0478616	-0.464751	0.00166827	0.539591	0.546132	0.102997	0.340946	0.744778	0.542874
	Obs667	1	0.465	0.549306	-0.0843056	-0.818635	0.00153268	0.546301	0.55231	0.102995	0.347394	0.751218	0.549324
	Obs668	1	0.651	0.655272	-0.00427239	-0.0414863	0.00205546	0.651243	0.659302	0.103004	0.453343	0.857202	0.655274
	Obs669	1	0.569	0.50239	0.0666099	0.646803	0.00164804	0.499159	0.505621	0.102996	0.300475	0.704306	0.502373
	Obs670	1	0.684	0.603212	0.0807876	0.784474	0.00188668	0.599514	0.606911	0.103	0.401289	0.805136	0.603185
	Obs671	1	0.591	0.695492	-0.104492	-1.01465	0.00251401	0.690563	0.70042	0.103014	0.493542	0.897441	0.695554
	Obs672	1	0.464	0.485174	-0.021174	-0.205606	0.0021282	0.481002	0.489346	0.103005	0.283241	0.687107	0.485183
	Obs673	1	0.356	0.45045	-0.0944498	-0.917138	0.00183587	0.446851	0.454049	0.103	0.248528	0.652371	0.45048
	Obs674	1	0.521	0.489951	0.0310491	0.301497	0.00165595	0.486705	0.493197	0.102996	0.288035	0.691867	0.489943
	Obs675	1	0.544	0.545964	-0.0019639	-0.0190701	0.0016836	0.542663	0.549264	0.102997	0.344047	0.74788	0.545964
	Obs676	1	0.401	0.595691	-0.194691	-1.89051	0.0019415	0.591885	0.599497	0.103001	0.393766	0.797616	0.59576
	Obs677	1	0.331	0.500557	-0.169557	-1.64646	0.00188581	0.49686	0.504254	0.103	0.298634	0.702481	0.500614
	Obs678	1	0.424	0.521727	-0.0977266	-0.948957	0.00143098	0.518921	0.524532	0.102993	0.319818	0.723636	0.521745
	Obs679	1	0.246	0.240054	0.00594596	0.0577372	0.00381928	0.232567	0.247541	0.103054	0.0380257	0.442082	0.240046
	Obs680	1	0.406	0.55207	-0.14607	-1.41839	0.0018048	0.548532	0.555608	0.102999	0.35015	0.753991	0.552115
	Obs681	1	0.481	0.415294	0.0657061	0.638028	0.0019424	0.411486	0.419102	0.103002	0.213368	0.617219	0.41527
	Obs682	1	0.582	0.514876	0.0671236	0.651792	0.0016158	0.511709	0.518044	0.102996	0.312962	0.716791	0.51486
	Obs683	1	0.137	0.39956	-0.26256	-2.54954	0.00213024	0.395384	0.403736	0.103005	0.197627	0.601493	0.399672
	Obs684	1	0.229	0.298166	-0.069166	-0.671624	0.00321672	0.29186	0.304472	0.103033	0.096178	0.500154	0.298234
	Obs685	1	0.556	0.550058	0.005942	0.0576988	0.00157806	0.546964	0.553152	0.102995	0.348145	0.751971	0.550057
	Obs686	1	0.341	0.386809	-0.0458086	-0.444816	0.00241928	0.382066	0.391551	0.103012	0.184863	0.588754	0.386834
	Obs687	1	0.522	0.633902	-0.111902	-1.08661	0.00184429	0.630287	0.637518	0.103	0.43198	0.835824	0.633938
	Obs688	1	0.687	0.764688	-0.0776877	-0.754373	0.00295154	0.758902	0.770474	0.103025	0.562715	0.96666	0.764752
	Obs689	1	0.593	0.569689	0.0233106	0.226353	0.00258735	0.564617	0.574762	0.103016	0.367736	0.771643	0.569675
	Obs690	1	0.86	0.667395	0.192605	1.87025	0.00233428	0.662819	0.671971	0.10301	0.465454	0.869337	0.667296
	Obs691	1	0.708	0.585914	0.122086	1.1855	0.00235506	0.581297	0.590531	0.10301	0.383971	0.787856	0.58585
	Obs692	1	0.822	0.732553	0.0894471	0.86856	0.00304224	0.726589	0.738517	0.103028	0.530575	0.934531	0.732475
	Obs693	1	0.59	0.474897	0.115103	1.11769	0.00152467	0.471908	0.477886	0.102994	0.272985	0.676808	0.474871
	Obs694	1	0.426	0.448852	-0.0228522	-0.221902	0.00360768	0.44178	0.455925	0.103046	0.246839	0.650866	0.44888
	Obs695	1	0.616	0.598533	0.0174674	0.169614	0.00222427	0.594172	0.602893	0.103007	0.396596	0.800469	0.598524
	Obs696	1	0.636	0.546721	0.0892795	0.866932	0.001464	0.543851	0.549591	0.102994	0.344811	0.74863	0.546702
	Obs697	1	0.523	0.498886	0.024114	0.234155	0.00202096	0.494924	0.502848	0.103003	0.296958	0.700814	0.498877
	Obs698	1	0.414	0.457715	-0.0437146	-0.424483	0.00292319	0.451984	0.463445	0.103025	0.255744	0.659685	0.45775
	Obs699	1	0.667	0.546473	0.120527	1.17036	0.00143493	0.54366	0.549286	0.102993	0.344563	0.748382	0.546449
	Obs700	1	0.625	0.558831	0.0661693	0.642526	0.00148089	0.555928	0.561734	0.102994	0.35692	0.760741	0.558817
	Obs701	1	0.468	0.473892	-0.005892	-0.0572132	0.00214809	0.469681	0.478103	0.103006	0.271959	0.675825	0.473895
	Obs702	1	0.482	0.611656	-0.129656	-1.259	0.0017619	0.608202	0.61511	0.102998	0.409737	0.813575	0.611694
	Obs703	1	0.313	0.350722	-0.0377219	-0.366292	0.0025147	0.345792	0.355652	0.103014	0.148772	0.552672	0.350744
	Obs704	1	0.484	0.427934	0.0560659	0.544418	0.00179765	0.42441	0.431458	0.102999	0.226014	0.629854	0.427917
	Obs705	1	0.493	0.577449	-0.0844489	-0.820027	0.00156695	0.574377	0.580521	0.102995	0.375536	0.779362	0.577469
	Obs706	1	0.488	0.436792	0.0512078	0.497244	0.00201329	0.432845	0.440739	0.103003	0.234864	0.63872	0.436773
	Obs707	1	0.747	0.702394	0.0446057	0.433136	0.0055131	0.691586	0.713202	0.103131	0.500216	0.904573	0.702266
	Obs708	1	0.673	0.671383	0.00161746	0.015706	0.0021416	0.667184	0.675581	0.103005	0.469449	0.873316	0.671382
	Obs709	1	0.467	0.586786	-0.119786	-1.16316	0.00161014	0.583629	0.589942	0.102996	0.384872	0.7887	0.586815
	Obs710	1	0.559	0.527829	0.0311713	0.302684	0.00141586	0.525053	0.530604	0.102993	0.32592	0.729737	0.527823
	Obs711	1	0.349	0.386941	-0.0379411	-0.36842	0.00231858	0.382396	0.391486	0.103009	0.185	0.588882	0.38696
	Obs712	1	0.554	0.536697	0.0173035	0.168022	0.00437013	0.528129	0.545264	0.103076	0.334625	0.738768	0.536665
	Obs713	1	0.429	0.393825	0.0351745	0.341556	0.00202201	0.389861	0.397789	0.103003	0.191897	0.595754	0.393812
	Obs714	1	0.64	0.642089	-0.0020893	-0.0202878	0.0025033	0.637182	0.646997	0.103014	0.44014	0.844038	0.642091
	Obs715	1	0.72	0.755466	-0.0354662	-0.344389	0.00287313	0.749834	0.761099	0.103023	0.553498	0.957434	0.755494
	Obs716	1	0.818	0.688044	0.129956	1.26191	0.0030243	0.682115	0.693973	0.103028	0.486068	0.890021	0.687932
	Obs717	1	0.566	0.558151	0.00784904	0.0762167	0.00196775	0.554293	0.562009	0.103002	0.356225	0.760077	0.558148
	Obs718	1	0.71	0.70497	0.00503038	0.0488467	0.00252137	0.700027	0.709913	0.103014	0.50302	0.90692	0.704967
	Obs719	1	0.738	0.66608	0.0719201	0.698368	0.00273297	0.660722	0.671438	0.103019	0.464119	0.86804	0.666029
	Obs720	1	0.645	0.567638	0.0773625	0.751215	0.00185158	0.564008	0.571267	0.103	0.365715	0.76956	0.567612
	Obs721	1	0.696	0.727712	-0.0317119	-0.307933	0.00269552	0.722428	0.732996	0.103018	0.525753	0.929671	0.727734
	Obs722	1	0.514	0.614447	-0.100447	-0.975376	0.00424678	0.606122	0.622773	0.103071	0.412386	0.816508	0.614618
	Obs723	1	0.689	0.571449	0.117551	1.14145	0.00149763	0.568513	0.574385	0.102994	0.369539	0.77336	0.571425
	Obs724	1	0.694	0.6674	0.0266004	0.258299	0.00233131	0.662829	0.67197	0.10301	0.465458	0.869341	0.667386
	Obs725	1	0.533	0.52094	0.01206	0.117106	0.0017539	0.517502	0.524378	0.102998	0.319021	0.722859	0.520937
	Obs726	1	0.67	0.582948	0.0870517	0.8453	0.00217375	0.578687	0.58721	0.103006	0.381014	0.784883	0.582909
	Obs727	1	0.504	0.460548	0.0434523	0.421936	0.00255403	0.455541	0.465555	0.103015	0.258596	0.662499	0.460521
	Obs728	1	0.512	0.481858	0.0301421	0.29269	0.00192497	0.478084	0.485632	0.103001	0.279933	0.683783	0.481847
	Obs729	1	0.469	0.488028	-0.0190284	-0.184772	0.0018489	0.484404	0.491653	0.103	0.286106	0.68995	0.488035
	Obs730	1	0.274	0.230781	0.0432188	0.419668	0.00385166	0.22323	0.238332	0.103055	0.0287505	0.432812	0.230721
	Obs731	1	0.45	0.543789	-0.0937892	-0.910723	0.00154581	0.540759	0.54682	0.102995	0.341877	0.745701	0.54381
	Obs732	1	0.425	0.174781	0.250219	2.42971	0.00432285	0.166306	0.183256	0.103074	-0.0272863	0.376848	0.174339
	Obs733	1	0.902	0.811274	0.0907259	0.880978	0.00341143	0.804586	0.817962	0.10304	0.609274	1.01327	0.811174
	Obs734	1	0.262	0.558842	-0.296842	-2.88243	0.00147793	0.555945	0.561739	0.102994	0.356932	0.760752	0.558903
	Obs735	1	0.617	0.624561	-0.00756109	-0.0734206	0.00178302	0.621066	0.628057	0.102999	0.422641	0.826481	0.624563
	Obs736	1	0.457	0.536969	-0.079969	-0.776524	0.00145833	0.53411	0.539828	0.102994	0.335059	0.738879	0.536985
	Obs737	1	0.572	0.605477	-0.0334768	-0.325071	0.00170545	0.602133	0.60882	0.102997	0.40356	0.807394	0.605486
	Obs738	1	0.589	0.621048	-0.0320484	-0.3112	0.00180021	0.617519	0.624578	0.102999	0.419128	0.822969	0.621058
	Obs739	1	0.571	0.571791	-0.000791448	-0.00768522	0.00158716	0.56868	0.574903	0.102995	0.369878	0.773705	0.571792
	Obs740	1	0.422	0.41732	0.00467987	0.045443	0.00321373	0.41102	0.42362	0.103033	0.215332	0.619308	0.417316
	Obs741	1	0.402	0.452056	-0.050056	-0.486059	0.002247	0.447651	0.456461	0.103008	0.250118	0.653994	0.45208
	Obs742	1	0.755	0.521825	0.233175	2.26421	0.00146066	0.518961	0.524688	0.102994	0.319915	0.723735	0.521778
	Obs743	1	0.744	0.638732	0.105268	1.02219	0.00342847	0.63201	0.645453	0.10304	0.43673	0.840733	0.638615
	Obs744	1	0.657	0.635924	0.0210757	0.204652	0.00383449	0.628407	0.643441	0.103055	0.433895	0.837954	0.635895
	Obs745	1	0.301	0.664357	-0.363357	-3.52831	0.00225985	0.659927	0.668787	0.103008	0.462419	0.866295	0.664532
	Obs746	1	0.148	0.499358	-0.351358	-3.4118	0.00159405	0.496233	0.502483	0.102996	0.297444	0.701271	0.499442
	Obs747	1	0.292	0.346572	-0.0545722	-0.529914	0.00254747	0.341578	0.351566	0.103015	0.144621	0.548524	0.346606
	Obs748	1	0.654	0.621151	0.032849	0.318975	0.00176979	0.617681	0.62462	0.102998	0.419232	0.82307	0.621141
	Obs749	1	0.267	0.346205	-0.0792046	-0.769102	0.00278768	0.34074	0.35167	0.103021	0.144241	0.548168	0.346263
	Obs750	1	0.651	0.558061	0.0929388	0.902466	0.00206495	0.554013	0.562109	0.103004	0.356131	0.759991	0.558024
	Obs751	1	0.639	0.648875	-0.00987535	-0.0958928	0.00208942	0.644779	0.652971	0.103004	0.446944	0.850806	0.648879
	Obs752	1	0.587	0.546007	0.0409933	0.398059	0.00164933	0.542773	0.54924	0.102996	0.344091	0.747922	0.545996
	Obs753	1	0.411	0.496053	-0.0850529	-0.825891	0.00174566	0.492631	0.499475	0.102998	0.294134	0.697971	0.496077
	Obs754	1	0.556	0.456347	0.0996533	0.967666	0.00163602	0.453139	0.459554	0.102996	0.254432	0.658262	0.456322
	Obs755	1	0.64	0.571894	0.068106	0.661331	0.00164752	0.568664	0.575124	0.102996	0.369979	0.773809	0.571877
	Obs756	1	0.606	0.639915	-0.0339146	-0.329322	0.00188405	0.636221	0.643608	0.103	0.437991	0.841838	0.639926
	Obs757	1	0.528	0.511245	0.0167548	0.162695	0.00360842	0.504171	0.518319	0.103046	0.309232	0.713259	0.511225
	Obs758	1	0.637	0.520978	0.116022	1.12661	0.00171899	0.517609	0.524348	0.102998	0.319061	0.722896	0.520946
	Obs759	1	0.493	0.440442	0.0525583	0.510358	0.00171048	0.437088	0.443795	0.102997	0.238524	0.642359	0.440427
	Obs760	1	0.582	0.639718	-0.057718	-0.56046	0.00193354	0.635927	0.643508	0.103001	0.437793	0.841643	0.639738
	Obs761	1	0.695	0.633	0.0619997	0.602037	0.00220409	0.628679	0.637321	0.103007	0.431065	0.834936	0.632972
	Obs762	1	0.533	0.642846	-0.109846	-1.06664	0.00195104	0.639021	0.646671	0.103002	0.44092	0.844772	0.642885
	Obs763	1	0.489	0.526659	-0.0376585	-0.365677	0.00336366	0.520064	0.533253	0.103038	0.324661	0.728656	0.526699
	Obs764	1	0.652	0.595602	0.0563975	0.547638	0.00399271	0.587775	0.60343	0.103061	0.393561	0.797644	0.595518
	Obs765	1	0.379	0.502074	-0.123074	-1.19509	0.00193917	0.498272	0.505875	0.103001	0.300148	0.703999	0.502117
	Obs766	1	0.408	0.393424	0.0145764	0.141541	0.0021238	0.38926	0.397587	0.103005	0.191491	0.595356	0.393417
	Obs767	1	0.723	0.699274	0.0237264	0.230391	0.00235326	0.69466	0.703887	0.10301	0.497331	0.901216	0.699261
	Obs768	1	0.749	0.63927	0.10973	1.06551	0.00416459	0.631106	0.647435	0.103067	0.437216	0.841325	0.639091
	Obs769	1	0.327	0.478324	-0.151324	-1.4694	0.00160844	0.475171	0.481477	0.102996	0.27641	0.680238	0.478361
	Obs770	1	0.611	0.634385	-0.0233853	-0.227079	0.00206635	0.630334	0.638436	0.103004	0.432455	0.836316	0.634395
	Obs771	1	0.731	0.53693	0.19407	1.88448	0.00147317	0.534042	0.539819	0.102994	0.33502	0.738841	0.536891
	Obs772	1	0.569	0.496519	0.0724811	0.703815	0.0014718	0.493634	0.499404	0.102994	0.294609	0.698429	0.496504
	Obs773	1	0.366	0.4371	-0.0711	-0.690404	0.00180799	0.433556	0.440644	0.102999	0.235179	0.639021	0.437122
	Obs774	1	0.596	0.461517	0.134483	1.30587	0.00209285	0.457414	0.46562	0.103004	0.259586	0.663448	0.461461
	Obs775	1	0.786	0.752381	0.033619	0.326451	0.00284848	0.746797	0.757965	0.103023	0.550414	0.954348	0.752355
	Obs776	1	0.571	0.565617	0.0053833	0.0522736	0.00160016	0.56248	0.568754	0.102996	0.363703	0.767531	0.565615
	Obs777	1	0.5	0.56204	-0.0620399	-0.602427	0.00147152	0.559155	0.564925	0.102994	0.36013	0.76395	0.562053
	Obs778	1	0.481	0.469316	0.011684	0.113455	0.00189198	0.465607	0.473025	0.103001	0.267392	0.67124	0.469312
	Obs779	1	0.48	0.621416	-0.141416	-1.3732	0.0017583	0.617969	0.624863	0.102998	0.419497	0.823335	0.621457
	Obs780	1	0.57	0.540614	0.0293858	0.285346	0.00150904	0.537656	0.543573	0.102994	0.338703	0.742525	0.540608
	Obs781	1	0.451	0.450446	0.000554473	0.00538412	0.00183288	0.446852	0.454039	0.102999	0.248524	0.652367	0.450445
	Obs782	1	0.569	0.415824	0.153176	1.48739	0.0018798	0.412139	0.419509	0.103	0.213901	0.617747	0.415773
	Obs783	1	0.123	0.483507	-0.360507	-3.50064	0.0018489	0.479882	0.487131	0.103	0.281585	0.685429	0.483623
	Obs784	1	0.733	0.493428	0.239572	2.32632	0.00147385	0.490539	0.496317	0.102994	0.291518	0.695338	0.493379
	Obs785	1	0.457	0.494306	-0.0373057	-0.362251	0.00187812	0.490624	0.497988	0.103	0.292383	0.696229	0.494318
	Obs786	1	0.552	0.588137	-0.0361367	-0.350899	0.00232717	0.583575	0.592699	0.103009	0.386196	0.790078	0.588155
	Obs787	1	0.223	0.408358	-0.185358	-1.79989	0.00252911	0.4034	0.413316	0.103014	0.206408	0.610309	0.40847
	Obs788	1	0.514	0.524666	-0.0106665	-0.103575	0.00141796	0.521887	0.527446	0.102993	0.322758	0.726575	0.524669
	Obs789	1	0.69	0.642384	0.0476157	0.462364	0.0022298	0.638013	0.646756	0.103007	0.440447	0.844321	0.642362
	Obs790	1	0.73	0.731374	-0.00137426	-0.0133445	0.00305929	0.725377	0.737372	0.103029	0.529396	0.933353	0.731375
	Obs791	1	0.252	0.465476	-0.213476	-2.07292	0.00156463	0.462408	0.468543	0.102995	0.263563	0.667388	0.465525
	Obs792	1	0.629	0.668673	-0.0396735	-0.385242	0.00230449	0.664156	0.673191	0.103009	0.466733	0.870614	0.668693
	Obs793	1	0.639	0.527619	0.111381	1.08154	0.00145432	0.524768	0.53047	0.102993	0.32571	0.729529	0.527597
	Obs794	1	0.633	0.577419	0.055581	0.539709	0.0015789	0.574324	0.580514	0.102995	0.375506	0.779332	0.577406
	Obs795	1	0.746	0.673904	0.0720965	0.70008	0.00222504	0.669542	0.678266	0.103007	0.471967	0.87584	0.67387
	Obs796	1	0.487	0.540058	-0.0530585	-0.515215	0.0014714	0.537174	0.542943	0.102994	0.338148	0.741969	0.540069
	Obs797	1	0.64	0.661434	-0.0214343	-0.208134	0.00213134	0.657256	0.665613	0.103005	0.459502	0.863367	0.661443
	Obs798	1	0.519	0.474281	0.044719	0.434236	0.00177134	0.470808	0.477754	0.102998	0.272362	0.6762	0.474268
	Obs799	1	0.55	0.596683	-0.0466828	-0.453305	0.00167294	0.593403	0.599962	0.102997	0.394767	0.798599	0.596695
	Obs800	1	0.545	0.546203	-0.00120329	-0.0116844	0.00152011	0.543223	0.549183	0.102994	0.344292	0.748115	0.546204
	Obs801	1	0.383	0.399001	-0.0160011	-0.155376	0.00378401	0.391583	0.406419	0.103053	0.196975	0.601027	0.399023
	Obs802	1	0.497	0.349529	0.147471	1.43199	0.0026137	0.344405	0.354653	0.103016	0.147575	0.551484	0.349434
	Obs803	1	0.579	0.540756	0.0382436	0.371357	0.00579195	0.529402	0.552111	0.103146	0.338548	0.742965	0.540635
	Obs804	1	0.509	0.479051	0.0299495	0.290819	0.00226822	0.474604	0.483497	0.103008	0.277112	0.680989	0.479036
	Obs805	1	0.415	0.528085	-0.113085	-1.09809	0.00147103	0.525201	0.530969	0.102994	0.326175	0.729995	0.528108
	Obs806	1	0.634	0.594837	0.0391627	0.380283	0.0029304	0.589092	0.600582	0.103025	0.392866	0.796809	0.594806
	Obs807	1	0.523	0.494643	0.0283566	0.275352	0.00224946	0.490234	0.499053	0.103008	0.292706	0.696581	0.49463
	Obs808	1	0.466	0.580479	-0.114479	-1.11162	0.00161703	0.577309	0.583649	0.102996	0.378564	0.782393	0.580507
	Obs809	1	0.571	0.573842	-0.00284218	-0.0275985	0.00189524	0.570127	0.577558	0.103001	0.371918	0.775766	0.573843
	Obs810	1	0.457	0.455821	0.00117911	0.0114496	0.00169536	0.452497	0.459144	0.102997	0.253904	0.657738	0.455821
	Obs811	1	0.615	0.524158	0.0908422	0.882107	0.0016641	0.520895	0.52742	0.102997	0.322242	0.726074	0.524134
	Obs812	1	0.677	0.707803	-0.0308026	-0.299104	0.00271251	0.702485	0.71312	0.103019	0.505843	0.909762	0.707824
	Obs813	1	0.27	0.359059	-0.0890585	-0.864787	0.00243387	0.354287	0.36383	0.103012	0.157113	0.561004	0.359108
	Obs814	1	0.438	0.255848	0.182152	1.76876	0.00353929	0.248909	0.262786	0.103044	0.0538391	0.457857	0.255632
	Obs815	1	0.475	0.390073	0.0849266	0.824665	0.00228524	0.385593	0.394553	0.103009	0.188134	0.592013	0.390032
	Obs816	1	0.445	0.523987	-0.0789868	-0.766987	0.0018195	0.52042	0.527554	0.102999	0.322066	0.725908	0.524011
	Obs817	1	0.437	0.480259	-0.0432591	-0.42006	0.00198651	0.476365	0.484153	0.103002	0.278332	0.682186	0.480275
	Obs818	1	0.431	0.375015	0.0559852	0.543634	0.00218076	0.37074	0.37929	0.103006	0.17308	0.57695	0.37499
	Obs819	1	0.739	0.655136	0.0838644	0.81435	0.00211811	0.650983	0.659288	0.103005	0.453203	0.857068	0.6551
	Obs820	1	0.463	0.390723	0.0722769	0.701832	0.00204625	0.386712	0.394735	0.103004	0.188794	0.592653	0.390695
	Obs821	1	0.72	0.591303	0.128697	1.24969	0.00239592	0.586606	0.596	0.103011	0.389359	0.793247	0.591233
	Obs822	1	0.573	0.53426	0.0387401	0.376179	0.00145138	0.531415	0.537105	0.102993	0.33235	0.736169	0.534252
	Obs823	1	0.423	0.405859	0.0171414	0.166448	0.00204935	0.401841	0.409876	0.103004	0.203929	0.607788	0.405852
	Obs824	1	0.601	0.497246	0.103754	1.00749	0.00171098	0.493891	0.5006	0.102997	0.295328	0.699163	0.497217
	Obs825	1	0.397	0.51171	-0.11471	-1.11387	0.00165771	0.50846	0.51496	0.102997	0.309794	0.713626	0.51174
	Obs826	1	0.519	0.543135	-0.0241352	-0.23436	0.00149203	0.54021	0.54606	0.102994	0.341224	0.745046	0.54314
	Obs827	1	0.557	0.572817	-0.0158174	-0.153592	0.00260874	0.567703	0.577932	0.103016	0.370863	0.774772	0.572828
	Obs828	1	0.586	0.586555	-0.000555038	-0.00538959	0.00173486	0.583154	0.589956	0.102998	0.384637	0.788473	0.586555
	Obs829	1	0.455	0.455701	-0.000701191	-0.00680879	0.00176341	0.452244	0.459158	0.102998	0.253782	0.65762	0.455701
	Obs830	1	0.582	0.580761	0.00123925	0.0120335	0.00153532	0.577751	0.583771	0.102995	0.378849	0.782673	0.58076
	Obs831	1	0.457	0.468311	-0.0113115	-0.109838	0.00162577	0.465124	0.471499	0.102996	0.266397	0.670226	0.468314
	Obs832	1	0.686	0.630078	0.0559225	0.543025	0.00203233	0.626093	0.634062	0.103003	0.428149	0.832006	0.630056
	Obs833	1	0.373	0.461642	-0.0886422	-0.860745	0.00196921	0.457782	0.465503	0.103002	0.259716	0.663569	0.461675
	Obs834	1	0.623	0.60952	0.0134804	0.130899	0.00197736	0.605643	0.613396	0.103002	0.407593	0.811446	0.609515
	Obs835	1	0.607	0.689013	-0.0820134	-0.796376	0.00263882	0.68384	0.694187	0.103017	0.487058	0.890969	0.689067
	Obs836	1	0.453	0.327834	0.125166	1.2154	0.00272678	0.322489	0.33318	0.103019	0.125874	0.529795	0.327746
	Obs837	1	0.319	0.303212	0.0157878	0.153305	0.00283818	0.297648	0.308776	0.103022	0.101246	0.505178	0.3032
	Obs838	1	0.528	0.512022	0.015978	0.155151	0.00146869	0.509143	0.514901	0.102994	0.310112	0.713932	0.512019
	Obs839	1	0.748	0.721306	0.0266937	0.259204	0.00258163	0.716245	0.726367	0.103016	0.519353	0.923259	0.72129
	Obs840	1	0.508	0.506578	0.00142173	0.0138055	0.00168158	0.503282	0.509875	0.102997	0.304662	0.708495	0.506578
	Obs841	1	0.497	0.546601	-0.0496009	-0.48164	0.00143694	0.543784	0.549418	0.102993	0.344692	0.74851	0.546611
	Obs842	1	0.234	0.496574	-0.262574	-2.54968	0.00146031	0.493712	0.499437	0.102994	0.294665	0.698484	0.496627
	Obs843	1	0.42	0.505693	-0.0856934	-0.83211	0.00152121	0.502711	0.508676	0.102994	0.303782	0.707605	0.505712
	Obs844	1	0.487	0.499886	-0.0128863	-0.12513	0.00145401	0.497036	0.502737	0.102993	0.297977	0.701796	0.499889
	Obs845	1	0.555	0.56751	-0.0125104	-0.12148	0.00388049	0.559903	0.575118	0.103056	0.365478	0.769543	0.567528
	Obs846	1	0.439	0.480853	-0.0418533	-0.406409	0.00154467	0.477825	0.483882	0.102995	0.278941	0.682766	0.480863
	Obs847	1	0.587	0.509309	0.0776913	0.754408	0.00145446	0.506457	0.51216	0.102993	0.307399	0.711218	0.509293
	Obs848	1	0.63	0.546721	0.0832795	0.80867	0.001464	0.543851	0.549591	0.102994	0.344811	0.74863	0.546704
	Obs849	1	0.526	0.481533	0.044467	0.431789	0.00165369	0.478291	0.484775	0.102996	0.279617	0.683449	0.481522
	Obs850	1	0.707	0.659067	0.0479328	0.465443	0.00209469	0.654961	0.663174	0.103004	0.457136	0.860999	0.659047
	Obs851	1	0.473	0.514945	-0.0419448	-0.407298	0.00156754	0.511872	0.518018	0.102995	0.313032	0.716858	0.514955
	Obs852	1	0.637	0.587102	0.0498978	0.484524	0.0015644	0.584035	0.590169	0.102995	0.385189	0.789015	0.587091
	Obs853	1	0.576	0.615528	-0.0395277	-0.383826	0.0018493	0.611902	0.619153	0.103	0.413606	0.81745	0.61554
	Obs854	1	0.346	0.437536	-0.091536	-0.888844	0.00171945	0.434165	0.440907	0.102998	0.235618	0.639454	0.437562
	Obs855	1	0.363	0.492537	-0.129537	-1.25785	0.00360853	0.485463	0.499611	0.103046	0.290524	0.694551	0.492696
	Obs856	1	0.336	0.338129	-0.00212875	-0.0206709	0.00256506	0.3331	0.343157	0.103015	0.136177	0.540081	0.33813
	Obs857	1	0.511	0.493147	0.0178528	0.173356	0.00159377	0.490023	0.496272	0.102996	0.291234	0.695061	0.493143
	Obs858	1	0.275	0.388023	-0.113023	-1.09749	0.00217193	0.383765	0.39228	0.103006	0.186088	0.589957	0.388073
	Obs859	1	0.737	0.677395	0.0596052	0.578785	0.00216696	0.673147	0.681643	0.103006	0.475461	0.879329	0.677368
	Obs860	1	0.563	0.502249	0.0607509	0.589911	0.00176659	0.498786	0.505712	0.102998	0.30033	0.704168	0.502231
	Obs861	1	0.427	0.481751	-0.054751	-0.53165	0.00182449	0.478174	0.485328	0.102999	0.27983	0.683672	0.481768
	Obs862	1	0.567	0.568001	-0.00100087	-0.00971875	0.00157955	0.564904	0.571097	0.102995	0.366088	0.769914	0.568001
	Obs863	1	0.499	0.527193	-0.0281929	-0.273762	0.00413957	0.519078	0.535308	0.103066	0.32514	0.729245	0.527239
	Obs864	1	0.534	0.512582	0.021418	0.207975	0.00151653	0.509609	0.515555	0.102994	0.310671	0.714493	0.512577
	Obs865	1	0.516	0.51809	-0.0020899	-0.0202936	0.0015466	0.515058	0.521122	0.102995	0.316178	0.720002	0.51809
	Obs866	1	0.788	0.717841	0.0701594	0.68127	0.0025196	0.712901	0.72278	0.103014	0.515891	0.919791	0.717799
	Obs867	1	0.441	0.455923	-0.0149235	-0.144912	0.00165188	0.452685	0.459162	0.102996	0.254008	0.657839	0.455927
	Obs868	1	0.453	0.477691	-0.0246911	-0.239759	0.00157462	0.474604	0.480778	0.102995	0.275778	0.679604	0.477697
	Obs869	1	0.723	0.670147	0.0528529	0.513219	0.00265859	0.664935	0.675359	0.103017	0.46819	0.872104	0.670112
	Obs870	1	0.763	0.681476	0.0815239	0.791623	0.00265637	0.676269	0.686684	0.103017	0.479519	0.883433	0.681422
	Obs871	1	0.425	0.480652	-0.0556524	-0.540403	0.0016489	0.47742	0.483885	0.102996	0.278737	0.682568	0.480667
	Obs872	1	0.624	0.606152	0.0178477	0.173307	0.0017824	0.602658	0.609646	0.102999	0.404232	0.808072	0.606147
	Obs873	1	0.572	0.565373	0.00662696	0.06435	0.00149522	0.562442	0.568304	0.102994	0.363462	0.767284	0.565372
	Obs874	1	0.594	0.581231	0.012769	0.123991	0.0016732	0.577951	0.584511	0.102997	0.379315	0.783147	0.581228
	Obs875	1	0.589	0.639957	-0.0509573	-0.494812	0.00187984	0.636272	0.643643	0.103	0.438034	0.841881	0.639974
	Obs876	1	0.875	0.701205	0.173795	1.68761	0.00296633	0.695389	0.70702	0.103026	0.499231	0.903178	0.70106
	Obs877	1	0.544	0.482234	0.0617659	0.599767	0.00234082	0.477645	0.486823	0.10301	0.280292	0.684176	0.482202
	Obs878	1	0.511	0.617908	-0.106908	-1.03811	0.00179052	0.614397	0.621418	0.102999	0.415988	0.819828	0.61794
	Obs879	1	0.588	0.589769	-0.00176852	-0.0171729	0.00168745	0.58646	0.593077	0.102997	0.387852	0.791685	0.589769
	Obs880	1	0.704	0.649991	0.0540089	0.524444	0.0021841	0.645709	0.654273	0.103006	0.448056	0.851926	0.649967
	Obs881	1	0.55	0.559698	-0.00969844	-0.094175	0.00183251	0.556106	0.563291	0.102999	0.357777	0.76162	0.559702
	Obs882	1	0.685	0.677224	0.00777614	0.0755089	0.00218542	0.67294	0.681508	0.103006	0.475289	0.879159	0.67722
	Obs883	1	0.913	0.744804	0.168196	1.63324	0.00331451	0.738306	0.751302	0.103037	0.54281	0.946798	0.74463
	Obs884	1	0.641	0.643957	-0.0029574	-0.0287173	0.0023041	0.63944	0.648474	0.103009	0.442017	0.845897	0.643959
	Obs885	1	0.353	0.486891	-0.133891	-1.30013	0.0016255	0.483705	0.490078	0.102996	0.284977	0.688806	0.486925
	Obs886	1	0.771	0.486306	0.284694	2.76447	0.00217449	0.482043	0.490569	0.103006	0.284371	0.68824	0.486179
	Obs887	1	0.807	0.723857	0.0831428	0.807343	0.00261303	0.718735	0.72898	0.103016	0.521903	0.925812	0.723804
	Obs888	1	0.483	0.552378	-0.069378	-0.673683	0.00156358	0.549313	0.555443	0.102995	0.350465	0.754291	0.552394
	Obs889	1	0.153	0.425091	-0.272091	-2.64209	0.00180154	0.421559	0.428623	0.102999	0.223171	0.627011	0.425174
	Obs890	1	0.351	0.527936	-0.176936	-1.7181	0.00142535	0.525141	0.53073	0.102993	0.326027	0.729844	0.527969
	Obs891	1	0.502	0.453873	0.0481273	0.467331	0.00208236	0.44979	0.457955	0.103004	0.251942	0.655804	0.453853
	Obs892	1	0.507	0.537294	-0.0302938	-0.294163	0.00143183	0.534487	0.540101	0.102993	0.335385	0.739203	0.5373
	Obs893	1	0.228	0.259125	-0.0311255	-0.302238	0.00341942	0.252422	0.265829	0.10304	0.0571247	0.461126	0.25916
	Obs894	1	0.308	0.490032	-0.182032	-1.76759	0.00160115	0.486893	0.493171	0.102996	0.288118	0.691946	0.490076
	Obs895	1	0.441	0.44915	-0.00815026	-0.0791416	0.00204669	0.445138	0.453163	0.103004	0.247221	0.65108	0.449153
	Obs896	1	0.544	0.555066	-0.0110657	-0.107452	0.00192967	0.551283	0.558849	0.103001	0.353141	0.756991	0.55507
	Obs897	1	0.36	0.511868	-0.151868	-1.47469	0.00154548	0.508838	0.514898	0.102995	0.309956	0.71378	0.511902
	Obs898	1	0.355	0.509497	-0.154497	-1.50021	0.00153766	0.506482	0.512511	0.102995	0.307585	0.711409	0.509531
	Obs899	1	0.333	0.487024	-0.154024	-1.49562	0.00155071	0.483984	0.490064	0.102995	0.285111	0.688936	0.487059
	Obs900	1	0.746	0.720699	0.0253007	0.245678	0.00259756	0.715607	0.725792	0.103016	0.518746	0.922653	0.720683
	Obs901	1	0.479	0.642726	-0.163726	-1.58983	0.00200196	0.638802	0.646651	0.103003	0.440799	0.844654	0.642788
	Obs902	1	0.541	0.568522	-0.0275224	-0.267251	0.00151407	0.565554	0.571491	0.102994	0.366611	0.770434	0.568528
	Obs903	1	0.201	0.458338	-0.257338	-2.49883	0.00217044	0.454083	0.462593	0.103006	0.256403	0.660272	0.458452
	Obs904	1	0.256	0.497618	-0.241618	-2.34618	0.00207937	0.493541	0.501694	0.103004	0.295687	0.699548	0.497716
	Obs905	1	0.428	0.520954	-0.092954	-0.902614	0.00413069	0.512856	0.529052	0.103066	0.318902	0.723006	0.521104
	Obs906	1	0.516	0.52779	-0.0117902	-0.114487	0.00141729	0.525012	0.530569	0.102993	0.325882	0.729699	0.527792
	Obs907	1	0.709	0.663746	0.0452542	0.439433	0.00279002	0.658276	0.669215	0.103021	0.461782	0.865709	0.663713
	Obs908	1	0.245	0.608117	-0.363117	-3.52599	0.00203161	0.604135	0.6121	0.103003	0.406189	0.810046	0.608259
	Obs909	1	0.181	0.349606	-0.168606	-1.63722	0.00256654	0.344575	0.354638	0.103015	0.147654	0.551558	0.349711
	Obs910	1	0.553	0.530606	0.0223939	0.217452	0.00151428	0.527638	0.533575	0.102994	0.328695	0.732517	0.530601
	Obs911	1	0.667	0.504988	0.162012	1.57319	0.00216063	0.500752	0.509224	0.103006	0.303054	0.706922	0.504917
	Obs912	1	0.458	0.44636	0.01164	0.113028	0.00180544	0.442821	0.449899	0.102999	0.244439	0.648281	0.446356
	Obs913	1	0.328	0.403248	-0.0752479	-0.730681	0.00195305	0.399419	0.407077	0.103002	0.201322	0.605174	0.403275
	Obs914	1	0.458	0.406085	0.0519148	0.50411	0.00195733	0.402248	0.409922	0.103002	0.204159	0.608011	0.406066
	Obs915	1	0.709	0.668678	0.0403222	0.391542	0.00230732	0.664154	0.673201	0.103009	0.466738	0.870618	0.668658
	Obs916	1	0.509	0.495784	0.0132164	0.128335	0.0020111	0.491841	0.499726	0.103003	0.293856	0.697712	0.495779
	Obs917	1	0.381	0.593491	-0.212491	-2.06335	0.00162829	0.590299	0.596683	0.102996	0.391576	0.795405	0.593544
	Obs918	1	0.639	0.61878	0.0202204	0.196346	0.00195701	0.614943	0.622616	0.103002	0.416854	0.820706	0.618772
	Obs919	1	0.571	0.512578	0.0584223	0.567299	0.00151424	0.509609	0.515546	0.102994	0.310666	0.714489	0.512565
	Obs920	1	0.533	0.527713	0.00528676	0.0513361	0.00142784	0.524914	0.530512	0.102993	0.325804	0.729622	0.527712
	Obs921	1	0.468	0.473372	-0.00537165	-0.0521605	0.00298563	0.467519	0.479225	0.103026	0.271397	0.675346	0.473376
	Obs922	1	0.436	0.410607	0.0253932	0.246577	0.00266608	0.40538	0.415833	0.103018	0.20865	0.612564	0.41059
	Obs923	1	0.484	0.474837	0.00916326	0.0889783	0.00152372	0.47185	0.477824	0.102994	0.272925	0.676748	0.474835
	Obs924	1	0.571	0.499379	0.0716213	0.695466	0.00449366	0.490569	0.508188	0.103081	0.297297	0.70146	0.499242
	Obs925	1	0.503	0.569091	-0.0660909	-0.641764	0.00189699	0.565372	0.57281	0.103001	0.367167	0.771015	0.569113
	Obs926	1	0.584	0.608887	-0.024887	-0.24166	0.00167589	0.605602	0.612172	0.102997	0.406971	0.810803	0.608894
	Obs927	1	0.707	0.630578	0.0764223	0.742086	0.00181769	0.627014	0.634141	0.102999	0.428657	0.832499	0.630554
	Obs928	1	0.645	0.464803	0.180197	1.74977	0.00191613	0.461047	0.468559	0.103001	0.262879	0.666727	0.464741
	Obs929	1	0.445	0.461577	-0.0165767	-0.160965	0.0020324	0.457592	0.465561	0.103003	0.259648	0.663506	0.461583
	Obs930	1	0.695	0.722153	-0.0271527	-0.263662	0.00309529	0.716085	0.728221	0.10303	0.520172	0.924133	0.722177
	Obs931	1	0.724	0.703919	0.0200808	0.194991	0.00344272	0.69717	0.710668	0.103041	0.501917	0.905922	0.703897
	Obs932	1	0.663	0.526828	0.136172	1.32227	0.00211684	0.522678	0.530978	0.103005	0.324896	0.728761	0.526771
	Obs933	1	0.522	0.543357	-0.0213574	-0.207388	0.00143011	0.540554	0.546161	0.102993	0.341448	0.745266	0.543362
	Obs934	1	0.412	0.40235	0.00964982	0.0937029	0.00235082	0.397742	0.406959	0.10301	0.200408	0.604292	0.402345
	Obs935	1	0.579	0.576929	0.00207141	0.020114	0.00399403	0.569099	0.584759	0.103061	0.374887	0.77897	0.576925
	Obs936	1	0.744	0.718593	0.025407	0.24671	0.00273313	0.713235	0.723951	0.103019	0.516632	0.920554	0.718575
	Obs937	1	0.318	0.36181	-0.0438103	-0.425413	0.00265135	0.356613	0.367008	0.103017	0.159854	0.563767	0.361839
	Obs938	1	0.521	0.50654	0.0144602	0.140413	0.0016508	0.503304	0.509776	0.102996	0.304624	0.708455	0.506536
	Obs939	1	0.798	0.781388	0.0166122	0.16131	0.00358889	0.774352	0.788424	0.103046	0.579376	0.9834	0.781368
	Obs940	1	0.529	0.589632	-0.0606317	-0.588754	0.00177566	0.586151	0.593113	0.102998	0.387712	0.791551	0.58965
	Obs941	1	0.715	0.620578	0.0944219	0.916867	0.00209817	0.616465	0.624691	0.103005	0.418647	0.82251	0.620539
	Obs942	1	0.476	0.520568	-0.0445681	-0.432771	0.00215035	0.516353	0.524784	0.103006	0.318635	0.722502	0.520588
	Obs943	1	0.197	0.6653	-0.4683	-4.54735	0.00214214	0.661101	0.6695	0.103005	0.463367	0.867234	0.665503
	Obs944	1	0.583	0.520679	0.0623207	0.605155	0.00202238	0.516715	0.524644	0.103003	0.318751	0.722608	0.520655
	Obs945	1	0.682	0.710601	-0.0286015	-0.277729	0.00298907	0.704742	0.716461	0.103027	0.508627	0.912576	0.710626
	Obs946	1	0.51	0.580833	-0.0708334	-0.687815	0.0015344	0.577825	0.583841	0.102995	0.378921	0.782745	0.580849
	Obs947	1	0.762	0.726374	0.0356261	0.345941	0.00295206	0.720587	0.732161	0.103025	0.524401	0.928346	0.726345
	Obs948	1	0.697	0.685928	0.0110719	0.107512	0.00259157	0.680848	0.691009	0.103016	0.483975	0.887882	0.685921
	Obs949	1	0.504	0.518748	-0.0147482	-0.14321	0.00147856	0.51585	0.521647	0.102994	0.316838	0.720659	0.518751
	Obs950	1	0.588	0.503455	0.0845454	0.820964	0.00168024	0.500161	0.506749	0.102997	0.301538	0.705371	0.503432
	Obs951	1	0.622	0.564193	0.0578068	0.561323	0.00219112	0.559898	0.568489	0.103006	0.362258	0.766128	0.564167
	Obs952	1	0.363	0.343406	0.0195942	0.190266	0.00259984	0.338309	0.348503	0.103016	0.141452	0.54536	0.343393
	Obs953	1	0.514	0.602221	-0.0882206	-0.856651	0.0017542	0.598782	0.60566	0.102998	0.400302	0.804139	0.602246
	Obs954	1	0.757	0.623509	0.133491	1.29624	0.00228647	0.619027	0.627992	0.103009	0.42157	0.825449	0.623444
	Obs955	1	0.642	0.709192	-0.067192	-0.652456	0.00262447	0.704047	0.714337	0.103017	0.507237	0.911147	0.709236
	Obs956	1	0.747	0.558241	0.188759	1.83291	0.00187612	0.554563	0.561919	0.103	0.356318	0.760164	0.558178
	Obs957	1	0.633	0.433412	0.199588	1.93806	0.00227275	0.428956	0.437868	0.103008	0.231473	0.635351	0.433315
	Obs958	1	0.527	0.580744	-0.0537436	-0.521868	0.00153677	0.577731	0.583756	0.102995	0.378832	0.782656	0.580756
	Obs959	1	0.309	0.318788	-0.00978802	-0.0950448	0.0026959	0.313503	0.324073	0.103018	0.116829	0.520747	0.318795
	Obs960	1	0.502	0.480359	0.0216414	0.210145	0.00403819	0.472442	0.488275	0.103062	0.278314	0.682403	0.480325
	Obs961	1	0.902	0.84134	0.0606601	0.589029	0.00418059	0.833144	0.849536	0.103068	0.639284	1.0434	0.84124
	Obs962	1	0.473	0.435207	0.0377926	0.366978	0.00219851	0.430897	0.439517	0.103007	0.233272	0.637143	0.43519
	Obs963	1	0.779	0.783511	-0.00451123	-0.0438055	0.00314091	0.777354	0.789669	0.103031	0.581528	0.985495	0.783515
	Obs964	1	0.52	0.483892	0.0361085	0.350625	0.00156815	0.480817	0.486966	0.102995	0.281979	0.685804	0.483883
	Obs965	1	0.453	0.427819	0.0251814	0.244519	0.00183501	0.424221	0.431416	0.103	0.225897	0.62974	0.427811
	Obs966	1	0.621	0.599041	0.0219587	0.213226	0.00177645	0.595559	0.602524	0.102999	0.397122	0.800961	0.599035
	Obs967	1	0.572	0.485255	0.0867448	0.84232	0.00222109	0.480901	0.489609	0.103007	0.283319	0.687192	0.485215
	Obs968	1	0.678	0.566164	0.111836	1.08596	0.00208714	0.562072	0.570256	0.103004	0.364233	0.768095	0.566118
	Obs969	1	0.736	0.652935	0.0830648	0.806586	0.00209755	0.648823	0.657047	0.103005	0.451004	0.854867	0.652901
	Obs970	1	0.227	0.399949	-0.172949	-1.67939	0.00198321	0.396061	0.403837	0.103002	0.198022	0.601876	0.400013
	Obs971	1	0.484	0.489754	-0.00575422	-0.0558753	0.00181904	0.486188	0.49332	0.102999	0.287833	0.691675	0.489756
	Obs972	1	0.452	0.583525	-0.131525	-1.27715	0.00166712	0.580257	0.586794	0.102997	0.381609	0.785441	0.58356
	Obs973	1	0.327	0.367912	-0.0409124	-0.397273	0.00271844	0.362583	0.373242	0.103019	0.165953	0.569872	0.367941
	Obs974	1	0.498	0.517983	-0.019983	-0.194042	0.00162077	0.514806	0.52116	0.102996	0.316068	0.719898	0.517988
	Obs975	1	0.574	0.553391	0.0206088	0.200118	0.00175146	0.549958	0.556825	0.102998	0.351472	0.75531	0.553385
	Obs976	1	0.712	0.646115	0.065885	0.639765	0.00193369	0.642324	0.649906	0.103001	0.44419	0.84804	0.646092
	Obs977	1	0.491	0.612579	-0.121579	-1.18057	0.00194759	0.608761	0.616397	0.103002	0.410654	0.814505	0.612623
	Obs978	1	0.586	0.543067	0.0429332	0.416896	0.0015267	0.540074	0.54606	0.102995	0.341155	0.744978	0.543057
	Obs979	1	0.644	0.584953	0.0590468	0.573364	0.00224011	0.580562	0.589345	0.103008	0.383016	0.78689	0.584925
	Obs980	1	0.498	0.519672	-0.0216716	-0.210438	0.00234432	0.515076	0.524267	0.10301	0.31773	0.721613	0.519683
	Obs981	1	0.527	0.542341	-0.0153412	-0.148968	0.00351275	0.535455	0.549228	0.103043	0.340334	0.744348	0.542359
	Obs982	1	0.368	0.334201	0.0337986	0.328196	0.00261098	0.329083	0.33932	0.103016	0.132247	0.536156	0.33418
	Obs983	1	0.148	0.440455	-0.292455	-2.83983	0.00170805	0.437106	0.443803	0.102997	0.238537	0.642372	0.440535
	Obs984	1	0.478	0.455676	0.0223245	0.216778	0.00178024	0.452186	0.459166	0.102999	0.253756	0.657595	0.455669
	Obs985	1	0.722	0.631852	0.0901484	0.87537	0.00260143	0.626752	0.636951	0.103016	0.429898	0.833806	0.631794
	Obs986	1	0.633	0.549139	0.0838611	0.814318	0.00164175	0.54592	0.552357	0.102996	0.347224	0.751054	0.549118
	Obs987	1	0.345	0.477969	-0.132969	-1.29117	0.00151122	0.475006	0.480932	0.102994	0.276058	0.67988	0.477998
	Obs988	1	0.36	0.383253	-0.0232531	-0.225795	0.00285609	0.377654	0.388852	0.103023	0.181286	0.58522	0.383271
	Obs989	1	0.567	0.528611	0.038389	0.37277	0.00187189	0.524941	0.532281	0.103	0.326688	0.730534	0.528598
	Obs990	1	0.59	0.562489	0.0275113	0.267143	0.00158448	0.559382	0.565595	0.102995	0.360575	0.764402	0.562482
	Obs991	1	0.533	0.565031	-0.0320311	-0.311032	0.00150773	0.562075	0.567987	0.102994	0.36312	0.766942	0.565038
	Obs992	1	0.644	0.555613	0.0883871	0.858267	0.00150883	0.552655	0.558571	0.102994	0.353702	0.757524	0.555594
	Obs993	1	0.655	0.565715	0.089285	0.866986	0.00166566	0.56245	0.56898	0.102997	0.363799	0.767631	0.565692
	Obs994	1	0.361	0.271475	0.089525	0.869317	0.00337111	0.264866	0.278084	0.103038	0.0694773	0.473473	0.271379
	Obs995	1	0.664	0.546379	0.117621	1.14214	0.00145131	0.543533	0.549224	0.102993	0.344469	0.748288	0.546355
	Obs996	1	0.521	0.545687	-0.0246872	-0.239721	0.00384687	0.538146	0.553229	0.103055	0.343657	0.747718	0.545722
	Obs997	1	0.267	0.27865	-0.01165	-0.113125	0.00305117	0.272668	0.284632	0.103028	0.0766719	0.480628	0.27866
	Obs998	1	0.361	0.424562	-0.0635624	-0.617212	0.00192197	0.420795	0.42833	0.103001	0.222638	0.626487	0.424585
	Obs999	1	0.506	0.48005	0.0259503	0.251986	0.00221608	0.475705	0.484394	0.103007	0.278113	0.681986	0.480038
	Obs1000	1	0.632	0.609024	0.0229762	0.223107	0.00169694	0.605697	0.61235	0.102997	0.407107	0.810941	0.609018
	Obs1001	1	0.701	0.570902	0.130098	1.26329	0.00173199	0.567507	0.574298	0.102998	0.368984	0.77282	0.570865
	Obs1002	1	0.588	0.577945	0.0100552	0.097639	0.00157322	0.574861	0.581029	0.102995	0.376032	0.779858	0.577942
	Obs1003	1	0.624	0.568475	0.0555246	0.539162	0.0015019	0.565531	0.57142	0.102994	0.366564	0.770386	0.568464
	Obs1004	1	0.611	0.596191	0.0148088	0.143798	0.00163526	0.592985	0.599397	0.102996	0.394276	0.798106	0.596187
	Obs1005	1	0.153	0.336496	-0.183496	-1.7818	0.00386317	0.328922	0.344069	0.103056	0.134464	0.538527	0.336754
	Obs1006	1	0.086	0.390621	-0.304621	-2.95796	0.00205238	0.386597	0.394644	0.103004	0.188691	0.59255	0.390742
	Obs1007	1	0.347	0.335207	0.0117929	0.114513	0.00633149	0.322795	0.347619	0.103178	0.132936	0.537478	0.335162
	Obs1008	1	0.335	0.385707	-0.0507068	-0.49238	0.0028363	0.380147	0.391267	0.103022	0.183741	0.587673	0.385745
	Obs1009	1	0.76	0.699671	0.0603288	0.585812	0.00245705	0.694854	0.704488	0.103012	0.497724	0.901618	0.699637
	Obs1010	1	0.482	0.487473	-0.00547265	-0.0531412	0.00149768	0.484537	0.490409	0.102994	0.285562	0.689384	0.487474
	Obs1011	1	0.545	0.595657	-0.0506569	-0.491894	0.00197214	0.591791	0.599523	0.103002	0.39373	0.797583	0.595675
	Obs1012	1	0.526	0.530944	-0.00494383	-0.0480061	0.0014166	0.528167	0.533721	0.102993	0.329035	0.732852	0.530945
	Obs1013	1	0.521	0.624561	-0.103561	-1.00561	0.00178302	0.621066	0.628057	0.102999	0.422641	0.826481	0.624592
	Obs1014	1	0.583	0.483447	0.0995531	0.966692	0.00190611	0.47971	0.487184	0.103001	0.281523	0.685371	0.483413
	Obs1015	1	0.618	0.644308	-0.0263079	-0.255459	0.00265431	0.639104	0.649511	0.103017	0.442351	0.846265	0.644325
	Obs1016	1	0.451	0.496502	-0.0455018	-0.441837	0.00147635	0.493608	0.499396	0.102994	0.294592	0.698412	0.496511
	Obs1017	1	0.42	0.450198	-0.0301976	-0.293228	0.00169659	0.446872	0.453524	0.102997	0.248281	0.652115	0.450206
	Obs1018	1	0.509	0.461517	0.0474831	0.461077	0.00209285	0.457414	0.46562	0.103004	0.259586	0.663448	0.461497
	Obs1019	1	0.429	0.399945	0.0290554	0.282137	0.00198386	0.396055	0.403834	0.103002	0.198018	0.601872	0.399934
	Obs1020	1	0.336	0.29949	0.03651	0.354524	0.00314582	0.293323	0.305657	0.103031	0.0975063	0.501474	0.299456
	Obs1021	1	0.468	0.461906	0.00609414	0.059176	0.00175347	0.458468	0.465343	0.102998	0.259987	0.663825	0.461904
	Obs1022	1	0.711	0.638308	0.0726916	0.705858	0.00289235	0.632638	0.643979	0.103024	0.436339	0.840278	0.638251
	Obs1023	1	0.476	0.456107	0.0198927	0.193165	0.00161172	0.452948	0.459267	0.102996	0.254193	0.658022	0.456102
	Obs1024	1	0.279	0.352431	-0.0734307	-0.713035	0.00274563	0.347048	0.357813	0.10302	0.150469	0.554392	0.352483
	Obs1025	1	0.251	0.332069	-0.0810694	-0.78721	0.00269463	0.326787	0.337352	0.103018	0.130111	0.534028	0.332125
	Obs1026	1	0.7	0.642581	0.0574191	0.557558	0.00208499	0.638493	0.646668	0.103004	0.44065	0.844512	0.642557
	Obs1027	1	0.71	0.587466	0.122534	1.18985	0.00169974	0.584133	0.590798	0.102997	0.385549	0.789383	0.587432
	Obs1028	1	0.79	0.645065	0.144935	1.40737	0.00358577	0.638035	0.652094	0.103046	0.443053	0.847076	0.644889
	Obs1029	1	0.287	0.335967	-0.0489669	-0.475484	0.00327969	0.329537	0.342396	0.103035	0.133975	0.537959	0.336017
	Obs1030	1	0.614	0.606811	0.00718942	0.0698116	0.00236683	0.602171	0.611451	0.10301	0.404868	0.808753	0.606807
	Obs1031	1	0.552	0.525812	0.0261879	0.254293	0.00222979	0.521441	0.530183	0.103007	0.323875	0.727749	0.5258
	Obs1032	1	0.457	0.549836	-0.0928357	-0.901465	0.00146909	0.546956	0.552716	0.102994	0.347926	0.751746	0.549855
	Obs1033	1	0.138	0.240054	-0.102054	-0.990978	0.00381928	0.232567	0.247541	0.103054	0.0380257	0.442082	0.240195
	Obs1034	1	0.807	0.785472	0.0215278	0.209042	0.00352732	0.778557	0.792387	0.103044	0.583464	0.98748	0.785447
	Obs1035	1	0.638	0.504198	0.133802	1.29926	0.0024924	0.499312	0.509085	0.103013	0.30225	0.706147	0.50412
	Obs1036	1	0.561	0.533597	0.0274027	0.266089	0.00159553	0.530469	0.536725	0.102996	0.331684	0.735511	0.533591
	Obs1037	1	0.646	0.552588	0.0934125	0.907065	0.00146928	0.549707	0.555468	0.102994	0.350677	0.754498	0.552568
	Obs1038	1	0.508	0.484819	0.0231808	0.225093	0.00177356	0.481342	0.488296	0.102998	0.2829	0.686739	0.484812
	Obs1039	1	0.621	0.545511	0.0754892	0.733025	0.00214456	0.541307	0.549715	0.103006	0.343577	0.747444	0.545478
	Obs1040	1	0.942	0.772841	0.169159	1.64259	0.00354738	0.765886	0.779795	0.103044	0.570831	0.97485	0.77264
	Obs1041	1	0.491	0.459081	0.0319186	0.30994	0.00162282	0.4559	0.462263	0.102996	0.257167	0.660996	0.459073
	Obs1042	1	0.416	0.524081	-0.108081	-1.0495	0.00173061	0.520688	0.527474	0.102998	0.322163	0.725999	0.524111
	Obs1043	1	0.522	0.396282	0.125718	1.22076	0.00225885	0.391854	0.400711	0.103008	0.194344	0.59822	0.396222
	Obs1044	1	0.532	0.461761	0.0702395	0.682048	0.00186417	0.458106	0.465415	0.103	0.259838	0.663683	0.461737
	Obs1045	1	0.421	0.499754	-0.0787537	-0.764724	0.00144631	0.496918	0.502589	0.102993	0.297844	0.701663	0.499769
	Obs1046	1	0.692	0.654725	0.0372748	0.36195	0.00241331	0.649994	0.659456	0.103011	0.45278	0.85667	0.654705
	Obs1047	1	0.9	0.770837	0.129163	1.25422	0.00301186	0.764932	0.776741	0.103027	0.568861	0.972813	0.770726
	Obs1048	1	0.811	0.683087	0.127913	1.24208	0.00238095	0.678419	0.687754	0.103011	0.481143	0.88503	0.683018
	Obs1049	1	0.885	0.8541	0.0309002	0.300051	0.00410702	0.846048	0.862151	0.103065	0.65205	1.05615	0.854051
	Obs1050	1	0.72	0.635983	0.084017	0.815833	0.00234399	0.631388	0.640578	0.10301	0.434041	0.837925	0.635939
	Obs1051	1	0.763	0.545301	0.217699	2.11392	0.00239934	0.540598	0.550005	0.103011	0.343357	0.747246	0.545183
	Obs1052	1	0.729	0.59685	0.13215	1.28322	0.00176392	0.593392	0.600308	0.102998	0.39493	0.798769	0.596811
	Obs1053	1	0.681	0.707743	-0.0267428	-0.259681	0.00275529	0.702341	0.713144	0.10302	0.505781	0.909705	0.707762
	Obs1054	1	0.661	0.567197	0.0938028	0.910855	0.00233051	0.562628	0.571766	0.10301	0.365256	0.769138	0.567149
	Obs1055	1	0.814	0.776375	0.0376254	0.365354	0.00328642	0.769932	0.782817	0.103036	0.574382	0.978367	0.776336
	Obs1056	1	0.631	0.73257	-0.10157	-0.986278	0.00302928	0.726631	0.738509	0.103028	0.530593	0.934547	0.732658
	Obs1057	1	0.573	0.661161	-0.0881607	-0.856069	0.00229185	0.656668	0.665654	0.103009	0.459221	0.8631	0.661204
	Obs1058	1	0.746	0.704568	0.0414322	0.40232	0.00277597	0.699126	0.71001	0.103021	0.502605	0.906531	0.704538
	Obs1059	1	0.822	0.838396	-0.0163957	-0.159208	0.0040355	0.830484	0.846307	0.103062	0.636351	1.04044	0.838421
	Obs1060	1	0.788	0.667395	0.120605	1.17111	0.00233428	0.662819	0.671971	0.10301	0.465454	0.869337	0.667333
	Obs1061	1	0.663	0.520662	0.142338	1.38215	0.00204162	0.51666	0.524665	0.103003	0.318733	0.722591	0.520606
	Obs1062	1	0.87	0.791758	0.0782419	0.759754	0.00354588	0.784807	0.798709	0.103044	0.589749	0.993767	0.791665
	Obs1063	1	0.75	0.598456	0.151544	1.47154	0.00230855	0.59393	0.602981	0.103009	0.396515	0.800396	0.598379
	Obs1064	1	0.6	0.60149	-0.00148962	-0.0144647	0.00241341	0.596758	0.606221	0.103011	0.399545	0.803435	0.60149
	Obs1065	1	0.838	0.863467	-0.0254666	-0.247289	0.0041858	0.855261	0.871673	0.103068	0.66141	1.06552	0.863509
	Obs1066	1	0.837	0.779772	0.0572281	0.555703	0.00318553	0.773527	0.786017	0.103032	0.577786	0.981758	0.779717
	Obs1067	1	0.818	0.701367	0.116633	1.13254	0.00282141	0.695836	0.706898	0.103022	0.499402	0.903332	0.70128
	Obs1068	1	0.793	0.623411	0.169589	1.64676	0.00238706	0.618732	0.628091	0.103011	0.421467	0.825355	0.62332
	Obs1069	1	0.799	0.851592	-0.0525916	-0.510682	0.00384311	0.844058	0.859126	0.103055	0.649562	1.05362	0.851665
	Obs1070	1	0.62	0.520645	0.0993549	0.964769	0.00206103	0.516605	0.524686	0.103004	0.318715	0.722575	0.520605
	Obs1071	1	0.736	0.739138	-0.00313806	-0.0304716	0.00286943	0.733513	0.744763	0.103023	0.53717	0.941106	0.739141
	Obs1072	1	0.746	0.708021	0.0379793	0.368792	0.00257969	0.702963	0.713078	0.103015	0.506068	0.909974	0.707997
	Obs1073	1	0.942	0.819713	0.122287	1.18744	0.0038561	0.812154	0.827273	0.103055	0.617682	1.02174	0.819542
	Obs1074	1	0.904	0.830303	0.0736972	0.715624	0.00360664	0.823232	0.837373	0.103046	0.628289	1.03232	0.830212
	Obs1075	1	0.805	0.75374	0.0512596	0.497747	0.00373303	0.746422	0.761059	0.103051	0.551718	0.955763	0.753673
	Obs1076	1	0.846	0.816825	0.0291753	0.283301	0.00369095	0.809589	0.824061	0.103049	0.614806	1.01884	0.816787
	Obs1077	1	0.903	0.891452	0.0115482	0.112137	0.0044868	0.882656	0.900248	0.103081	0.689371	1.09353	0.89143
	Obs1078	1	0.442	0.467666	-0.025666	-0.249225	0.00216003	0.463431	0.471901	0.103006	0.265732	0.6696	0.467677
	Obs1079	1	0.454	0.439732	0.0142679	0.138546	0.00215596	0.435506	0.443959	0.103006	0.237798	0.641666	0.439726
	Obs1080	1	0.477	0.548801	-0.0718012	-0.697213	0.00195358	0.544971	0.552631	0.103002	0.346875	0.750727	0.548827
	Obs1081	1	0.437	0.508847	-0.071847	-0.697658	0.00149785	0.505911	0.511783	0.102994	0.306936	0.710758	0.508862
	Obs1082	1	0.605	0.621634	-0.016634	-0.161522	0.00182147	0.618063	0.625205	0.102999	0.419713	0.823555	0.621639
	Obs1083	1	0.58	0.487609	0.0923906	0.897142	0.00154634	0.484578	0.490641	0.102995	0.285697	0.689522	0.487589
	Obs1084	1	0.534	0.524782	0.0092181	0.0895107	0.00141985	0.521998	0.527565	0.102993	0.322873	0.726691	0.52478
	Obs1085	1	0.667	0.636453	0.0305468	0.296619	0.00198126	0.632569	0.640337	0.103002	0.434526	0.83838	0.636442
	Obs1086	1	0.628	0.646376	-0.0183758	-0.178435	0.00193431	0.642584	0.650168	0.103001	0.444451	0.848301	0.646382
	Obs1087	1	0.775	0.704752	0.0702484	0.682135	0.00264392	0.699568	0.709935	0.103017	0.502796	0.906708	0.704705
	Obs1088	1	0.615	0.589751	0.0252486	0.245172	0.00169724	0.586424	0.593079	0.102997	0.387834	0.791668	0.589745
	Obs1089	1	0.609	0.606067	0.00293323	0.0284827	0.00173744	0.602661	0.609473	0.102998	0.404148	0.807985	0.606066
	Obs1090	1	0.608	0.575428	0.0325719	0.316283	0.00201991	0.571468	0.579388	0.103003	0.3735	0.777357	0.575416
	Obs1091	1	0.651	0.587081	0.0639192	0.620676	0.00156257	0.584018	0.590144	0.102995	0.385168	0.788994	0.587066
	Obs1092	1	0.526	0.55842	-0.0324203	-0.314811	0.00171303	0.555062	0.561779	0.102997	0.356503	0.760338	0.558429
	Obs1093	1	0.578	0.698513	-0.120513	-1.17022	0.00259887	0.693418	0.703608	0.103016	0.496559	0.900467	0.69859
	Obs1094	1	0.774	0.734036	0.0399637	0.388061	0.00279126	0.728564	0.739508	0.103021	0.532073	0.936	0.734007
	Obs1095	1	0.636	0.555848	0.080152	0.778302	0.00145189	0.553002	0.558694	0.102993	0.353938	0.757758	0.555832
	Obs1096	1	0.522	0.530144	-0.00814444	-0.0790851	0.00189572	0.526428	0.533861	0.103001	0.328221	0.732068	0.530147
	Obs1097	1	0.368	0.405884	-0.0378843	-0.367868	0.00203603	0.401893	0.409876	0.103003	0.203955	0.607813	0.405899
	Obs1098	1	0.495	0.4346	0.0603996	0.5865	0.00177996	0.431111	0.43809	0.102999	0.232681	0.63652	0.434582
	Obs1099	1	0.49	0.502548	-0.0125483	-0.121848	0.00154233	0.499525	0.505572	0.102995	0.300636	0.70446	0.502551
	Obs1100	1	0.436	0.437604	-0.00160443	-0.0155795	0.00172989	0.434213	0.440996	0.102998	0.235686	0.639522	0.437605
	Obs1101	1	0.571	0.423977	0.147023	1.42764	0.00240805	0.419256	0.428698	0.103011	0.222032	0.625921	0.423896
	Obs1102	1	0.398	0.37181	0.0261901	0.254315	0.00222331	0.367451	0.376168	0.103007	0.169873	0.573746	0.371798
	Obs1103	1	0.456	0.413243	0.0427569	0.415183	0.00218636	0.408957	0.417529	0.103006	0.211308	0.615178	0.413224
	Obs1104	1	0.633	0.386702	0.246298	2.39164	0.00251012	0.381781	0.391623	0.103014	0.184752	0.588651	0.386555
	Obs1105	1	0.467	0.471286	-0.00428554	-0.041614	0.00169423	0.467964	0.474607	0.102997	0.269369	0.673202	0.471287
	Obs1106	1	0.612	0.623668	-0.0116677	-0.113297	0.00213813	0.619476	0.627859	0.103005	0.421735	0.825601	0.623673
	Obs1107	1	0.544	0.596042	-0.0520416	-0.505341	0.00169485	0.592719	0.599364	0.102997	0.394125	0.797958	0.596056
	Obs1108	1	0.51	0.54578	-0.0357801	-0.347436	0.00185159	0.54215	0.54941	0.103	0.343858	0.747702	0.545792
	Obs1109	1	0.907	0.813363	0.0936367	0.909243	0.00388253	0.805752	0.820975	0.103056	0.61133	1.0154	0.81323
	Obs1110	1	0.584	0.539392	0.0446084	0.433162	0.00200979	0.535452	0.543332	0.103003	0.337464	0.74132	0.539375
	Obs1111	1	0.541	0.570074	-0.0290742	-0.282319	0.00310106	0.563995	0.576154	0.10303	0.368093	0.772055	0.570101
	Obs1112	1	0.569	0.680933	-0.111933	-1.08691	0.00228623	0.676451	0.685415	0.103009	0.478994	0.882873	0.680988
	Obs1113	1	0.582	0.584085	-0.00208537	-0.0202496	0.00156845	0.581011	0.58716	0.102995	0.382172	0.785998	0.584086
	Obs1114	1	0.544	0.602947	-0.0589473	-0.572398	0.00171933	0.599577	0.606318	0.102998	0.40103	0.804865	0.602964
	Obs1115	1	0.533	0.55266	-0.0196602	-0.190907	0.00145261	0.549812	0.555508	0.102993	0.350751	0.75457	0.552664
	Obs1116	1	0.339	0.388758	-0.0497579	-0.483165	0.00274972	0.383367	0.394148	0.10302	0.186796	0.590719	0.388793
	Obs1117	1	0.465	0.521863	-0.0568634	-0.552162	0.0014765	0.518969	0.524758	0.102994	0.319953	0.723774	0.521875
	Obs1118	1	0.559	0.560301	-0.00130119	-0.012635	0.00252017	0.555361	0.565242	0.103014	0.358351	0.762251	0.560302
	Obs1119	1	0.642	0.497647	0.144353	1.40171	0.00211324	0.493505	0.50179	0.103005	0.295715	0.699579	0.497587
	Obs1120	1	0.624	0.458692	0.165308	1.60519	0.00183844	0.455088	0.462296	0.103	0.256771	0.660614	0.45864
	Obs1121	1	0.359	0.465102	-0.106102	-1.03029	0.00168877	0.461792	0.468413	0.102997	0.263186	0.667019	0.465131
	Obs1122	1	0.614	0.573483	0.0405169	0.393432	0.00228085	0.569012	0.577955	0.103008	0.371544	0.775422	0.573463
	Obs1123	1	0.727	0.658037	0.068963	0.669653	0.00227573	0.653576	0.662498	0.103008	0.456098	0.859976	0.658003
	Obs1124	1	0.77	0.705906	0.0640942	0.622375	0.00251028	0.700985	0.710827	0.103014	0.503956	0.907855	0.705868
	Obs1125	1	0.309	0.402525	-0.0935254	-0.908162	0.0022091	0.398195	0.406856	0.103007	0.200589	0.604461	0.402568
	Obs1126	1	0.548	0.52441	0.02359	0.229067	0.00149456	0.52148	0.52734	0.102994	0.322499	0.726321	0.524405
	Obs1127	1	0.508	0.47799	0.0300096	0.291403	0.00151145	0.475027	0.480953	0.102994	0.276079	0.679902	0.477984
	Obs1128	1	0.533	0.45862	0.0743803	0.722257	0.00189788	0.454899	0.46234	0.103001	0.256696	0.660544	0.458594
	Obs1129	1	0.178	0.368378	-0.190378	-1.84864	0.0023743	0.363724	0.373033	0.103011	0.166435	0.570322	0.36848
	Obs1130	1	0.094	0.3868	-0.2928	-2.84318	0.00242624	0.382044	0.391556	0.103012	0.184854	0.588746	0.386963
	Obs1131	1	0.424	0.44339	-0.0193902	-0.188285	0.00174545	0.439968	0.446812	0.102998	0.241472	0.645309	0.443396
	Obs1132	1	0.571	0.550297	0.0207026	0.201029	0.0017664	0.546835	0.55376	0.102998	0.348378	0.752217	0.550291
	Obs1133	1	0.484	0.528179	-0.0441792	-0.428994	0.00151775	0.525204	0.531155	0.102994	0.326268	0.730091	0.528189
	Obs1134	1	0.475	0.524547	-0.0495468	-0.481115	0.00144027	0.521723	0.52737	0.102993	0.322637	0.726456	0.524556
	Obs1135	1	0.388	0.271501	0.116499	1.13125	0.00335568	0.264922	0.278079	0.103038	0.0695039	0.473497	0.271377
	Obs1136	1	0.554	0.580748	-0.0267479	-0.259731	0.00153636	0.577736	0.58376	0.102995	0.378836	0.78266	0.580754
	Obs1137	1	0.261	0.4366	-0.1756	-1.70513	0.00218649	0.432313	0.440886	0.103006	0.234665	0.638535	0.436679
	Obs1138	1	0.326	0.318373	0.00762664	0.0740572	0.00286851	0.31275	0.323997	0.103023	0.116406	0.520341	0.318367
	Obs1139	1	0.957	0.780567	0.176433	1.71322	0.00314392	0.774404	0.78673	0.103031	0.578583	0.982551	0.780402
	Obs1140	1	0.624	0.548716	0.0752843	0.731035	0.00204681	0.544703	0.552728	0.103004	0.346786	0.750645	0.548686
	Obs1141	1	0.501	0.454552	0.0464476	0.451021	0.00287236	0.448921	0.460183	0.103023	0.252584	0.656521	0.454516
	Obs1142	1	0.684	0.550349	0.133651	1.2978	0.00181436	0.546792	0.553906	0.102999	0.348428	0.75227	0.550307
	Obs1143	1	0.68	0.697304	-0.0173041	-0.168029	0.00299465	0.691433	0.703175	0.103027	0.495329	0.899279	0.697319
	Obs1144	1	0.74	0.624745	0.115255	1.11916	0.00183863	0.62114	0.628349	0.103	0.422823	0.826667	0.624708
	Obs1145	1	0.836	0.741941	0.0940588	0.913342	0.00308901	0.735885	0.747997	0.10303	0.539961	0.943922	0.741856
	Obs1146	1	0.297	0.1814	0.1156	1.12251	0.0040955	0.173371	0.189429	0.103065	-0.0206488	0.383449	0.181217
	Obs1147	1	0.429	0.466752	-0.0377523	-0.366587	0.00250152	0.461848	0.471656	0.103014	0.264803	0.668701	0.466775
	Obs1148	1	0.622	0.720062	-0.0980624	-0.952217	0.00296415	0.714251	0.725873	0.103026	0.518089	0.922036	0.720144
	Obs1149	1	0.462	0.49722	-0.03522	-0.341997	0.00169006	0.493907	0.500533	0.102997	0.295303	0.699137	0.497229
	Obs1150	1	0.274	0.293627	-0.0196273	-0.190588	0.00299956	0.287747	0.299508	0.103027	0.0916522	0.495603	0.293644
	Obs1151	1	0.639	0.675545	-0.036545	-0.354864	0.0029112	0.669838	0.681252	0.103024	0.473575	0.877515	0.675574
	Obs1152	1	0.688	0.586807	0.101193	0.982614	0.00160225	0.583666	0.589948	0.102996	0.384893	0.788721	0.586783
	Obs1153	1	0.835	0.850762	-0.0157623	-0.153057	0.00421367	0.842502	0.859023	0.103069	0.648704	1.05282	0.850789
	Obs1154	1	0.449	0.520906	-0.0719058	-0.698229	0.00178606	0.517404	0.524407	0.102999	0.318986	0.722826	0.520927
	Obs1155	1	0.328	0.390137	-0.0621375	-0.603375	0.00224224	0.385742	0.394533	0.103008	0.1882	0.592075	0.390167
	Obs1156	1	0.727	0.675049	0.0519508	0.504459	0.00245167	0.670243	0.679855	0.103012	0.473102	0.876996	0.67502
	Obs1157	1	0.589	0.624258	-0.0352576	-0.342362	0.00179193	0.620745	0.627771	0.102999	0.422337	0.826178	0.624268
	Obs1158	1	0.819	0.762073	0.0569273	0.552782	0.00303876	0.756116	0.76803	0.103028	0.560095	0.96405	0.762023
	Obs1159	1	0.522	0.56442	-0.0424198	-0.411909	0.00194325	0.56061	0.568229	0.103002	0.362494	0.766345	0.564435
	Obs1160	1	0.622	0.592184	0.0298162	0.289525	0.00355541	0.585214	0.599154	0.103045	0.390174	0.794194	0.592148
	Obs1161	1	0.421	0.459479	-0.0384789	-0.373643	0.0016252	0.456293	0.462665	0.102996	0.257564	0.661394	0.459489
	Obs1162	1	0.692	0.621843	0.0701565	0.681242	0.00193794	0.618044	0.625643	0.103001	0.419918	0.823769	0.621819
	Obs1163	1	0.826	0.713558	0.112442	1.09184	0.00315941	0.707365	0.719752	0.103032	0.511574	0.915543	0.713453
	Obs1164	1	0.141	0.502017	-0.361017	-3.50559	0.00200025	0.498095	0.505938	0.103003	0.300089	0.703944	0.502153
	Obs1165	1	0.576	0.559874	0.0161263	0.156592	0.00201093	0.555931	0.563816	0.103003	0.357946	0.761802	0.559868
	Obs1166	1	0.501	0.606263	-0.105263	-1.02214	0.00185378	0.602629	0.609898	0.103	0.404341	0.808186	0.606298
	Obs1167	1	0.802	0.822799	-0.0207985	-0.201961	0.00390475	0.815144	0.830453	0.103057	0.620764	1.02483	0.822828
	Obs1168	1	0.861	0.849652	0.011348	0.110192	0.00401373	0.841783	0.857521	0.103061	0.647609	1.05169	0.849635
	Obs1169	1	0.64	0.583329	0.0566713	0.550296	0.001805	0.57979	0.586867	0.102999	0.381408	0.785249	0.583311
	Obs1170	1	0.638	0.645876	-0.00787561	-0.0764747	0.00200797	0.641939	0.649812	0.103003	0.443948	0.847804	0.645879
	Obs1171	1	0.422	0.583222	-0.161222	-1.56552	0.00189687	0.579503	0.586941	0.103001	0.381298	0.785146	0.583277
	Obs1172	1	0.392	0.449385	-0.0573854	-0.557231	0.00185047	0.445758	0.453013	0.103	0.247463	0.651308	0.449404
	Obs1173	1	0.411	0.506258	-0.0952577	-0.924983	0.00148185	0.503353	0.509163	0.102994	0.304347	0.708168	0.506277
	Obs1174	1	0.722	0.717687	0.00431325	0.0418831	0.00254216	0.712703	0.72267	0.103015	0.515736	0.919638	0.717684
	Obs1175	1	0.591	0.588239	0.00276069	0.0268072	0.00244899	0.583438	0.59304	0.103012	0.386293	0.790186	0.588238
	Obs1176	1	0.492	0.531525	-0.0395252	-0.383802	0.00168239	0.528227	0.534823	0.102997	0.329609	0.733442	0.531536
	Obs1177	1	0.421	0.440386	-0.0193862	-0.188246	0.00172368	0.437007	0.443765	0.102998	0.238468	0.642304	0.440392
	Obs1178	1	0.636	0.620028	0.0159721	0.155095	0.00335322	0.613454	0.626602	0.103038	0.418031	0.822024	0.620011
	Obs1179	1	0.54	0.566074	-0.0260741	-0.253188	0.00199007	0.562173	0.569975	0.103002	0.364147	0.768001	0.566084
	Obs1180	1	0.689	0.557993	0.131007	1.27212	0.00214226	0.553793	0.562193	0.103005	0.35606	0.759926	0.557936
	Obs1181	1	0.862	0.753639	0.108361	1.05222	0.00769231	0.738559	0.768719	0.10327	0.551187	0.956091	0.753031
	Obs1182	1	0.834	0.706634	0.127366	1.23677	0.00715656	0.692604	0.720663	0.103232	0.504257	0.90901	0.706016
	Obs1183	1	0.656	0.707649	-0.0516487	-0.501526	0.00282753	0.702106	0.713192	0.103022	0.505683	0.909614	0.707688
	Obs1184	1	0.527	0.608147	-0.0811474	-0.787968	0.00200539	0.604216	0.612079	0.103003	0.40622	0.810075	0.608178
	Obs1185	1	0.628	0.652042	-0.0240418	-0.233454	0.00208409	0.647956	0.656127	0.103004	0.450111	0.853973	0.652052
	Obs1186	1	0.718	0.62674	0.0912599	0.886163	0.00219407	0.622439	0.631041	0.103007	0.424805	0.828675	0.626699
	Obs1187	1	0.801	0.770204	0.0307958	0.299037	0.00319658	0.763938	0.776471	0.103033	0.568217	0.972191	0.770174
	Obs1188	1	0.323	0.427306	-0.104306	-1.01284	0.00218284	0.423026	0.431585	0.103006	0.225371	0.629241	0.427353
	Obs1189	1	0.464	0.465667	-0.00166652	-0.0161825	0.00158334	0.462563	0.468771	0.102995	0.263753	0.66758	0.465667
	Obs1190	1	0.586	0.565078	0.0209219	0.203159	0.00149463	0.562148	0.568008	0.102994	0.363167	0.766989	0.565074
	Obs1191	1	0.524	0.599725	-0.0757253	-0.735317	0.00166037	0.59647	0.60298	0.102997	0.39781	0.801641	0.599745
	Obs1192	1	0.569	0.60264	-0.0336395	-0.326651	0.00164003	0.599424	0.605855	0.102996	0.400724	0.804555	0.602648
	Obs1193	1	0.646	0.708226	-0.0622258	-0.604233	0.00249142	0.703342	0.71311	0.103013	0.506277	0.910174	0.708262
	Obs1194	1	0.253	0.733771	-0.480771	-4.66844	0.00269391	0.72849	0.739052	0.103018	0.531813	0.93573	0.7341
	Obs1195	1	0.604	0.643671	-0.039671	-0.385218	0.00208315	0.639587	0.647755	0.103004	0.44174	0.845602	0.643687
	Obs1196	1	0.34	0.421148	-0.081148	-0.787973	0.00215192	0.416929	0.425367	0.103006	0.219214	0.623082	0.421183
	Obs1197	1	0.514	0.505249	0.0087512	0.084977	0.00187412	0.501575	0.508923	0.103	0.303326	0.707172	0.505246
	Obs1198	1	0.529	0.645995	-0.116995	-1.13606	0.0019622	0.642149	0.649842	0.103002	0.444069	0.847921	0.646038
	Obs1199	1	0.816	0.700398	0.115602	1.12253	0.00299381	0.694529	0.706267	0.103027	0.498423	0.902373	0.7003
	Obs1200	1	0.473	0.488417	-0.0154174	-0.149708	0.00226864	0.48397	0.492865	0.103008	0.286479	0.690356	0.488425
	Obs1201	1	0.901	0.903686	-0.00268585	-0.0260805	0.0047387	0.894396	0.912976	0.103092	0.701583	1.10579	0.903692
	Obs1202	1	0.562	0.605763	-0.0437633	-0.424955	0.00165767	0.602514	0.609013	0.102997	0.403848	0.807679	0.605775
	Obs1203	1	0.677	0.78281	-0.10581	-1.02745	0.00324486	0.776449	0.789171	0.103034	0.58082	0.9848	0.782915
	Obs1204	1	0.495	0.568292	-0.0732916	-0.711685	0.00148887	0.565373	0.57121	0.102994	0.366381	0.770202	0.568307
	Obs1205	1	0.464	0.546909	-0.0829086	-0.80507	0.00155219	0.543866	0.549952	0.102995	0.344996	0.748821	0.546927
	Obs1206	1	0.399	0.431011	-0.0320107	-0.310835	0.00178861	0.427504	0.434517	0.102999	0.229091	0.632931	0.43102
	Obs1207	1	0.574	0.552057	0.0219426	0.213069	0.00181694	0.548495	0.555619	0.102999	0.350136	0.753978	0.552051
	Obs1208	1	0.667	0.575616	0.0913838	0.887366	0.00222712	0.57125	0.579982	0.103007	0.373679	0.777553	0.575573
	Obs1209	1	0.729	0.626496	0.102504	0.995343	0.00243493	0.621723	0.63127	0.103012	0.42455	0.828442	0.626439
	Obs1210	1	0.705	0.658631	0.0463688	0.450256	0.00202095	0.654669	0.662593	0.103003	0.456703	0.86056	0.658613
	Obs1211	1	0.449	0.532449	-0.0834486	-0.810312	0.00274991	0.527058	0.53784	0.10302	0.330487	0.73441	0.532508
	Obs1212	1	0.51	0.54402	-0.03402	-0.330346	0.0017177	0.540653	0.547387	0.102998	0.342102	0.745938	0.54403
	Obs1213	1	0.375	0.424067	-0.0490665	-0.476452	0.00231655	0.419525	0.428608	0.103009	0.222126	0.626007	0.424091
	Obs1214	1	0.384	0.519432	-0.135432	-1.31509	0.00205775	0.515398	0.523466	0.103004	0.317502	0.721362	0.519486
	Obs1215	1	0.407	0.499826	-0.0928264	-0.901374	0.00144684	0.49699	0.502663	0.102993	0.297917	0.701736	0.499845
	Obs1216	1	0.221	0.421473	-0.200473	-1.94666	0.00192731	0.417695	0.425251	0.103001	0.219548	0.623398	0.421543
	Obs1217	1	0.551	0.64682	-0.0958203	-0.930446	0.00212564	0.642653	0.650987	0.103005	0.444888	0.848753	0.646861
	Obs1218	1	0.204	0.358849	-0.154849	-1.50363	0.00255925	0.353832	0.363866	0.103015	0.156897	0.560801	0.358945
	Obs1219	1	0.06	0.227833	-0.167833	-1.62971	0.00377912	0.220424	0.235241	0.103053	0.0258073	0.429858	0.228059
	Obs1220	1	0.134	0.318856	-0.184856	-1.79502	0.00268158	0.313599	0.324113	0.103018	0.116898	0.520814	0.318982
	Obs1221	1	0.204	0.340821	-0.136821	-1.32857	0.00246736	0.335984	0.345658	0.103013	0.138873	0.542768	0.340899
	Obs1222	1	0.338	0.424216	-0.0862161	-0.837187	0.00217581	0.419951	0.428482	0.103006	0.222282	0.626151	0.424255
	Obs1223	1	0.456	0.57168	-0.11568	-1.12329	0.00153822	0.568665	0.574696	0.102995	0.369768	0.773592	0.571706
	Obs1224	1	0.64	0.561095	0.0789049	0.766192	0.00216395	0.556853	0.565337	0.103006	0.359161	0.763029	0.56106
	Obs1225	1	0.433	0.430981	0.00201918	0.0196069	0.00179828	0.427455	0.434506	0.102999	0.22906	0.632901	0.43098
	Obs1226	1	0.709	0.536028	0.172972	1.67961	0.00229794	0.531524	0.540533	0.103009	0.334089	0.737968	0.535942
	Obs1227	1	0.627	0.579726	0.0472738	0.459043	0.0022846	0.575247	0.584205	0.103009	0.377787	0.781665	0.579703
	Obs1228	1	0.153	0.309418	-0.156418	-1.51887	0.00524275	0.29914	0.319696	0.103117	0.107267	0.511569	0.309825
	Obs1229	1	0.608	0.570838	0.0371618	0.360853	0.00178468	0.567339	0.574337	0.102999	0.368918	0.772758	0.570827
	Obs1230	1	0.504	0.568852	-0.0648516	-0.62973	0.00168951	0.565539	0.572164	0.102997	0.366935	0.770768	0.568869
	Obs1231	1	0.491	0.496502	-0.00550179	-0.0534242	0.00147635	0.493608	0.499396	0.102994	0.294592	0.698412	0.496503
	Obs1232	1	0.6	0.699517	-0.0995173	-0.966345	0.00239822	0.694816	0.704219	0.103011	0.497573	0.901462	0.699571
	Obs1233	1	0.57	0.65552	-0.0855203	-0.83043	0.00199651	0.651606	0.659434	0.103003	0.453593	0.857448	0.655552
	Obs1234	1	0.668	0.7162	-0.0482003	-0.46804	0.0033225	0.709687	0.722714	0.103037	0.514206	0.918195	0.716251
	Obs1235	1	0.581	0.621506	-0.0405058	-0.393324	0.00177661	0.618023	0.624989	0.102999	0.419586	0.823425	0.621518
	Obs1236	1	0.088	0.380394	-0.292394	-2.83924	0.0026188	0.375261	0.385528	0.103016	0.17844	0.582349	0.380584
	Obs1237	1	0.694	0.720845	-0.0268447	-0.26067	0.00256168	0.715823	0.725867	0.103015	0.518893	0.922797	0.720861
	Obs1238	1	0.712	0.836362	-0.124362	-1.2076	0.00365463	0.829198	0.843527	0.103048	0.634345	1.03838	0.836519
	Obs1239	1	0.473	0.564625	-0.0916249	-0.889708	0.00175112	0.561192	0.568058	0.102998	0.362706	0.766544	0.564651
	Obs1240	1	0.742	0.677254	0.0647462	0.628707	0.00217982	0.67298	0.681527	0.103006	0.475319	0.879189	0.677225
	Obs1241	1	0.572	0.656029	-0.084029	-0.815949	0.00210816	0.651896	0.660162	0.103005	0.454097	0.857961	0.656064
	Obs1242	1	0.512	0.549827	-0.0378272	-0.367314	0.0014664	0.546952	0.552702	0.102994	0.347917	0.751737	0.549835
	Obs1243	1	0.577	0.605836	-0.0288359	-0.280006	0.00166474	0.602572	0.6091	0.102997	0.40392	0.807752	0.605843
	Obs1244	1	0.51	0.549092	-0.0390919	-0.379595	0.00167862	0.545801	0.552383	0.102997	0.347176	0.751008	0.549102
	Obs1245	1	0.504	0.614724	-0.110724	-1.07517	0.00180206	0.611191	0.618257	0.102999	0.412804	0.816644	0.614758
	Obs1246	1	0.647	0.658388	-0.0113875	-0.110577	0.00207911	0.654312	0.662463	0.103004	0.456457	0.860318	0.658392
	Obs1247	1	0.576	0.533597	0.0424027	0.411744	0.00159553	0.530469	0.536725	0.102996	0.331684	0.735511	0.533587
	Obs1248	1	0.689	0.618788	0.0702118	0.68178	0.0019633	0.614939	0.622637	0.103002	0.416862	0.820714	0.618763
	Obs1249	1	0.591	0.683031	-0.092031	-0.89365	0.00241397	0.678299	0.687763	0.103011	0.481086	0.884976	0.683082
	Obs1250	1	0.589	0.510095	0.0789047	0.766191	0.00207759	0.506022	0.514168	0.103004	0.308165	0.712026	0.510063
	Obs1251	1	0.363	0.478486	-0.115486	-1.12141	0.00171259	0.475129	0.481844	0.102997	0.276569	0.680404	0.478518
	Obs1252	1	0.493	0.461919	0.0310813	0.30181	0.00174479	0.458498	0.465339	0.102998	0.26	0.663837	0.46191
	Obs1253	1	0.56	0.545964	0.0140361	0.136295	0.0016836	0.542663	0.549264	0.102997	0.344047	0.74788	0.54596
	Obs1254	1	0.385	0.617501	-0.232501	-2.25766	0.00204801	0.613487	0.621516	0.103004	0.415572	0.819431	0.617593
	Obs1255	1	0.357	0.52847	-0.17147	-1.66503	0.00173514	0.525068	0.531871	0.102998	0.326552	0.730388	0.528519
	Obs1256	1	0.409	0.527931	-0.118931	-1.15486	0.00142459	0.525138	0.530724	0.102993	0.326022	0.72984	0.527954
	Obs1257	1	0.298	0.305472	-0.00747241	-0.0725595	0.00328404	0.299034	0.31191	0.103036	0.10348	0.507465	0.30548
	Obs1258	1	0.388	0.54584	-0.15784	-1.53268	0.00179353	0.542324	0.549356	0.102999	0.34392	0.74776	0.545888
	Obs1259	1	0.504	0.499382	0.00461816	0.0448439	0.0015784	0.496288	0.502476	0.102995	0.297469	0.701295	0.499381
	Obs1260	1	0.607	0.465042	0.141958	1.37845	0.00172644	0.461658	0.468427	0.102998	0.263124	0.66696	0.465002
	Obs1261	1	0.31	0.389369	-0.0793692	-0.7707	0.00345736	0.382591	0.396147	0.103041	0.187366	0.591372	0.389459
	Obs1262	1	0.558	0.543828	0.0141723	0.137618	0.00156996	0.54075	0.546905	0.102995	0.341915	0.745741	0.543824
	Obs1263	1	0.31	0.35567	-0.0456698	-0.443468	0.00262778	0.350518	0.360821	0.103017	0.153715	0.557625	0.3557
	Obs1264	1	0.516	0.624557	-0.108557	-1.05412	0.00178226	0.621063	0.628051	0.102999	0.422637	0.826477	0.624589
	Obs1265	1	0.681	0.81453	-0.13353	-1.29662	0.00343684	0.807793	0.821268	0.103041	0.612528	1.01653	0.814679
	Obs1266	1	0.6	0.569689	0.0303106	0.294326	0.00258735	0.564617	0.574762	0.103016	0.367736	0.771643	0.56967
	Obs1267	1	0.855	0.723468	0.131532	1.27722	0.00278485	0.718009	0.728928	0.103021	0.521505	0.925432	0.723372
	Obs1268	1	0.677	0.617065	0.0599346	0.581984	0.002482	0.6122	0.621931	0.103013	0.415117	0.819014	0.617031
	Obs1269	1	0.805	0.732553	0.0724471	0.703484	0.00304224	0.726589	0.738517	0.103028	0.530575	0.934531	0.73249
	Obs1270	1	0.587	0.518509	0.0684912	0.665071	0.00141911	0.515727	0.521291	0.102993	0.3166	0.720418	0.518496
	Obs1271	1	0.417	0.489349	-0.0723493	-0.702535	0.00350998	0.482468	0.49623	0.103043	0.287343	0.691356	0.489433
	Obs1272	1	0.616	0.545575	0.0704251	0.683851	0.00207074	0.541515	0.549634	0.103004	0.343645	0.747505	0.545546
	Obs1273	1	0.518	0.584047	-0.0660469	-0.641337	0.00155966	0.580989	0.587104	0.102995	0.382134	0.78596	0.584062
	Obs1274	1	0.624	0.568527	0.0554733	0.538664	0.00151535	0.565556	0.571497	0.102994	0.366615	0.770438	0.568515
	Obs1275	1	0.559	0.517577	0.0414231	0.402231	0.00200819	0.51364	0.521514	0.103003	0.315649	0.719505	0.517561
	Obs1276	1	0.425	0.448403	-0.0234033	-0.227254	0.00299975	0.442523	0.454284	0.103027	0.246428	0.650379	0.448423
	Obs1277	1	0.653	0.574509	0.0784909	0.762172	0.00151228	0.571544	0.577474	0.102994	0.372598	0.77642	0.574492
	Obs1278	1	0.621	0.593067	0.0279325	0.271234	0.00162209	0.589888	0.596247	0.102996	0.391153	0.794982	0.593061
	Obs1279	1	0.521	0.54243	-0.0214298	-0.20809	0.00210058	0.538312	0.546548	0.103005	0.340498	0.744361	0.542439
	Obs1280	1	0.508	0.614767	-0.106767	-1.03674	0.00178226	0.611273	0.618261	0.102999	0.412847	0.816687	0.614799
	Obs1281	1	0.301	0.384989	-0.0839887	-0.815557	0.00223751	0.380602	0.389375	0.103007	0.183051	0.586926	0.385028
	Obs1282	1	0.473	0.43416	0.0388399	0.377148	0.00175972	0.43071	0.43761	0.102998	0.232241	0.636079	0.434149
	Obs1283	1	0.489	0.63042	-0.14142	-1.37323	0.00185258	0.626788	0.634051	0.103	0.428497	0.832342	0.630465
	Obs1284	1	0.472	0.458603	0.0133974	0.130093	0.00191258	0.454853	0.462352	0.103001	0.256678	0.660527	0.458598
	Obs1285	1	0.739	0.727316	0.0116845	0.11346	0.00560051	0.716336	0.738295	0.103135	0.525128	0.929503	0.727281
	Obs1286	1	0.666	0.658939	0.007061	0.0685646	0.00204968	0.654921	0.662957	0.103004	0.457009	0.860869	0.658936
	Obs1287	1	0.463	0.624168	-0.161168	-1.56499	0.00181864	0.620603	0.627733	0.102999	0.422247	0.826089	0.624218
	Obs1288	1	0.539	0.543387	-0.00438737	-0.0426028	0.00142809	0.540588	0.546187	0.102993	0.341478	0.745296	0.543388
	Obs1289	1	0.367	0.492865	-0.125865	-1.22219	0.0018169	0.489303	0.496427	0.102999	0.290944	0.694786	0.492904
	Obs1290	1	0.545	0.552272	-0.00727235	-0.0706168	0.00436945	0.543706	0.560838	0.103076	0.350201	0.754344	0.552285
	Obs1291	1	0.429	0.449907	-0.0209069	-0.203013	0.00164324	0.446685	0.453128	0.102996	0.247992	0.651822	0.449912
	Obs1292	1	0.621	0.561095	0.0599049	0.581696	0.00216395	0.556853	0.565337	0.103006	0.359161	0.763029	0.561069
	Obs1293	1	0.733	0.761697	-0.0286966	-0.278653	0.00293175	0.755949	0.767444	0.103025	0.559725	0.963668	0.76172
	Obs1294	1	0.826	0.716081	0.109919	1.06735	0.00320114	0.709805	0.722356	0.103033	0.514094	0.918068	0.715974
	Obs1295	1	0.503	0.583094	-0.0800936	-0.777735	0.00202002	0.579134	0.587054	0.103003	0.381165	0.785022	0.583124
	Obs1296	1	0.737	0.736121	0.000878778	0.00853322	0.00279531	0.730641	0.741601	0.103021	0.534157	0.938085	0.736121
	Obs1297	1	0.74	0.675425	0.0645747	0.627041	0.00278734	0.669961	0.68089	0.103021	0.473462	0.877389	0.675378
	Obs1298	1	0.657	0.598789	0.0582109	0.565246	0.00197095	0.594925	0.602653	0.103002	0.396863	0.800716	0.598768
	Obs1299	1	0.676	0.740177	-0.0641768	-0.623178	0.00280658	0.734675	0.745679	0.103021	0.538212	0.942141	0.740225
	Obs1300	1	0.52	0.620661	-0.100661	-0.977446	0.00423485	0.612358	0.628963	0.10307	0.4186	0.822721	0.620831
	Obs1301	1	0.702	0.602588	0.0994118	0.96532	0.00164033	0.599373	0.605804	0.102996	0.400673	0.804503	0.602563
	Obs1302	1	0.722	0.648709	0.0732914	0.711683	0.00219818	0.644399	0.653018	0.103007	0.446773	0.850644	0.648675
	Obs1303	1	0.516	0.492908	0.0230921	0.224232	0.00177781	0.489423	0.496393	0.102999	0.290988	0.694827	0.492901
	Obs1304	1	0.67	0.551797	0.118203	1.14779	0.0020908	0.547698	0.555895	0.103004	0.349866	0.753728	0.551748
	Obs1305	1	0.511	0.519727	-0.00872715	-0.0847435	0.00241434	0.514994	0.52446	0.103011	0.317782	0.721672	0.519732
	Obs1306	1	0.499	0.519261	-0.0202612	-0.196743	0.00187247	0.51559	0.522932	0.103	0.317338	0.721184	0.519268
	Obs1307	1	0.49	0.506719	-0.0167193	-0.16235	0.00180726	0.503176	0.510262	0.102999	0.304799	0.70864	0.506724
	Obs1308	1	0.432	0.562472	-0.130472	-1.26692	0.00157456	0.559385	0.565558	0.102995	0.360558	0.764385	0.562502
	Obs1309	1	0.349	0.209005	0.139995	1.3594	0.00402889	0.201107	0.216903	0.103062	0.00696104	0.411049	0.20879
	Obs1310	1	0.889	0.801929	0.0870714	0.845491	0.00331913	0.795422	0.808435	0.103037	0.599934	1.00392	0.801838
	Obs1311	1	0.493	0.593123	-0.100123	-0.972227	0.00160732	0.589972	0.596274	0.102996	0.391209	0.795037	0.593147
	Obs1312	1	0.611	0.689979	-0.0789795	-0.766916	0.00227784	0.685514	0.694445	0.103008	0.488041	0.891918	0.690018
	Obs1313	1	0.44	0.527632	-0.087632	-0.850935	0.00144985	0.52479	0.530474	0.102993	0.325722	0.729542	0.527649
	Obs1314	1	0.576	0.624168	-0.0481678	-0.467725	0.00181864	0.620603	0.627733	0.102999	0.422247	0.826089	0.624183
	Obs1315	1	0.607	0.642854	-0.0358545	-0.348159	0.00194804	0.639036	0.646673	0.103002	0.440929	0.84478	0.642867
	Obs1316	1	0.546	0.53441	0.0115905	0.112547	0.0015188	0.531432	0.537387	0.102994	0.332498	0.736321	0.534407
	Obs1317	1	0.411	0.473402	-0.0624016	-0.605939	0.00302601	0.467469	0.479334	0.103028	0.271425	0.675378	0.473455
	Obs1318	1	0.402	0.486323	-0.0843227	-0.818801	0.00215489	0.482098	0.490547	0.103006	0.284389	0.688256	0.48636
	Obs1319	1	0.753	0.546746	0.206254	2.00279	0.00147285	0.543859	0.549634	0.102994	0.344836	0.748656	0.546704
	Obs1320	1	0.752	0.620041	0.131959	1.28137	0.00337047	0.613433	0.626648	0.103038	0.418043	0.822038	0.619899
	Obs1321	1	0.635	0.648372	-0.0133721	-0.129847	0.00385516	0.640814	0.65593	0.103055	0.446341	0.850403	0.648391
	Obs1322	1	0.316	0.679933	-0.363933	-3.53391	0.00237897	0.675269	0.684597	0.103011	0.47799	0.881876	0.680127
	Obs1323	1	0.511	0.511783	-0.000782632	-0.00759961	0.00160235	0.508641	0.514924	0.102996	0.309869	0.713697	0.511783
	Obs1324	1	0.308	0.396415	-0.0884148	-0.858536	0.0021696	0.392162	0.400668	0.103006	0.19448	0.598349	0.396454
	Obs1325	1	0.658	0.658533	-0.000532893	-0.00517456	0.00203599	0.654542	0.662524	0.103003	0.456604	0.860462	0.658533
	Obs1326	1	0.221	0.374241	-0.153241	-1.48802	0.0025907	0.369162	0.37932	0.103016	0.172288	0.576194	0.374338
	Obs1327	1	0.661	0.63594	0.0250598	0.243339	0.00238557	0.631263	0.640617	0.103011	0.433996	0.837884	0.635927
	Obs1328	1	0.638	0.689381	-0.051381	-0.498926	0.00239706	0.684682	0.69408	0.103011	0.487437	0.891325	0.689409
	Obs1329	1	0.626	0.530431	0.0955692	0.928007	0.00163191	0.527232	0.53363	0.102996	0.328516	0.732346	0.530407
	Obs1330	1	0.416	0.508514	-0.0925136	-0.898337	0.00172895	0.505124	0.511903	0.102998	0.306596	0.710432	0.50854
	Obs1331	1	0.57	0.506189	0.0638107	0.619623	0.0014583	0.50333	0.509048	0.102994	0.304279	0.708099	0.506176
	Obs1332	1	0.633	0.584355	0.0486453	0.472362	0.00169021	0.581041	0.587668	0.102997	0.382438	0.786271	0.584342
	Obs1333	1	0.594	0.646145	-0.0521449	-0.506344	0.00192935	0.642363	0.649927	0.103001	0.44422	0.84807	0.646163
	Obs1334	1	0.532	0.533051	-0.00105131	-0.0102085	0.00359404	0.526006	0.540097	0.103046	0.331039	0.735064	0.533053
	Obs1335	1	0.642	0.567706	0.0742941	0.72142	0.00178968	0.564197	0.571214	0.102999	0.365786	0.769626	0.567683
	Obs1336	1	0.479	0.424866	0.0541341	0.525659	0.0018078	0.421322	0.42841	0.102999	0.222945	0.626787	0.424849
	Obs1337	1	0.567	0.630372	-0.0633725	-0.615367	0.0018692	0.626708	0.634037	0.103	0.42845	0.832295	0.630393
	Obs1338	1	0.715	0.636124	0.078876	0.765911	0.00221568	0.63178	0.640468	0.103007	0.434188	0.83806	0.636087
	Obs1339	1	0.559	0.649076	-0.0900763	-0.87467	0.00199641	0.645162	0.65299	0.103003	0.447149	0.851004	0.64911
	Obs1340	1	0.474	0.579539	-0.105539	-1.02482	0.00327885	0.573111	0.585967	0.103035	0.377547	0.781531	0.579646
	Obs1341	1	0.654	0.576916	0.0770842	0.748513	0.0039754	0.569122	0.584709	0.10306	0.374876	0.778956	0.576801
	Obs1342	1	0.353	0.417947	-0.0649474	-0.63066	0.00224338	0.413549	0.422345	0.103008	0.21601	0.619885	0.417978
	Obs1343	1	0.383	0.42146	-0.0384601	-0.37346	0.00193412	0.417668	0.425252	0.103001	0.219535	0.623385	0.421474
	Obs1344	1	0.72	0.705504	0.014496	0.140761	0.00240758	0.700784	0.710224	0.103011	0.503559	0.907449	0.705496
	Obs1345	1	0.756	0.676652	0.0793478	0.770493	0.00428375	0.668254	0.68505	0.103072	0.474588	0.878716	0.676515
	Obs1346	1	0.335	0.50013	-0.16513	-1.60346	0.00154308	0.497105	0.503155	0.102995	0.298218	0.702042	0.500167
	Obs1347	1	0.609	0.621925	-0.0129247	-0.125503	0.00199589	0.618012	0.625837	0.103003	0.419997	0.823852	0.62193
	Obs1348	1	0.731	0.564963	0.166037	1.61228	0.00153295	0.561957	0.567968	0.102995	0.363051	0.766875	0.564926
	Obs1349	1	0.545	0.537016	0.00798402	0.0775274	0.00144342	0.534186	0.539846	0.102993	0.335107	0.738925	0.537014
	Obs1350	1	0.388	0.474482	-0.0864819	-0.839767	0.0016331	0.47128	0.477683	0.102996	0.272567	0.676397	0.474504
	Obs1351	1	0.605	0.595469	0.00953124	0.0925514	0.00215683	0.59124	0.599697	0.103006	0.393535	0.797403	0.595465
	Obs1352	1	0.781	0.786648	-0.00564776	-0.0548416	0.00317375	0.780426	0.79287	0.103032	0.584662	0.988633	0.786653
	Obs1353	1	0.557	0.562502	-0.00550154	-0.0534217	0.00159218	0.55938	0.565623	0.102995	0.360588	0.764415	0.562503
	Obs1354	1	0.283	0.605638	-0.322638	-3.13292	0.00166387	0.602376	0.6089	0.102997	0.403722	0.807554	0.605722
	Obs1355	1	0.477	0.506711	-0.0297108	-0.288501	0.00179912	0.503184	0.510238	0.102999	0.30479	0.708631	0.50672
	Obs1356	1	0.469	0.630761	-0.161761	-1.57076	0.00181935	0.627195	0.634328	0.102999	0.42884	0.832683	0.630812
	Obs1357	1	0.569	0.543729	0.0252706	0.245386	0.00151227	0.540765	0.546694	0.102994	0.341818	0.745641	0.543724
	Obs1358	1	0.464	0.506523	-0.0425227	-0.412909	0.00163765	0.503312	0.509733	0.102996	0.304608	0.708438	0.506533
	Obs1359	1	0.542	0.484362	0.0576382	0.559686	0.00150901	0.481403	0.48732	0.102994	0.282451	0.686273	0.484349
	Obs1360	1	0.437	0.550212	-0.113212	-1.09932	0.00169198	0.546895	0.553529	0.102997	0.348295	0.752129	0.550242
	Obs1361	1	0.466	0.572189	-0.106189	-1.03113	0.001888	0.568488	0.57589	0.103	0.370266	0.774112	0.572225
	Obs1362	1	0.551	0.622378	-0.0713778	-0.693102	0.00241909	0.617635	0.62712	0.103012	0.420433	0.824323	0.622417
	Obs1363	1	0.23	0.346126	-0.116126	-1.12762	0.0028514	0.340536	0.351716	0.103023	0.144159	0.548093	0.346215
	Obs1364	1	0.527	0.565164	-0.0381636	-0.370581	0.00147997	0.562262	0.568065	0.102994	0.363253	0.767074	0.565171
	Obs1365	1	0.684	0.620578	0.0634219	0.615847	0.00209817	0.616465	0.624691	0.103005	0.418647	0.82251	0.620552
	Obs1366	1	0.728	0.778102	-0.0501017	-0.486503	0.00343526	0.771367	0.784836	0.10304	0.5761	0.980104	0.778157
	Obs1367	1	0.514	0.558279	-0.0442792	-0.429965	0.00183875	0.554674	0.561884	0.103	0.356357	0.760201	0.558293
	Obs1368	1	0.191	0.477456	-0.286456	-2.78158	0.00171526	0.474093	0.480819	0.102997	0.275538	0.679374	0.477536
	Obs1369	1	0.621	0.649983	-0.0289825	-0.28143	0.00217804	0.645713	0.654252	0.103006	0.448048	0.851917	0.649995
	Obs1370	1	0.642	0.555656	0.0863444	0.838432	0.00149187	0.552731	0.55858	0.102994	0.353745	0.757566	0.555638
	Obs1371	1	0.614	0.571189	0.0428113	0.415712	0.00155551	0.568139	0.574238	0.102995	0.369276	0.773101	0.571179
	Obs1372	1	0.717	0.614715	0.102285	0.993216	0.00180629	0.611174	0.618257	0.102999	0.412795	0.816636	0.614684
	Obs1373	1	0.496	0.614818	-0.118818	-1.15376	0.00176158	0.611365	0.618271	0.102998	0.412899	0.816737	0.614853
	Obs1374	1	0.62	0.661434	-0.0414343	-0.402341	0.00213134	0.657256	0.665613	0.103005	0.459502	0.863367	0.661452
	Obs1375	1	0.546	0.55839	-0.0123903	-0.120314	0.0017381	0.554983	0.561798	0.102998	0.356472	0.760309	0.558394
	Obs1376	1	0.558	0.649641	-0.0916405	-0.889859	0.00199556	0.645728	0.653553	0.103003	0.447713	0.851568	0.649675
	Obs1377	1	0.553	0.536866	0.0161336	0.156663	0.00150299	0.53392	0.539813	0.102994	0.334955	0.738777	0.536863
	Obs1378	1	0.371	0.448874	-0.0778736	-0.756178	0.0036375	0.441743	0.456005	0.103047	0.246858	0.650889	0.448971
	Obs1379	1	0.477	0.396257	0.0807434	0.784044	0.00227791	0.391791	0.400722	0.103008	0.194318	0.598196	0.396217
	Obs1380	1	0.576	0.540756	0.0352436	0.342226	0.00579195	0.529402	0.552111	0.103146	0.338548	0.742965	0.540645
	Obs1381	1	0.488	0.513317	-0.0253173	-0.245839	0.00219861	0.509007	0.517627	0.103007	0.311382	0.715253	0.513329
	Obs1382	1	0.407	0.546776	-0.139776	-1.35727	0.0014845	0.543866	0.549686	0.102994	0.344866	0.748687	0.546805
	Obs1383	1	0.63	0.622878	0.00712201	0.069157	0.0030148	0.616968	0.628788	0.103027	0.420902	0.824854	0.622872
	Obs1384	1	0.525	0.541362	-0.0163623	-0.158883	0.00219805	0.537053	0.545671	0.103007	0.339427	0.743298	0.54137
	Obs1385	1	0.453	0.561788	-0.108788	-1.05636	0.00155147	0.558746	0.564829	0.102995	0.359875	0.7637	0.561812
	Obs1386	1	0.372	0.648605	-0.276605	-2.68592	0.00227867	0.644137	0.653072	0.103008	0.446666	0.850544	0.64874
	Obs1387	1	0.467	0.458927	0.0080725	0.0783866	0.00168512	0.455624	0.462231	0.102997	0.257011	0.660844	0.458925
	Obs1388	1	0.615	0.533503	0.0814967	0.79136	0.00166835	0.530233	0.536774	0.102997	0.331587	0.735419	0.533482
	Obs1389	1	0.677	0.692227	-0.0152268	-0.147857	0.00258798	0.687153	0.6973	0.103016	0.490274	0.89418	0.692236
	Obs1390	1	0.275	0.334137	-0.0591373	-0.574242	0.00263879	0.328964	0.33931	0.103017	0.132181	0.536093	0.334176
	Obs1391	1	0.439	0.436531	0.00246855	0.0239704	0.00225462	0.432111	0.440951	0.103008	0.234594	0.638469	0.43653
	Obs1392	1	0.456	0.439916	0.0160841	0.156182	0.00199094	0.436013	0.443819	0.103002	0.237989	0.641843	0.43991
	Obs1393	1	0.429	0.605015	-0.176015	-1.70916	0.00200465	0.601085	0.608945	0.103003	0.403087	0.806943	0.605082
	Obs1394	1	0.429	0.514526	-0.0855259	-0.830484	0.00193906	0.510725	0.518327	0.103001	0.312601	0.716451	0.514556
	Obs1395	1	0.424	0.390591	0.0334094	0.324416	0.00205654	0.386559	0.394622	0.103004	0.188661	0.59252	0.390577
	Obs1396	1	0.743	0.661366	0.0816341	0.792693	0.00216461	0.657122	0.665609	0.103006	0.459432	0.8633	0.66133
	Obs1397	1	0.475	0.487293	-0.0122931	-0.11937	0.00147939	0.484393	0.490193	0.102994	0.285383	0.689203	0.487296
	Obs1398	1	0.691	0.597533	0.0934665	0.90759	0.0024141	0.592801	0.602266	0.103011	0.395588	0.799479	0.597482
	Obs1399	1	0.575	0.534251	0.0407486	0.395683	0.00144858	0.531412	0.537091	0.102993	0.332342	0.736161	0.534243
	Obs1400	1	0.418	0.480622	-0.0626225	-0.608084	0.00166897	0.477351	0.483894	0.102997	0.278706	0.682539	0.480639
	Obs1401	1	0.616	0.540858	0.0751421	0.729654	0.0016752	0.537574	0.544142	0.102997	0.338942	0.742774	0.540838
	Obs1402	1	0.314	0.524277	-0.210277	-2.04186	0.00157353	0.521193	0.527362	0.102995	0.322364	0.726191	0.524327
	Obs1403	1	0.512	0.564941	-0.0529413	-0.514077	0.00154228	0.561918	0.567965	0.102995	0.363029	0.766853	0.564953
	Obs1404	1	0.556	0.594641	-0.0386406	-0.375213	0.00267643	0.589394	0.599888	0.103018	0.392683	0.796598	0.594667
	Obs1405	1	0.591	0.508676	0.082324	0.799392	0.00159923	0.505541	0.511811	0.102996	0.306762	0.71059	0.508656
	Obs1406	1	0.446	0.471277	-0.025277	-0.245448	0.00169993	0.467944	0.47461	0.102997	0.26936	0.673194	0.471284
	Obs1407	1	0.578	0.534059	0.043941	0.426681	0.00141815	0.531279	0.536839	0.102993	0.33215	0.735968	0.534051
	Obs1408	1	0.465	0.521226	-0.0562264	-0.545977	0.00153255	0.518222	0.524231	0.102995	0.319315	0.723138	0.521239
	Obs1409	1	0.686	0.689266	-0.00326557	-0.0317097	0.00246097	0.684441	0.69409	0.103013	0.487318	0.891213	0.689267
	Obs1410	1	0.615	0.505219	0.109781	1.06601	0.00190472	0.501485	0.508953	0.103001	0.303295	0.707143	0.505181
	Obs1411	1	0.623	0.593944	0.0290562	0.282145	0.00191084	0.590198	0.59769	0.103001	0.39202	0.795868	0.593934
	Obs1412	1	0.556	0.645401	-0.0894011	-0.868114	0.00233386	0.640826	0.649976	0.10301	0.44346	0.847342	0.645447
	Obs1413	1	0.447	0.296683	0.150317	1.45963	0.00299741	0.290807	0.302559	0.103027	0.0947076	0.498658	0.296555
	Obs1414	1	0.31	0.365515	-0.0555154	-0.539073	0.0022915	0.361023	0.370008	0.103009	0.163576	0.567455	0.365543
	Obs1415	1	0.52	0.48087	0.0391296	0.379961	0.00153846	0.477854	0.483886	0.102995	0.278958	0.682782	0.480862
	Obs1416	1	0.748	0.71508	0.0329197	0.319661	0.00252809	0.710124	0.720036	0.103014	0.51313	0.917031	0.71506
	Obs1417	1	0.517	0.487887	0.0291127	0.282694	0.00172509	0.484505	0.491269	0.102998	0.285969	0.689805	0.487879
	Obs1418	1	0.48	0.487413	-0.0074128	-0.0719807	0.00148568	0.4845	0.490325	0.102994	0.285502	0.689323	0.487414
	Obs1419	1	0.223	0.5153	-0.2923	-2.83832	0.00142488	0.512506	0.518093	0.102993	0.313391	0.717208	0.515356
	Obs1420	1	0.423	0.539977	-0.116977	-1.13589	0.00150867	0.53702	0.542935	0.102994	0.338066	0.741888	0.540002
	Obs1421	1	0.507	0.512308	-0.00530843	-0.0515466	0.00142724	0.50951	0.515106	0.102993	0.3104	0.714217	0.512309
	Obs1422	1	0.554	0.583086	-0.0290862	-0.282437	0.00389555	0.575449	0.590723	0.103057	0.381052	0.78512	0.583128
	Obs1423	1	0.402	0.483973	-0.0819728	-0.795982	0.00153291	0.480968	0.486978	0.102995	0.282061	0.685885	0.483991
	Obs1424	1	0.554	0.512424	0.0415761	0.403718	0.00145015	0.509581	0.515267	0.102993	0.310514	0.714333	0.512416
	Obs1425	1	0.647	0.596555	0.0504454	0.489841	0.00162831	0.593362	0.599747	0.102996	0.39464	0.798469	0.596542
	Obs1426	1	0.507	0.497105	0.00989546	0.0960881	0.00160503	0.493958	0.500251	0.102996	0.29519	0.699019	0.497102
	Obs1427	1	0.693	0.621685	0.0713147	0.692489	0.00184526	0.618068	0.625303	0.103	0.419763	0.823607	0.621662
	Obs1428	1	0.449	0.574133	-0.125133	-1.21508	0.00165942	0.57088	0.577386	0.102997	0.372217	0.776049	0.574165
	Obs1429	1	0.648	0.605793	0.0422068	0.409842	0.00165964	0.60254	0.609047	0.102997	0.403877	0.807709	0.605782
	Obs1430	1	0.598	0.649769	-0.0517688	-0.502692	0.00204947	0.645751	0.653787	0.103004	0.447839	0.851698	0.649789
	Obs1431	1	0.352	0.490494	-0.138494	-1.34482	0.00147196	0.487608	0.493379	0.102994	0.288584	0.692404	0.490522
	Obs1432	1	0.366	0.489422	-0.123422	-1.19847	0.00361376	0.482338	0.496506	0.103047	0.287408	0.691436	0.489574
	Obs1433	1	0.346	0.416008	-0.0700078	-0.679798	0.00194268	0.412199	0.419816	0.103002	0.214082	0.617933	0.416033
	Obs1434	1	0.482	0.496271	-0.014271	-0.138576	0.00158173	0.49317	0.499372	0.102995	0.294358	0.698184	0.496274
	Obs1435	1	0.199	0.394256	-0.195256	-1.896	0.00212577	0.390088	0.398423	0.103005	0.192323	0.596188	0.394339
	Obs1436	1	0.728	0.677395	0.0506052	0.491392	0.00216696	0.673147	0.681643	0.103006	0.475461	0.879329	0.677372
	Obs1437	1	0.551	0.517833	0.0331666	0.322058	0.00174652	0.51441	0.521257	0.102998	0.315915	0.719752	0.517824
	Obs1438	1	0.424	0.525397	-0.101397	-0.984602	0.00177575	0.521916	0.528879	0.102998	0.323478	0.727317	0.525428
	Obs1439	1	0.551	0.617843	-0.0668434	-0.649071	0.00181879	0.614278	0.621409	0.102999	0.415922	0.819764	0.617864
	Obs1440	1	0.509	0.536564	-0.027564	-0.267656	0.00417392	0.528381	0.544747	0.103068	0.334509	0.738619	0.536609
	Obs1441	1	0.522	0.540704	-0.018704	-0.181622	0.00156144	0.537643	0.543765	0.102995	0.338791	0.742617	0.540708
	Obs1442	1	0.504	0.611545	-0.107545	-1.04429	0.00181787	0.607981	0.615109	0.102999	0.409624	0.813466	0.611578
	Obs1443	1	0.791	0.767683	0.0233168	0.226414	0.00298418	0.761833	0.773533	0.103026	0.565709	0.969657	0.767664
	Obs1444	1	0.433	0.5743	-0.1413	-1.37206	0.0015687	0.571224	0.577375	0.102995	0.372387	0.776213	0.574332
	Obs1445	1	0.461	0.524423	-0.0634228	-0.615856	0.00148824	0.521505	0.52734	0.102994	0.322512	0.726333	0.524436
	Obs1446	1	0.681	0.617189	0.0638106	0.619622	0.0023465	0.612589	0.621789	0.10301	0.415247	0.819131	0.617156
	Obs1447	1	0.774	0.669015	0.104985	1.01943	0.0025766	0.663964	0.674067	0.103015	0.467063	0.870968	0.66895
	Obs1448	1	0.278	0.639141	-0.361141	-3.50679	0.00232234	0.634588	0.643694	0.103009	0.4372	0.841082	0.639325
	Obs1449	1	0.174	0.514346	-0.340346	-3.30487	0.0021408	0.510149	0.518543	0.103005	0.312413	0.71628	0.514493
	Obs1450	1	0.624	0.646649	-0.0226493	-0.219933	0.00202591	0.642678	0.650621	0.103003	0.444721	0.848578	0.646658
	Obs1451	1	0.572	0.60587	-0.0338701	-0.32889	0.00167076	0.602595	0.609146	0.102997	0.403954	0.807786	0.605879
	Obs1452	1	0.585	0.581231	0.00376902	0.0365984	0.0016732	0.577951	0.584511	0.102997	0.379315	0.783147	0.58123
	Obs1453	1	0.58	0.664879	-0.0848786	-0.824199	0.00206844	0.660824	0.668934	0.103004	0.462948	0.866809	0.664913
	Obs1454	1	0.875	0.645132	0.229868	2.23209	0.00259684	0.640041	0.650223	0.103016	0.443178	0.847086	0.644986
	Obs1455	1	0.551	0.494686	0.0563138	0.546825	0.00230091	0.490175	0.499197	0.103009	0.292746	0.696626	0.494658
	Obs1456	1	0.496	0.589871	-0.0938711	-0.911519	0.00163673	0.586662	0.59308	0.102996	0.387956	0.791786	0.589895
	Obs1457	1	0.584	0.549271	0.0347286	0.337226	0.00155208	0.546229	0.552314	0.102995	0.347359	0.751184	0.549264
	Obs1458	1	0.688	0.687373	0.000626997	0.00608834	0.00244669	0.682576	0.69217	0.103012	0.485426	0.88932	0.687373
	Obs1459	1	0.533	0.562814	-0.0298136	-0.2895	0.00183842	0.55921	0.566418	0.103	0.360892	0.764735	0.562823
	Obs1460	1	0.692	0.695915	-0.00391482	-0.0380142	0.00234302	0.691322	0.700508	0.10301	0.493973	0.897857	0.695917
	Obs1461	1	0.913	0.772841	0.140159	1.36099	0.00354738	0.765886	0.779795	0.103044	0.570831	0.97485	0.772674
	Obs1462	1	0.638	0.665742	-0.0277421	-0.269385	0.00241942	0.660999	0.670485	0.103012	0.463797	0.867687	0.665757
	Obs1463	1	0.321	0.468205	-0.147205	-1.4294	0.00168409	0.464903	0.471506	0.102997	0.266288	0.670121	0.468244
	Obs1464	1	0.735	0.536148	0.198852	1.93092	0.00215339	0.531927	0.54037	0.103006	0.334215	0.738082	0.536061
	Obs1465	1	0.811	0.733203	0.0777973	0.755437	0.00269802	0.727913	0.738492	0.103019	0.531244	0.935162	0.733149
	Obs1466	1	0.498	0.567958	-0.0699581	-0.679316	0.00160344	0.564815	0.571102	0.102996	0.366044	0.769872	0.567975
	Obs1467	1	0.154	0.484279	-0.330279	-3.20712	0.00149337	0.481351	0.487207	0.102994	0.282368	0.68619	0.484349
	Obs1468	1	0.363	0.62451	-0.26151	-2.53934	0.00177557	0.621029	0.627991	0.102998	0.42259	0.826429	0.624588
	Obs1469	1	0.491	0.513057	-0.0220565	-0.214176	0.00190534	0.509321	0.516792	0.103001	0.311132	0.714981	0.513064
	Obs1470	1	0.501	0.559096	-0.0580957	-0.564128	0.00146808	0.556218	0.561974	0.102994	0.357186	0.761006	0.559107
	Obs1471	1	0.2	0.243575	-0.0435753	-0.42313	0.00354945	0.236617	0.250534	0.103044	0.0415659	0.445585	0.243627
	Obs1472	1	0.31	0.530529	-0.220529	-2.14141	0.00156105	0.527469	0.533589	0.102995	0.328616	0.732442	0.53058
	Obs1473	1	0.419	0.355683	0.0633174	0.614832	0.00261853	0.350549	0.360816	0.103016	0.153728	0.557637	0.355642
	Obs1474	1	0.551	0.63606	-0.0850599	-0.825959	0.00227223	0.631605	0.640514	0.103008	0.434121	0.837999	0.636101
	Obs1475	1	0.355	0.586645	-0.231645	-2.24935	0.00167818	0.583355	0.589935	0.102997	0.384728	0.788561	0.586706
	Obs1476	1	0.373	0.574919	-0.201919	-1.9607	0.00160413	0.571775	0.578064	0.102996	0.373005	0.776833	0.574968
	Obs1477	1	0.354	0.474567	-0.120567	-1.17075	0.00158967	0.471451	0.477684	0.102995	0.272654	0.676481	0.474596
	Obs1478	1	0.75	0.702008	0.0479917	0.466014	0.00243296	0.697239	0.706778	0.103012	0.500062	0.903954	0.701982
	Obs1479	1	0.517	0.648957	-0.131957	-1.28134	0.00204648	0.644945	0.652969	0.103004	0.447027	0.850886	0.649009
	Obs1480	1	0.496	0.587282	-0.0912818	-0.886375	0.00160758	0.58413	0.590433	0.102996	0.385368	0.789196	0.587304
	Obs1481	1	0.396	0.436531	-0.0405314	-0.393573	0.00225462	0.432111	0.440951	0.103008	0.234594	0.638469	0.436551
	Obs1482	1	0.261	0.510078	-0.249078	-2.41863	0.00205818	0.506043	0.514113	0.103004	0.308148	0.712008	0.510178
	Obs1483	1	0.418	0.542764	-0.124764	-1.2115	0.00412884	0.53467	0.550859	0.103066	0.340713	0.744816	0.542965
	Obs1484	1	0.5	0.52779	-0.0277902	-0.269852	0.00141729	0.525012	0.530569	0.102993	0.325882	0.729699	0.527795
	Obs1485	1	0.764	0.682437	0.0815632	0.792005	0.00291059	0.676731	0.688143	0.103024	0.480467	0.884407	0.682372
	Obs1486	1	0.226	0.608122	-0.382122	-3.71053	0.00202781	0.604146	0.612097	0.103003	0.406193	0.81005	0.60827
	Obs1487	1	0.194	0.377617	-0.183617	-1.78298	0.0023697	0.372971	0.382263	0.10301	0.175674	0.57956	0.377714
	Obs1488	1	0.557	0.577334	-0.0203335	-0.197445	0.00162006	0.574158	0.58051	0.102996	0.375419	0.779248	0.577339
	Obs1489	1	0.663	0.452026	0.210974	2.04863	0.00227967	0.447557	0.456495	0.103008	0.250087	0.653965	0.451923
	Obs1490	1	0.463	0.465051	-0.00205095	-0.0199154	0.00172079	0.461677	0.468424	0.102998	0.263133	0.666969	0.465052
	Obs1491	1	0.336	0.521611	-0.185611	-1.80234	0.00141695	0.518833	0.524389	0.102993	0.319703	0.72352	0.521646
	Obs1492	1	0.477	0.524461	-0.0474613	-0.460864	0.00147077	0.521578	0.527345	0.102994	0.322551	0.726371	0.524471
	Obs1493	1	0.709	0.678015	0.0309853	0.300877	0.00236902	0.67337	0.682659	0.10301	0.476072	0.879958	0.677998
	Obs1494	1	0.471	0.43348	0.0375196	0.364327	0.00220492	0.429158	0.437803	0.103007	0.231545	0.635416	0.433463
	Obs1495	1	0.171	0.334056	-0.163056	-1.58333	0.00267903	0.328804	0.339308	0.103018	0.132098	0.536014	0.334166
	Obs1496	1	0.378	0.643342	-0.265342	-2.57655	0.00192995	0.639558	0.647125	0.103001	0.441417	0.845267	0.643435
	Obs1497	1	0.629	0.61878	0.0102204	0.0992432	0.00195701	0.614943	0.622616	0.103002	0.416854	0.820706	0.618776
	Obs1498	1	0.579	0.534384	0.0446161	0.433237	0.00150485	0.531434	0.537334	0.102994	0.332473	0.736295	0.534374
	Obs1499	1	0.62	0.527675	0.0923252	0.896508	0.0014369	0.524858	0.530492	0.102993	0.325766	0.729584	0.527657
	Obs1500	1	0.487	0.495178	-0.00817778	-0.0794088	0.00293827	0.489418	0.500938	0.103025	0.293206	0.697149	0.495184
	Obs1501	1	0.42	0.42308	-0.00308023	-0.02991	0.00261414	0.417955	0.428205	0.103016	0.221126	0.625035	0.423082
	Obs1502	1	0.494	0.496681	-0.00268133	-0.0260366	0.00145276	0.493833	0.499529	0.102993	0.294772	0.698591	0.496682
	Obs1503	1	0.572	0.508724	0.0632758	0.614428	0.00448316	0.499935	0.517513	0.103081	0.306643	0.710805	0.508604
	Obs1504	1	0.522	0.584654	-0.0626539	-0.60839	0.00192791	0.580874	0.588433	0.103001	0.382729	0.786579	0.584676
	Obs1505	1	0.59	0.56839	0.0216101	0.209841	0.00148891	0.565471	0.571309	0.102994	0.366479	0.770301	0.568385
	Obs1506	1	0.717	0.602537	0.114463	1.11147	0.00164458	0.599313	0.605761	0.102996	0.400622	0.804452	0.602508
	Obs1507	1	0.613	0.5053	0.1077	1.0458	0.00182328	0.501726	0.508874	0.102999	0.303379	0.707221	0.505266
	Obs1508	1	0.469	0.446001	0.0229991	0.223329	0.00209205	0.4419	0.450102	0.103004	0.24407	0.647932	0.445991
	Obs1509	1	0.697	0.747078	-0.0500783	-0.486277	0.00328363	0.740641	0.753516	0.103036	0.545086	0.94907	0.747129
	Obs1510	1	0.714	0.744416	-0.0304163	-0.295352	0.00369236	0.737178	0.751655	0.103049	0.542397	0.946436	0.744455
	Obs1511	1	0.64	0.480101	0.159899	1.55267	0.00215748	0.475871	0.484331	0.103006	0.278167	0.682035	0.480031
	Obs1512	1	0.487	0.565164	-0.0781636	-0.758994	0.00147997	0.562262	0.568065	0.102994	0.363253	0.767074	0.56518
	Obs1513	1	0.442	0.449082	-0.00708186	-0.0687672	0.00211247	0.444941	0.453223	0.103005	0.24715	0.651014	0.449085
	Obs1514	1	0.583	0.611136	-0.0281355	-0.273205	0.00395919	0.603374	0.618897	0.103059	0.409097	0.813174	0.611177
	Obs1515	1	0.726	0.749745	-0.0237446	-0.230568	0.0029939	0.743875	0.755614	0.103027	0.54777	0.951719	0.749765
	Obs1516	1	0.327	0.296392	0.030608	0.297214	0.00316038	0.290196	0.302588	0.103032	0.0944074	0.498377	0.296363
	Obs1517	1	0.533	0.562613	-0.0296127	-0.287549	0.0016676	0.559344	0.565882	0.102997	0.360697	0.764529	0.56262
	Obs1518	1	0.797	0.772042	0.0249577	0.242347	0.00351367	0.765154	0.778931	0.103043	0.570035	0.974049	0.772013
	Obs1519	1	0.525	0.574039	-0.0490388	-0.476183	0.00172607	0.570655	0.577423	0.102998	0.372121	0.775957	0.574053
	Obs1520	1	0.734	0.595657	0.138343	1.34336	0.00197214	0.591791	0.599523	0.103002	0.39373	0.797583	0.595606
	Obs1521	1	0.438	0.489408	-0.051408	-0.499188	0.00218405	0.485126	0.49369	0.103006	0.287473	0.691343	0.489431
	Obs1522	1	0.577	0.674639	-0.0976388	-0.948104	0.00221079	0.670305	0.678973	0.103007	0.472703	0.876575	0.674684
	Obs1523	1	0.602	0.520679	0.0813207	0.789651	0.00202238	0.516715	0.524644	0.103003	0.318751	0.722608	0.520648
	Obs1524	1	0.694	0.732408	-0.0384076	-0.37295	0.00315942	0.726214	0.738601	0.103032	0.530423	0.934392	0.732444
	Obs1525	1	0.513	0.6151	-0.1021	-0.991426	0.00171229	0.611743	0.618457	0.102997	0.413183	0.817018	0.615128
	Obs1526	1	0.769	0.807368	-0.0383681	-0.372566	0.00366721	0.800179	0.814557	0.103048	0.605351	1.00939	0.807417
	Obs1527	1	0.69	0.62051	0.0694903	0.674773	0.00215918	0.616277	0.624743	0.103006	0.418576	0.822444	0.620479
	Obs1528	1	0.483	0.481366	0.00163371	0.0158638	0.00156155	0.478305	0.484428	0.102995	0.279454	0.683279	0.481366
	Obs1529	1	0.592	0.531491	0.060509	0.587562	0.00165405	0.528248	0.534734	0.102996	0.329575	0.733407	0.531475
	Obs1530	1	0.61	0.695004	-0.0850043	-0.825419	0.00289307	0.689333	0.700676	0.103024	0.493035	0.896973	0.695071
	Obs1531	1	0.369	0.396364	-0.0273635	-0.265709	0.00220225	0.392046	0.400681	0.103007	0.194428	0.598299	0.396376
	Obs1532	1	0.496	0.642722	-0.146722	-1.42472	0.00200408	0.638793	0.646651	0.103003	0.440794	0.84465	0.642778
	Obs1533	1	0.757	0.6422	0.1148	1.11474	0.0023934	0.637508	0.646893	0.103011	0.440256	0.844145	0.642138
	Obs1534	1	0.644	0.737228	-0.0932284	-0.905278	0.00285688	0.731628	0.742829	0.103023	0.535261	0.939196	0.7373
	Obs1535	1	0.773	0.54578	0.22722	2.20638	0.00185159	0.54215	0.54941	0.103	0.343858	0.747702	0.545707
	Obs1536	1	0.653	0.473909	0.179091	1.73903	0.00212925	0.469735	0.478083	0.103005	0.271976	0.675842	0.473833
	Obs1537	1	0.483	0.630582	-0.147582	-1.43307	0.00181721	0.627019	0.634144	0.102999	0.428661	0.832503	0.630628
	Obs1538	1	0.298	0.34682	-0.0488202	-0.47406	0.00244976	0.342018	0.351623	0.103012	0.144874	0.548767	0.346848
	Obs1539	1	0.502	0.492819	0.00918074	0.089148	0.00401708	0.484944	0.500694	0.103062	0.290776	0.694862	0.492805
	Obs1540	1	0.93	0.828862	0.101138	0.982081	0.00407972	0.820864	0.83686	0.103064	0.626814	1.03091	0.828703
	Obs1541	1	0.468	0.49128	-0.0232803	-0.226059	0.00197722	0.487404	0.495156	0.103002	0.289354	0.693207	0.491289
	Obs1542	1	0.763	0.755471	0.00752949	0.0731138	0.00287371	0.749837	0.761104	0.103023	0.553502	0.957439	0.755465
	Obs1543	1	0.516	0.555553	-0.039553	-0.384073	0.0015372	0.552539	0.558567	0.102995	0.353641	0.757465	0.555562
	Obs1544	1	0.399	0.455881	-0.0568807	-0.55233	0.00166825	0.45261	0.459151	0.102997	0.253965	0.657797	0.455896
	Obs1545	1	0.635	0.630201	0.00479851	0.0465951	0.00195209	0.626375	0.634028	0.103002	0.428276	0.832127	0.6302
	Obs1546	1	0.57	0.510198	0.0598021	0.580698	0.00219732	0.50589	0.514506	0.103007	0.308262	0.712133	0.510171
	Obs1547	1	0.683	0.628463	0.0545372	0.529574	0.0022974	0.623959	0.632967	0.103009	0.426523	0.830403	0.628436
	Obs1548	1	0.717	0.65291	0.0640904	0.622339	0.00208405	0.648824	0.656995	0.103004	0.450979	0.85484	0.652883
	Obs1549	1	0.254	0.288008	-0.0340083	-0.330232	0.00296261	0.2822	0.293816	0.103026	0.0860352	0.489981	0.288036
	Obs1550	1	0.528	0.527136	0.000863855	0.00838831	0.00178714	0.523633	0.53064	0.102999	0.325216	0.729056	0.527136
	Obs1551	1	0.444	0.555497	-0.111497	-1.08268	0.00156813	0.552423	0.558572	0.102995	0.353585	0.75741	0.555523
	Obs1552	1	0.298	0.283769	0.0142311	0.138189	0.00337723	0.277148	0.29039	0.103039	0.0817708	0.485767	0.283754
	Obs1553	1	0.51	0.589632	-0.0796317	-0.77325	0.00177566	0.586151	0.593113	0.102998	0.387712	0.791551	0.589655
	Obs1554	1	0.565	0.603234	-0.0382337	-0.371262	0.0019035	0.599502	0.606965	0.103001	0.40131	0.805158	0.603247
	Obs1555	1	0.712	0.680382	0.0316182	0.307023	0.00220351	0.676062	0.684702	0.103007	0.478446	0.882318	0.680367
	Obs1556	1	0.489	0.603234	-0.114234	-1.10925	0.0019035	0.599502	0.606965	0.103001	0.40131	0.805158	0.603273
	Obs1557	1	0.615	0.577334	0.0376665	0.365754	0.00162006	0.574158	0.58051	0.102996	0.375419	0.779248	0.577324
	Obs1558	1	0.66	0.575608	0.0843923	0.819477	0.00221727	0.571261	0.579954	0.103007	0.373671	0.777544	0.575569
	Obs1559	1	0.496	0.516556	-0.0205564	-0.199609	0.00234703	0.511955	0.521158	0.10301	0.314614	0.718498	0.516567
	Obs1560	1	0.485	0.539222	-0.0542218	-0.526511	0.00350672	0.532347	0.546096	0.103043	0.337215	0.741228	0.539285
	Obs1561	1	0.349	0.306178	0.0428222	0.415818	0.00285293	0.300585	0.311771	0.103023	0.104211	0.508145	0.306145
	Obs1562	1	0.434	0.393719	0.0402814	0.391146	0.00203054	0.389738	0.397699	0.103003	0.19179	0.595647	0.393703
	Obs1563	1	0.471	0.455676	0.0153245	0.148805	0.00178024	0.452186	0.459166	0.102999	0.253756	0.657595	0.455671
	Obs1564	1	0.72	0.675455	0.0445447	0.432544	0.00281764	0.669932	0.680979	0.103022	0.47349	0.87742	0.675422
	Obs1565	1	0.628	0.508642	0.119358	1.15901	0.00162407	0.505458	0.511826	0.102996	0.306727	0.710556	0.508612
	Obs1566	1	0.381	0.481084	-0.100084	-0.971849	0.00149971	0.478144	0.484024	0.102994	0.279173	0.682995	0.481105
	Obs1567	1	0.592	0.605853	-0.013853	-0.134517	0.00166754	0.602584	0.609122	0.102997	0.403937	0.807769	0.605857
	Obs1568	1	0.57	0.525496	0.0445042	0.43215	0.00187293	0.521824	0.529168	0.103	0.323573	0.727419	0.525481
	Obs1569	1	0.576	0.606101	-0.030101	-0.29229	0.00175433	0.602662	0.60954	0.102998	0.404182	0.80802	0.60611
	Obs1570	1	0.519	0.530764	-0.0117643	-0.114235	0.00144533	0.527931	0.533598	0.102993	0.328855	0.732674	0.530767
	Obs1571	1	0.663	0.658413	0.0045868	0.0445393	0.00206974	0.654356	0.662471	0.103004	0.456483	0.860344	0.658411
	Obs1572	1	0.659	0.571937	0.0870632	0.845412	0.00167659	0.56865	0.575224	0.102997	0.37002	0.773853	0.571914
	Obs1573	1	0.374	0.405431	-0.0314311	-0.305207	0.00236313	0.400798	0.410064	0.10301	0.203488	0.607374	0.405448
	Obs1574	1	0.668	0.568189	0.099811	0.969197	0.00150579	0.565237	0.571141	0.102994	0.366278	0.7701	0.568168
	Obs1575	1	0.526	0.539465	-0.0134654	-0.130754	0.00385952	0.531899	0.547032	0.103055	0.337434	0.741497	0.539484
	Obs1576	1	0.279	0.263074	0.0159258	0.154645	0.00320236	0.256796	0.269352	0.103033	0.0610871	0.465061	0.263059
	Obs1577	1	0.366	0.421447	-0.0554472	-0.538411	0.00194112	0.417642	0.425253	0.103001	0.219522	0.623373	0.421467
	Obs1578	1	0.519	0.433318	0.085682	0.832	0.00237078	0.42867	0.437966	0.10301	0.231375	0.635261	0.433273
	Obs1579	1	0.655	0.655755	-0.000755442	-0.00733559	0.00200982	0.651815	0.659696	0.103003	0.453827	0.857683	0.655756
	Obs1580	1	0.685	0.620741	0.0642594	0.62398	0.00196923	0.61688	0.624601	0.103002	0.418814	0.822667	0.620717
	Obs1581	1	0.603	0.571727	0.0312727	0.303668	0.00155673	0.568676	0.574779	0.102995	0.369815	0.77364	0.57172
	Obs1582	1	0.624	0.637009	-0.0130089	-0.126321	0.00186441	0.633354	0.640664	0.103	0.435086	0.838932	0.637013
	Obs1583	1	0.605	0.608643	-0.0036433	-0.0353776	0.00170603	0.605299	0.611988	0.102997	0.406726	0.810561	0.608644
	Obs1584	1	0.274	0.372166	-0.0981659	-0.953222	0.00557533	0.361236	0.383096	0.103134	0.169981	0.574351	0.372454
	Obs1585	1	0.353	0.40063	-0.0476298	-0.462501	0.00610624	0.388659	0.412601	0.103164	0.198386	0.602874	0.400798
	Obs1586	1	0.324	0.4013	-0.0772998	-0.750606	0.00276112	0.395887	0.406713	0.10302	0.199338	0.603262	0.401355
	Obs1587	1	0.747	0.696556	0.050444	0.489827	0.0024317	0.691789	0.701323	0.103012	0.49461	0.898502	0.696528
	Obs1588	1	0.472	0.431413	0.0405874	0.394117	0.00177781	0.427927	0.434898	0.102999	0.229493	0.633332	0.4314
	Obs1589	1	0.551	0.617472	-0.0664715	-0.64546	0.00207348	0.613407	0.621536	0.103004	0.415541	0.819402	0.617498
	Obs1590	1	0.489	0.534059	-0.045059	-0.437537	0.00141815	0.531279	0.536839	0.102993	0.33215	0.735968	0.534068
	Obs1591	1	0.619	0.673489	-0.0544888	-0.529104	0.0024822	0.668623	0.678355	0.103013	0.471541	0.875437	0.673521
	Obs1592	1	0.444	0.524218	-0.0802176	-0.778939	0.00161672	0.521048	0.527387	0.102996	0.322303	0.726132	0.524237
	Obs1593	1	0.576	0.44918	0.12682	1.23146	0.00201903	0.445222	0.453138	0.103003	0.247252	0.651109	0.449131
	Obs1594	1	0.624	0.68169	-0.0576899	-0.560187	0.0028592	0.676085	0.687295	0.103023	0.479723	0.883657	0.681734
	Obs1595	1	0.44	0.46535	-0.0253502	-0.246158	0.00158339	0.462246	0.468454	0.102995	0.263437	0.667264	0.465356
	Obs1596	1	0.406	0.4222	-0.0161996	-0.157303	0.00188361	0.418507	0.425892	0.103	0.220276	0.624123	0.422205
	Obs1597	1	0.509	0.505129	0.0038709	0.0375876	0.00200034	0.501208	0.509051	0.103003	0.303201	0.707057	0.505128
	Obs1598	1	0.429	0.462248	-0.0332478	-0.322847	0.00159468	0.459122	0.465374	0.102996	0.260334	0.664162	0.462256
	Obs1599	1	0.364	0.424096	-0.0600965	-0.583556	0.00228716	0.419613	0.42858	0.103009	0.222157	0.626036	0.424126
	Obs1600	1	0.454	0.430754	0.0232457	0.225724	0.00190781	0.427014	0.434494	0.103001	0.22883	0.632678	0.430746
	Obs1601	1	0.716	0.688151	0.027849	0.270423	0.00313918	0.681997	0.694305	0.103031	0.486168	0.890134	0.688125
	Obs1602	1	0.448	0.452949	-0.00494939	-0.0480602	0.00163274	0.449749	0.45615	0.102996	0.251034	0.654864	0.452951
	Obs1603	1	0.279	0.311946	-0.0329464	-0.31992	0.00304669	0.305974	0.317919	0.103028	0.109969	0.513924	0.311975
	Obs1604	1	0.255	0.338313	-0.0833126	-0.808992	0.00264729	0.333123	0.343502	0.103017	0.136356	0.540269	0.338368
	Obs1605	1	0.692	0.630137	0.0618626	0.600706	0.00199163	0.626233	0.634042	0.103002	0.42821	0.832065	0.630114
	Obs1606	1	0.702	0.578124	0.123876	1.20287	0.00166762	0.574855	0.581394	0.102997	0.376208	0.78004	0.578092
	Obs1607	1	0.77	0.648146	0.121854	1.18325	0.00355137	0.641183	0.655108	0.103044	0.446136	0.850155	0.648
	Obs1608	1	0.29	0.31728	-0.0272802	-0.264899	0.00342241	0.310571	0.32399	0.10304	0.115279	0.519281	0.31731
	Obs1609	1	0.606	0.606845	-0.000844781	-0.0082031	0.00240546	0.602129	0.61156	0.103011	0.4049	0.808789	0.606845
	Obs1610	1	0.556	0.528927	0.0270727	0.262885	0.00222857	0.524558	0.533296	0.103007	0.32699	0.730864	0.528915
	Obs1611	1	0.5	0.574719	-0.0747185	-0.725541	0.00152624	0.571726	0.577711	0.102994	0.372807	0.77663	0.574735
	Obs1612	1	0.817	0.84466	-0.0276602	-0.26859	0.00407273	0.836676	0.852644	0.103064	0.642613	1.04671	0.844704
	Obs1613	1	0.625	0.510424	0.114576	1.11257	0.00247836	0.505566	0.515283	0.103013	0.308476	0.712372	0.510358
	Obs1614	1	0.556	0.561634	-0.00563375	-0.0547056	0.00164576	0.558407	0.56486	0.102996	0.359718	0.763549	0.561635
	Obs1615	1	0.639	0.618006	0.0209941	0.20386	0.00175752	0.61456	0.621451	0.102998	0.416087	0.819925	0.618
	Obs1616	1	0.516	0.506625	0.00937471	0.0910315	0.00172133	0.503251	0.51	0.102998	0.304708	0.708543	0.506623
	Obs1617	1	0.632	0.545511	0.0864892	0.839838	0.00214456	0.541307	0.549715	0.103006	0.343577	0.747444	0.545473
	Obs1618	1	0.942	0.788416	0.153584	1.49135	0.00368133	0.781199	0.795633	0.103049	0.586398	0.990435	0.78822
	Obs1619	1	0.484	0.540076	-0.0560756	-0.544512	0.00146485	0.537204	0.542947	0.102994	0.338166	0.741986	0.540087
	Obs1620	1	0.447	0.583269	-0.136269	-1.32321	0.00185514	0.579632	0.586906	0.103	0.381347	0.785191	0.583313
	Obs1621	1	0.516	0.477276	0.0387235	0.376018	0.00186518	0.47362	0.480933	0.103	0.275354	0.679199	0.477264
	Obs1622	1	0.52	0.483575	0.0364248	0.353697	0.00178734	0.480071	0.487079	0.102999	0.281655	0.685495	0.483564
	Obs1623	1	0.444	0.562057	-0.118057	-1.14637	0.00146981	0.559176	0.564938	0.102994	0.360147	0.763967	0.562081
	Obs1624	1	0.677	0.664071	0.0129293	0.125548	0.0024763	0.659216	0.668925	0.103013	0.462123	0.866019	0.664063
	Obs1625	1	0.891	0.786413	0.104587	1.01558	0.00316255	0.780213	0.792613	0.103032	0.584428	0.988397	0.786314
	Obs1626	1	0.801	0.667511	0.133489	1.29622	0.00225959	0.663081	0.67194	0.103008	0.465573	0.869449	0.667446
	Obs1627	1	0.885	0.885251	-0.000251376	-0.00244094	0.00440994	0.876606	0.893897	0.103078	0.683177	1.08733	0.885252
	Obs1628	1	0.72	0.67025	0.0497503	0.483091	0.0025643	0.665223	0.675277	0.103015	0.468298	0.872202	0.670219
	Obs1629	1	0.763	0.704175	0.0588255	0.571215	0.00312994	0.698039	0.71031	0.103031	0.502192	0.906157	0.70412
	Obs1630	1	0.729	0.59685	0.13215	1.28322	0.00176392	0.593392	0.600308	0.102998	0.39493	0.798769	0.596811
	Obs1631	1	0.667	0.745125	-0.0781247	-0.758616	0.00306822	0.73911	0.75114	0.103029	0.543146	0.947104	0.745194
	Obs1632	1	0.678	0.585888	0.0921118	0.894436	0.00238536	0.581212	0.590564	0.103011	0.383944	0.787832	0.585839
	Obs1633	1	0.796	0.788835	0.00716471	0.0695717	0.00340174	0.782166	0.795504	0.103039	0.586836	0.990835	0.788827
	Obs1634	1	0.607	0.73257	-0.12557	-1.21933	0.00302928	0.726631	0.738509	0.103028	0.530593	0.934547	0.732679
	Obs1635	1	0.596	0.676737	-0.0807365	-0.783978	0.00240739	0.672017	0.681456	0.103011	0.474792	0.878681	0.676781
	Obs1636	1	0.762	0.695222	0.0667777	0.648433	0.00270338	0.689923	0.700522	0.103019	0.493263	0.897181	0.695176
	Obs1637	1	0.822	0.819705	0.00229524	0.0222875	0.00386176	0.812134	0.827275	0.103056	0.617673	1.02174	0.819702
	Obs1638	1	0.793	0.729699	0.0633015	0.614678	0.00283861	0.724134	0.735263	0.103022	0.527732	0.931665	0.72965
	Obs1639	1	0.644	0.530008	0.113992	1.1069	0.00204472	0.525999	0.534016	0.103003	0.328078	0.731937	0.529963
	Obs1640	1	0.886	0.801104	0.0848964	0.824372	0.00363119	0.793985	0.808222	0.103047	0.599089	1.00312	0.800998
	Obs1641	1	0.75	0.623377	0.126623	1.22955	0.00242338	0.618626	0.628128	0.103012	0.421432	0.825322	0.623307
	Obs1642	1	0.585	0.60149	-0.0164896	-0.16012	0.00241341	0.596758	0.606221	0.103011	0.399545	0.803435	0.601499
	Obs1643	1	0.816	0.857236	-0.0412363	-0.400418	0.00412541	0.849149	0.865324	0.103066	0.655185	1.05929	0.857303
	Obs1644	1	0.837	0.798463	0.0385371	0.374208	0.00336514	0.791866	0.80506	0.103038	0.596466	1.00046	0.798422
	Obs1645	1	0.827	0.766786	0.0602145	0.584702	0.00335928	0.7602	0.773371	0.103038	0.564789	0.968782	0.766721
	Obs1646	1	0.793	0.645217	0.147783	1.43502	0.00250863	0.640299	0.650135	0.103014	0.443268	0.847167	0.64513
	Obs1647	1	0.813	0.795519	0.0174813	0.169749	0.00328614	0.789077	0.801961	0.103036	0.593526	0.997511	0.795501
	Obs1648	1	0.62	0.5113	0.1087	1.05552	0.00206292	0.507255	0.515344	0.103004	0.30937	0.71323	0.511256
	Obs1649	1	0.736	0.732908	0.00309226	0.0300268	0.00281397	0.727391	0.738424	0.103022	0.530943	0.934873	0.732905
	Obs1650	1	0.756	0.732942	0.0230581	0.223901	0.00279684	0.727459	0.738425	0.103021	0.530978	0.934906	0.732925
	Obs1651	1	0.942	0.869556	0.0724441	0.703456	0.00432573	0.861076	0.878036	0.103074	0.667488	1.07162	0.869428
	Obs1652	1	0.898	0.848994	0.0490063	0.475867	0.00379287	0.841558	0.856429	0.103053	0.646967	1.05102	0.848927
	Obs1653	1	0.804	0.772431	0.0315687	0.306542	0.00386405	0.764856	0.780006	0.103056	0.5704	0.974463	0.772387
	Obs1654	1	0.853	0.816825	0.0361753	0.351274	0.00369095	0.809589	0.824061	0.103049	0.614806	1.01884	0.816778
	Obs1655	1	0.895	0.832264	0.0627363	0.60919	0.00391612	0.824587	0.839941	0.103058	0.630228	1.0343	0.832173
	Obs1656	1	0.453	0.498818	-0.0458176	-0.444903	0.0020974	0.494706	0.502929	0.103005	0.296886	0.700749	0.498837
	Obs1657	1	0.479	0.533187	-0.0541869	-0.526173	0.00197553	0.529314	0.53706	0.103002	0.33126	0.735114	0.533207
	Obs1658	1	0.508	0.533225	-0.0252254	-0.244947	0.00193397	0.529434	0.537017	0.103001	0.3313	0.735151	0.533234
	Obs1659	1	0.433	0.568031	-0.135031	-1.31119	0.00156433	0.564964	0.571098	0.102995	0.366118	0.769944	0.568062
	Obs1660	1	0.581	0.615417	-0.0344165	-0.334196	0.00179064	0.611906	0.618927	0.102999	0.413496	0.817337	0.615427
	Obs1661	1	0.554	0.475149	0.0788512	0.765671	0.00159084	0.47203	0.478267	0.102995	0.273235	0.677062	0.47513
	Obs1662	1	0.536	0.543456	-0.00745577	-0.0723979	0.00142928	0.540654	0.546258	0.102993	0.341547	0.745365	0.543457
	Obs1663	1	0.662	0.645799	0.0162013	0.15732	0.00204598	0.641788	0.64981	0.103004	0.443869	0.847728	0.645792
	Obs1664	1	0.636	0.739831	-0.103831	-1.00823	0.00272121	0.734496	0.745165	0.103019	0.537871	0.941791	0.739903
	Obs1665	1	0.78	0.717212	0.0627878	0.609689	0.00274762	0.711826	0.722599	0.10302	0.515251	0.919174	0.717168
	Obs1666	1	0.62	0.577291	0.0427092	0.41472	0.00164437	0.574067	0.580514	0.102996	0.375375	0.779206	0.57728
	Obs1667	1	0.612	0.652794	-0.0407942	-0.396125	0.00203208	0.64881	0.656778	0.103003	0.450865	0.854723	0.65281
	Obs1668	1	0.611	0.59723	0.01377	0.133711	0.00208277	0.593147	0.601313	0.103004	0.395299	0.799161	0.597224
	Obs1669	1	0.552	0.623839	-0.0718386	-0.697576	0.00200019	0.619917	0.62776	0.103003	0.421911	0.825766	0.623866
	Obs1670	1	0.584	0.698513	-0.114513	-1.11196	0.00259887	0.693418	0.703608	0.103016	0.496559	0.900467	0.698586
	Obs1671	1	0.768	0.730921	0.0370789	0.360048	0.00276448	0.725502	0.736341	0.10302	0.528959	0.932883	0.730894
	Obs1672	1	0.617	0.593234	0.0237658	0.230773	0.00159177	0.590114	0.596355	0.102995	0.391321	0.795148	0.593229
	Obs1673	1	0.507	0.520795	-0.0137947	-0.133951	0.00189735	0.517075	0.524514	0.103001	0.318871	0.722718	0.520799
	Obs1674	1	0.377	0.477529	-0.100529	-0.976166	0.00166434	0.474266	0.480791	0.102997	0.275613	0.679445	0.477555
	Obs1675	1	0.476	0.490673	-0.0146733	-0.142483	0.00151523	0.487703	0.493644	0.102994	0.288762	0.692585	0.490676
	Obs1676	1	0.481	0.480742	0.000257829	0.0025036	0.00159548	0.477614	0.48387	0.102996	0.278828	0.682656	0.480742
	Obs1677	1	0.453	0.496792	-0.0437925	-0.425239	0.00146538	0.49392	0.499665	0.102994	0.294882	0.698702	0.496801
	Obs1678	1	0.527	0.423977	0.103023	1.00039	0.00240805	0.419256	0.428698	0.103011	0.222032	0.625921	0.42392
	Obs1679	1	0.394	0.418537	-0.0245373	-0.238265	0.00187311	0.414865	0.422209	0.103	0.216614	0.62046	0.418545
	Obs1680	1	0.453	0.428922	0.0240785	0.23381	0.0021803	0.424647	0.433196	0.103006	0.226987	0.630856	0.428911
	Obs1681	1	0.624	0.364896	0.259104	2.51599	0.00265408	0.359692	0.370099	0.103017	0.162939	0.566852	0.364723
	Obs1682	1	0.495	0.56474	-0.0697404	-0.677201	0.00166082	0.561484	0.567996	0.102997	0.362825	0.766656	0.564759
	Obs1683	1	0.603	0.69221	-0.0892097	-0.866255	0.00260043	0.687112	0.697308	0.103016	0.490256	0.894164	0.692267
	Obs1684	1	0.542	0.658417	-0.116417	-1.13045	0.00206825	0.654363	0.662472	0.103004	0.456487	0.860348	0.658464
	Obs1685	1	0.517	0.592507	-0.0755075	-0.733202	0.00199025	0.588606	0.596409	0.103002	0.39058	0.794435	0.592536
	Obs1686	1	0.933	0.704333	0.228667	2.22043	0.00297727	0.698496	0.710169	0.103026	0.502359	0.906307	0.704141
	Obs1687	1	0.575	0.548737	0.0262629	0.255021	0.00202307	0.544771	0.552703	0.103003	0.346809	0.750666	0.548727
	Obs1688	1	0.528	0.607452	-0.0794518	-0.771503	0.00316497	0.601247	0.613656	0.103032	0.405467	0.809437	0.607527
	Obs1689	1	0.581	0.621754	-0.0407537	-0.395732	0.00188188	0.618064	0.625443	0.103	0.41983	0.823677	0.621767
	Obs1690	1	0.647	0.621228	0.0257721	0.250255	0.00175634	0.617785	0.624671	0.102998	0.419309	0.823147	0.62122
	Obs1691	1	0.534	0.612293	-0.0782928	-0.760248	0.00176916	0.608825	0.615761	0.102998	0.410373	0.814212	0.612316
	Obs1692	1	0.503	0.533969	-0.0309692	-0.300721	0.00142577	0.531174	0.536764	0.102993	0.33206	0.735878	0.533975
	Obs1693	1	0.331	0.394992	-0.0639925	-0.621388	0.00271552	0.389669	0.400316	0.103019	0.193033	0.596952	0.395037
	Obs1694	1	0.47	0.506288	-0.0362876	-0.352364	0.00149446	0.503358	0.509217	0.102994	0.304377	0.708198	0.506295
	Obs1695	1	0.563	0.597683	-0.0346831	-0.336784	0.00259411	0.592598	0.602769	0.103016	0.39573	0.799637	0.597705
	Obs1696	1	0.65	0.535025	0.114975	1.11644	0.00207151	0.530964	0.539086	0.103004	0.333095	0.736955	0.534979
	Obs1697	1	0.608	0.561501	0.0464988	0.451518	0.00174975	0.558071	0.564931	0.102998	0.359583	0.76342	0.561488
	Obs1698	1	0.224	0.465158	-0.241158	-2.34172	0.00165781	0.461908	0.468408	0.102997	0.263242	0.667074	0.46522
	Obs1699	1	0.629	0.60152	0.0274805	0.266844	0.00237916	0.596855	0.606184	0.103011	0.399576	0.803463	0.601505
	Obs1700	1	0.053	0.23073	-0.17773	-1.72582	0.00388576	0.223112	0.238348	0.103056	0.0286967	0.432763	0.230983
	Obs1701	1	0.727	0.670498	0.0565023	0.548656	0.00236637	0.665859	0.675137	0.10301	0.468555	0.87244	0.670468
	Obs1702	1	0.761	0.712136	0.0488639	0.474484	0.00256233	0.707113	0.717159	0.103015	0.510184	0.914088	0.712106
	Obs1703	1	0.322	0.471046	-0.149046	-1.44729	0.00188376	0.467353	0.474739	0.103	0.269123	0.672969	0.471096
	Obs1704	1	0.524	0.533755	-0.00975547	-0.0947288	0.0014981	0.530819	0.536692	0.102994	0.331845	0.735666	0.533758
	Obs1705	1	0.52	0.515372	0.0046277	0.0449365	0.00142105	0.512586	0.518158	0.102993	0.313464	0.717281	0.515371
	Obs1706	1	0.515	0.496002	0.0189984	0.18448	0.00179157	0.492489	0.499514	0.102999	0.294082	0.697922	0.495996
	Obs1707	1	0.096	0.515556	-0.419556	-4.07403	0.00145188	0.51271	0.518402	0.102993	0.313647	0.717466	0.51564
	Obs1708	1	0.121	0.361823	-0.240823	-2.33847	0.00264108	0.356646	0.367001	0.103017	0.159867	0.563779	0.361982
	Obs1709	1	0.44	0.5275	-0.0874995	-0.849648	0.00150838	0.524542	0.530457	0.102994	0.325588	0.729411	0.527518
	Obs1710	1	0.551	0.56904	-0.0180396	-0.175171	0.00184807	0.565417	0.572663	0.103	0.367118	0.770962	0.569045
	Obs1711	1	0.487	0.5531	-0.0661005	-0.641857	0.00153996	0.550082	0.556119	0.102995	0.351188	0.755013	0.553115
	Obs1712	1	0.504	0.558771	-0.0547708	-0.531842	0.00149982	0.555831	0.561711	0.102994	0.35686	0.760682	0.558782
	Obs1713	1	0.422	0.34938	0.0726204	0.705167	0.00271844	0.34405	0.354709	0.103019	0.14742	0.551339	0.349329
	Obs1714	1	0.565	0.602554	-0.037554	-0.364662	0.00164272	0.599334	0.605774	0.102996	0.400639	0.804469	0.602564
	Obs1715	1	0.33	0.408563	-0.0785634	-0.762876	0.00232987	0.403996	0.413131	0.10301	0.206622	0.610505	0.408604
	Obs1716	1	0.336	0.418054	-0.0820542	-0.796773	0.00215161	0.413836	0.422272	0.103006	0.216121	0.619988	0.41809
	Obs1717	1	0.962	0.783682	0.178318	1.73152	0.00317345	0.777461	0.789903	0.103032	0.581697	0.985668	0.783513
	Obs1718	1	0.624	0.558061	0.0659388	0.640287	0.00206495	0.554013	0.562109	0.103004	0.356131	0.759991	0.558035
	Obs1719	1	0.507	0.470017	0.0369829	0.359116	0.00267944	0.464764	0.47527	0.103018	0.268059	0.671975	0.469992
	Obs1720	1	0.68	0.606422	0.0735784	0.71447	0.00197759	0.602545	0.610298	0.103002	0.404495	0.808348	0.606394
	Obs1721	1	0.669	0.71911	-0.0501103	-0.486587	0.00313994	0.712955	0.725266	0.103031	0.517127	0.921094	0.719157
	Obs1722	1	0.738	0.683933	0.054067	0.525008	0.00226679	0.679489	0.688377	0.103008	0.481995	0.885871	0.683907
	Obs1723	1	0.82	0.676519	0.143481	1.39325	0.00257498	0.67147	0.681567	0.103015	0.474566	0.878471	0.676429
	Obs1724	1	0.271	0.237482	0.0335182	0.325473	0.0035491	0.230524	0.244439	0.103044	0.0354724	0.439491	0.237442
	Obs1725	1	0.431	0.497908	-0.0669082	-0.6497	0.00242688	0.493151	0.502666	0.103012	0.295963	0.699854	0.497945
	Obs1726	1	0.595	0.701371	-0.106371	-1.0329	0.00281781	0.695847	0.706895	0.103022	0.499406	0.903337	0.701451
	Obs1727	1	0.462	0.506578	-0.0445783	-0.432869	0.00168158	0.503282	0.509875	0.102997	0.304662	0.708495	0.50659
	Obs1728	1	0.264	0.302981	-0.0389814	-0.378522	0.00291204	0.297273	0.30869	0.103024	0.101011	0.504952	0.303013
	Obs1729	1	0.614	0.650615	-0.0366152	-0.355545	0.00276986	0.645185	0.656045	0.10302	0.448653	0.852578	0.650642
	Obs1730	1	0.606	0.399898	0.206102	2.00132	0.00199253	0.395991	0.403804	0.103002	0.19797	0.601825	0.39982
	Obs1731	1	0.797	0.797805	-0.000804588	-0.00781281	0.00373075	0.790491	0.805118	0.103051	0.595783	0.999827	0.797806
	Obs1732	1	0.429	0.474157	-0.045157	-0.438489	0.0018781	0.470475	0.477839	0.103	0.272234	0.67608	0.474172
	Obs1733	1	0.348	0.439984	-0.0919843	-0.893197	0.00193694	0.436187	0.443782	0.103001	0.238059	0.64191	0.440017
	Obs1734	1	0.649	0.662597	-0.0135971	-0.132032	0.00237494	0.657941	0.667253	0.103011	0.460654	0.86454	0.662604
	Obs1735	1	0.495	0.49654	-0.00154026	-0.0149565	0.00146677	0.493665	0.499416	0.102994	0.29463	0.69845	0.496541
	Obs1736	1	0.794	0.740267	0.0537334	0.521769	0.00284529	0.734689	0.745845	0.103022	0.5383	0.942233	0.740226
	Obs1737	1	0.489	0.502146	-0.0131465	-0.127656	0.00186463	0.498491	0.505802	0.103	0.300224	0.704069	0.502151
	Obs1738	1	0.625	0.561036	0.0639635	0.621107	0.00352512	0.554126	0.567947	0.103044	0.359029	0.763044	0.560961
	Obs1739	1	0.353	0.499997	-0.146997	-1.42739	0.00148311	0.49709	0.502905	0.102994	0.298087	0.701908	0.500028
	Obs1740	1	0.497	0.438062	0.0589382	0.572309	0.00195602	0.434227	0.441896	0.103002	0.236136	0.639988	0.438041
	Obs1741	1	0.804	0.778977	0.0250232	0.242983	0.00367782	0.771767	0.786187	0.103049	0.576959	0.980995	0.778945
	Obs1742	1	0.421	0.533166	-0.112166	-1.08916	0.00199903	0.529247	0.537084	0.103003	0.331238	0.735093	0.533208
	Obs1743	1	0.494	0.589114	-0.0951145	-0.923592	0.00226753	0.584669	0.59356	0.103008	0.387176	0.791053	0.589161
	Obs1744	1	0.519	0.510048	0.00895176	0.0869245	0.00202462	0.506079	0.514017	0.103003	0.30812	0.711977	0.510045
	Obs1745	1	0.504	0.590713	-0.0867133	-0.842014	0.00180421	0.587176	0.59425	0.102999	0.388793	0.792634	0.59074
	Obs1746	1	0.364	0.542964	-0.178964	-1.7378	0.00159092	0.539845	0.546083	0.102995	0.341051	0.744878	0.543007
	Obs1747	1	0.814	0.779191	0.0348094	0.338011	0.00350884	0.772312	0.786069	0.103043	0.577184	0.981197	0.77915
	Obs1748	1	0.851	0.83097	0.0200304	0.194501	0.00384545	0.823431	0.838508	0.103055	0.628939	1.033	0.830942
	Obs1749	1	0.507	0.543477	-0.0364771	-0.354205	0.0014313	0.540671	0.546283	0.102993	0.341568	0.745386	0.543484
	Obs1750	1	0.439	0.496104	-0.0571042	-0.554501	0.00170233	0.492767	0.499441	0.102997	0.294187	0.698021	0.49612
	Obs1751	1	0.63	0.667682	-0.0376817	-0.365902	0.0021721	0.663424	0.67194	0.103006	0.465747	0.869616	0.667699
	Obs1752	1	0.408	0.474328	-0.066328	-0.644067	0.00173484	0.470927	0.477729	0.102998	0.27241	0.676246	0.474347
	Obs1753	1	0.343	0.53749	-0.19449	-1.88857	0.00150215	0.534546	0.540435	0.102994	0.335579	0.739402	0.537532
	Obs1754	1	0.683	0.683433	-0.000432804	-0.00420267	0.00224168	0.679038	0.687827	0.103008	0.481495	0.88537	0.683433
	Obs1755	1	0.559	0.591359	-0.0323587	-0.314214	0.0024623	0.586532	0.596186	0.103013	0.389412	0.793306	0.591377
	Obs1756	1	0.476	0.522133	-0.0461327	-0.447963	0.00164624	0.518905	0.52536	0.102996	0.320217	0.724048	0.522144
	Obs1757	1	0.436	0.399868	0.0361323	0.350856	0.00199945	0.395948	0.403787	0.103003	0.19794	0.601795	0.399854
	Obs1758	1	0.628	0.666751	-0.038751	-0.376285	0.00351398	0.659862	0.67364	0.103043	0.464744	0.868758	0.666796
	Obs1759	1	0.415	0.522479	-0.107479	-1.04366	0.00197909	0.518599	0.526359	0.103002	0.320552	0.724406	0.522519
	Obs1760	1	0.611	0.545532	0.0654679	0.635714	0.00211971	0.541377	0.549688	0.103005	0.3436	0.747464	0.545504
	Obs1761	1	0.822	0.72559	0.0964103	0.936175	0.00759569	0.710699	0.74048	0.103263	0.523152	0.928028	0.725062
	Obs1762	1	0.797	0.697292	0.0997075	0.968192	0.00714071	0.683294	0.711291	0.10323	0.494918	0.899667	0.696811
	Obs1763	1	0.639	0.657806	-0.0188062	-0.182614	0.00246445	0.652975	0.662638	0.103013	0.455859	0.859754	0.657817
	Obs1764	1	0.452	0.642427	-0.190427	-1.84911	0.00219544	0.638123	0.646731	0.103007	0.440492	0.844362	0.642514
	Obs1765	1	0.543	0.546135	-0.0031349	-0.0304408	0.00155935	0.543078	0.549192	0.102995	0.344222	0.748048	0.546136
	Obs1766	1	0.655	0.651678	0.00332155	0.0322533	0.00233361	0.647104	0.656253	0.10301	0.449737	0.85362	0.651677
	Obs1767	1	0.779	0.714131	0.0648687	0.629896	0.00270017	0.708838	0.719425	0.103019	0.512172	0.91609	0.714087
	Obs1768	1	0.081	0.567266	-0.486266	-4.7218	0.00224888	0.562857	0.571674	0.103008	0.365328	0.769203	0.567498
	Obs1769	1	0.445	0.481148	-0.0361483	-0.351011	0.00150257	0.478203	0.484094	0.102994	0.279237	0.683059	0.481156
	Obs1770	1	0.539	0.518363	0.0206365	0.200387	0.00143076	0.515559	0.521168	0.102993	0.316454	0.720273	0.51836
	Obs1771	1	0.265	0.715106	-0.450106	-4.37067	0.00253545	0.710135	0.720076	0.103014	0.513155	0.917057	0.715379
	Obs1772	1	0.584	0.593824	-0.00982414	-0.0953956	0.00181351	0.590269	0.597379	0.102999	0.391903	0.795745	0.593827
	Obs1773	1	0.265	0.343282	-0.0782818	-0.760142	0.00267351	0.338041	0.348523	0.103018	0.141324	0.545239	0.343335
	Obs1774	1	0.442	0.624095	-0.182095	-1.7682	0.00184786	0.620473	0.627718	0.103	0.422173	0.826017	0.624154
	Obs1775	1	0.739	0.687924	0.0510755	0.49596	0.00290175	0.682236	0.693613	0.103024	0.485955	0.889894	0.687884
	Obs1776	1	0.446	0.466616	-0.0206155	-0.200183	0.00233778	0.462033	0.471199	0.10301	0.264674	0.668557	0.466626
	Obs1777	1	0.831	0.744813	0.0861873	0.836907	0.00330718	0.738329	0.751296	0.103036	0.542819	0.946806	0.744724
	Obs1778	1	0.533	0.624463	-0.0914628	-0.888133	0.00177194	0.620989	0.627936	0.102998	0.422543	0.826382	0.62449
	Obs1779	1	0.659	0.754757	-0.0957566	-0.929828	0.00299021	0.748895	0.760619	0.103027	0.552782	0.956731	0.754837
	Obs1780	1	0.424	0.518894	-0.0948936	-0.921447	0.00155836	0.515839	0.521949	0.102995	0.316981	0.720806	0.518915
	Obs1781	1	0.385	0.455936	-0.0709363	-0.688814	0.00164747	0.452707	0.459166	0.102996	0.254021	0.657852	0.455954
	Obs1782	1	0.553	0.524051	0.0289491	0.281105	0.00175804	0.520604	0.527497	0.102998	0.322132	0.72597	0.524042
	Obs1783	1	0.625	0.575638	0.0493624	0.479325	0.00225191	0.571223	0.580052	0.103008	0.3737	0.777575	0.575614
	Obs1784	1	0.659	0.614036	0.0449642	0.436617	0.00237269	0.609384	0.618687	0.103011	0.412093	0.815979	0.614012
	Obs1785	1	0.4	0.482593	-0.0825932	-0.802006	0.00279701	0.47711	0.488076	0.103021	0.280629	0.684557	0.482654
	Obs1786	1	0.508	0.540926	-0.0329263	-0.319725	0.00173419	0.537527	0.544326	0.102998	0.339008	0.742844	0.540936
	Obs1787	1	0.327	0.389808	-0.0628083	-0.609889	0.00249839	0.38491	0.394706	0.103013	0.187859	0.591757	0.389845
	Obs1788	1	0.352	0.516351	-0.164351	-1.5959	0.00209977	0.512235	0.520468	0.103005	0.31442	0.718283	0.51642
	Obs1789	1	0.299	0.396979	-0.0979791	-0.951409	0.00199826	0.393062	0.400897	0.103003	0.195052	0.598907	0.397016
	Obs1790	1	0.215	0.486913	-0.271913	-2.64036	0.00161186	0.483753	0.490073	0.102996	0.284998	0.688827	0.486979
	Obs1791	1	0.52	0.665456	-0.145456	-1.41242	0.00221898	0.661106	0.669806	0.103007	0.463519	0.867392	0.665523
	Obs1792	1	0.194	0.405619	-0.211619	-2.05489	0.00220551	0.401296	0.409943	0.103007	0.203683	0.607555	0.405716
	Obs1793	1	0.152	0.306793	-0.154793	-1.50309	0.00279887	0.301306	0.31228	0.103021	0.104829	0.508757	0.306908
	Obs1794	1	0.211	0.325377	-0.114377	-1.11064	0.00261121	0.320258	0.330496	0.103016	0.123423	0.527332	0.325451
	Obs1795	1	0.393	0.461581	-0.068581	-0.665943	0.00202818	0.457605	0.465557	0.103003	0.259652	0.66351	0.461608
	Obs1796	1	0.266	0.386595	-0.120595	-1.17101	0.00260859	0.381481	0.391709	0.103016	0.184641	0.588549	0.386672
	Obs1797	1	0.641	0.680138	-0.0391381	-0.380044	0.00227349	0.675681	0.684595	0.103008	0.478199	0.882077	0.680157
	Obs1798	1	0.633	0.542408	0.0905916	0.879673	0.00212532	0.538242	0.546575	0.103005	0.340476	0.744341	0.54237
	Obs1799	1	0.381	0.412286	-0.0312856	-0.303793	0.00192223	0.408517	0.416054	0.103001	0.210361	0.61421	0.412296
	Obs1800	1	0.673	0.423883	0.249117	2.41901	0.00250882	0.418964	0.428801	0.103014	0.221933	0.625832	0.423735
	Obs1801	1	0.59	0.579722	0.010278	0.099803	0.00228958	0.575233	0.58421	0.103009	0.377783	0.781661	0.579717
	Obs1802	1	0.099	0.258443	-0.159443	-1.54824	0.00422587	0.250158	0.266727	0.10307	0.0563832	0.460502	0.258712
	Obs1803	1	0.053	0.305678	-0.252678	-2.45358	0.00312448	0.299552	0.311803	0.103031	0.103695	0.50766	0.30591
	Obs1804	1	0.58	0.592614	-0.0126144	-0.12249	0.0018942	0.588901	0.596328	0.103001	0.390691	0.794538	0.592619
	Obs1805	1	0.491	0.56886	-0.0778601	-0.756047	0.00169593	0.565535	0.572185	0.102997	0.366943	0.770777	0.568881
	Obs1806	1	0.459	0.49966	-0.0406597	-0.394819	0.00145892	0.4968	0.50252	0.102994	0.29775	0.70157	0.499668
	Obs1807	1	0.641	0.659024	-0.0180245	-0.175024	0.00207763	0.654951	0.663098	0.103004	0.457094	0.860955	0.659032
	Obs1808	1	0.528	0.621254	-0.0932536	-0.905522	0.00175368	0.617816	0.624691	0.102998	0.419335	0.823172	0.621281
	Obs1809	1	0.617	0.756702	-0.139702	-1.35655	0.00360281	0.749639	0.763765	0.103046	0.554689	0.958715	0.756873
	Obs1810	1	0.549	0.662011	-0.113011	-1.09738	0.00206269	0.657968	0.666055	0.103004	0.460081	0.863941	0.662057
	Obs1811	1	0.62	0.667887	-0.0478869	-0.464998	0.00210784	0.663755	0.672019	0.103005	0.465955	0.869819	0.667907
	Obs1812	1	0.673	0.795869	-0.122869	-1.1931	0.00325356	0.789491	0.802248	0.103035	0.593879	0.99786	0.795992
	Obs1813	1	0.407	0.452436	-0.0454364	-0.441202	0.00188502	0.448741	0.456132	0.103	0.250513	0.65436	0.452452
	Obs1814	1	0.746	0.661678	0.084322	0.818794	0.00205448	0.65765	0.665706	0.103004	0.459748	0.863608	0.661644
	Obs1815	1	0.497	0.637338	-0.140338	-1.36273	0.0019818	0.633453	0.641223	0.103002	0.435411	0.839265	0.63739
	Obs1816	1	0.499	0.540447	-0.0414475	-0.402468	0.00144352	0.537618	0.543277	0.102993	0.338538	0.742357	0.540456
	Obs1817	1	0.571	0.630774	-0.0597743	-0.580428	0.00182117	0.627204	0.634345	0.102999	0.428853	0.832695	0.630793
	Obs1818	1	0.51	0.527286	-0.0172858	-0.16785	0.00165433	0.524043	0.530529	0.102996	0.32537	0.729201	0.52729
	Obs1819	1	0.465	0.552399	-0.0873994	-0.848677	0.00155103	0.549359	0.55544	0.102995	0.350487	0.754312	0.552419
	Obs1820	1	0.678	0.670848	0.00715181	0.0694464	0.00217642	0.666582	0.675115	0.103006	0.468914	0.872783	0.670845
	Obs1821	1	0.512	0.536674	-0.024674	-0.239592	0.00162689	0.533485	0.539863	0.102996	0.334759	0.738589	0.53668
	Obs1822	1	0.64	0.590752	0.0492483	0.478217	0.00183439	0.587156	0.594348	0.103	0.38883	0.792673	0.590736
	Obs1823	1	0.565	0.583346	-0.0183458	-0.178144	0.00179132	0.579834	0.586858	0.102999	0.381426	0.785266	0.583351
	Obs1824	1	0.557	0.556814	0.000185881	0.00180497	0.0020675	0.552761	0.560867	0.103004	0.354884	0.758744	0.556814
	Obs1825	1	0.327	0.441096	-0.114096	-1.10791	0.00188036	0.437409	0.444782	0.103	0.239173	0.643019	0.441134
	Obs1826	1	0.409	0.5128	-0.1038	-1.00793	0.00166535	0.509535	0.516065	0.102997	0.310884	0.714716	0.512827
	Obs1827	1	0.441	0.564736	-0.123736	-1.20152	0.0016639	0.561474	0.567998	0.102997	0.36282	0.766652	0.564768
	Obs1828	1	0.58	0.545964	0.0340361	0.330501	0.0016836	0.542663	0.549264	0.102997	0.344047	0.74788	0.545955
	Obs1829	1	0.376	0.62374	-0.24774	-2.40564	0.00207639	0.61967	0.627811	0.103004	0.42181	0.825671	0.623841
	Obs1830	1	0.249	0.500463	-0.251463	-2.44179	0.00179457	0.496945	0.503981	0.102999	0.298543	0.702384	0.50054
	Obs1831	1	0.425	0.512385	-0.0873854	-0.84854	0.00144002	0.509562	0.515208	0.102993	0.310476	0.714295	0.512402
	Obs1832	1	0.407	0.533602	-0.126602	-1.22934	0.00159247	0.53048	0.536723	0.102995	0.331688	0.735515	0.533632
	Obs1833	1	0.504	0.515017	-0.0110175	-0.106983	0.0015229	0.512032	0.518003	0.102994	0.313106	0.716929	0.51502
	Obs1834	1	0.517	0.536691	-0.0196911	-0.191207	0.00161397	0.533527	0.539855	0.102996	0.334777	0.738605	0.536696
	Obs1835	1	0.562	0.574988	-0.0129878	-0.126116	0.00164366	0.571766	0.57821	0.102996	0.373073	0.776903	0.574991
	Obs1836	1	0.331	0.51765	-0.18665	-1.81243	0.00192913	0.513868	0.521431	0.103001	0.315725	0.719575	0.517715
	Obs1837	1	0.581	0.652627	-0.0716275	-0.695526	0.00198399	0.648738	0.656517	0.103002	0.4507	0.854554	0.652654
	Obs1838	1	0.727	0.789609	-0.062609	-0.607954	0.00319188	0.783352	0.795866	0.103033	0.587623	0.991596	0.789669
	Obs1839	1	0.51	0.616421	-0.106421	-1.03338	0.00271063	0.611107	0.621735	0.103019	0.414462	0.818381	0.616495
	Obs1840	1	0.718	0.59264	0.12536	1.21729	0.00187265	0.588969	0.596311	0.103	0.390717	0.794563	0.592599
	Obs1841	1	0.662	0.570338	0.091662	0.890068	0.00230773	0.565814	0.574862	0.103009	0.368398	0.772278	0.570292
	Obs1842	1	0.72	0.751278	-0.0312781	-0.30372	0.00317518	0.745053	0.757503	0.103032	0.549293	0.953264	0.751308
	Obs1843	1	0.546	0.52162	0.0243803	0.23674	0.0014172	0.518841	0.524398	0.102993	0.319711	0.723528	0.521615
	Obs1844	1	0.371	0.517416	-0.146416	-1.42174	0.00351659	0.510522	0.52431	0.103043	0.315408	0.719423	0.517587
	Obs1845	1	0.469	0.470867	-0.00186661	-0.0181254	0.00205972	0.466829	0.474905	0.103004	0.268937	0.672797	0.470867
	Obs1846	1	0.376	0.479585	-0.103585	-1.00584	0.00294717	0.473807	0.485363	0.103025	0.277613	0.681557	0.47967
	Obs1847	1	0.577	0.558882	0.018118	0.175932	0.00146925	0.556002	0.561762	0.102994	0.356972	0.760792	0.558878
	Obs1848	1	0.537	0.577479	-0.0404789	-0.393063	0.00155633	0.574428	0.58053	0.102995	0.375566	0.779391	0.577488
	Obs1849	1	0.421	0.408486	0.0125135	0.121511	0.00240146	0.403779	0.413194	0.103011	0.206542	0.610431	0.40848
	Obs1850	1	0.447	0.561813	-0.114813	-1.11487	0.00153888	0.558796	0.56483	0.102995	0.359901	0.763725	0.561839
	Obs1851	1	0.445	0.493293	-0.0482926	-0.468937	0.00151695	0.490319	0.496266	0.102994	0.291381	0.695204	0.493303
	Obs1852	1	0.493	0.540097	-0.0470969	-0.457327	0.00145731	0.53724	0.542954	0.102993	0.338187	0.742007	0.540106
	Obs1853	1	0.439	0.44927	-0.01027	-0.0997246	0.00194051	0.445466	0.453074	0.103001	0.247345	0.651195	0.449274
	Obs1854	1	0.671	0.652539	0.0184611	0.179264	0.00535649	0.642038	0.66304	0.103122	0.450376	0.854701	0.652489
	Obs1855	1	0.556	0.599751	-0.0437509	-0.424836	0.00166935	0.596478	0.603024	0.102997	0.397835	0.801667	0.599762
	Obs1856	1	0.408	0.549417	-0.141417	-1.3732	0.00148133	0.546513	0.552321	0.102994	0.347506	0.751327	0.549446
	Obs1857	1	0.256	0.440168	-0.184168	-1.78833	0.00181545	0.436609	0.443727	0.102999	0.238247	0.642089	0.440225
	Obs1858	1	0.357	0.443035	-0.0860354	-0.835431	0.00197251	0.439168	0.446902	0.103002	0.241109	0.644962	0.443067
	Obs1859	1	0.496	0.564729	-0.0687287	-0.667378	0.00436732	0.556167	0.57329	0.103076	0.362658	0.7668	0.564853
	Obs1860	1	0.616	0.495664	0.120336	1.1685	0.00214533	0.491458	0.49987	0.103006	0.293731	0.697597	0.495612
	Obs1861	1	0.681	0.771068	-0.0900677	-0.874586	0.0030239	0.76514	0.776996	0.103028	0.569091	0.973044	0.771145
	Obs1862	1	0.787	0.653782	0.133218	1.29359	0.00284279	0.648209	0.659355	0.103022	0.451815	0.855748	0.65368
	Obs1863	1	0.462	0.5862	-0.1242	-1.20602	0.00204032	0.5822	0.5902	0.103003	0.384271	0.788129	0.586249
	Obs1864	1	0.683	0.68004	0.00296022	0.0287447	0.00231905	0.675493	0.684586	0.103009	0.478099	0.881981	0.680038
	Obs1865	1	0.704	0.672297	0.0317026	0.307843	0.00275598	0.666894	0.6777	0.10302	0.470336	0.874259	0.672275
	Obs1866	1	0.456	0.499142	-0.0431424	-0.418927	0.00176325	0.495686	0.502599	0.102998	0.297223	0.701062	0.499155
	Obs1867	1	0.645	0.737062	-0.0920617	-0.893949	0.00277904	0.731614	0.74251	0.103021	0.535099	0.939025	0.737129
	Obs1868	1	0.469	0.564592	-0.0955919	-0.928228	0.00416571	0.556425	0.572758	0.103067	0.362537	0.766647	0.564749
	Obs1869	1	0.668	0.605703	0.0622966	0.60492	0.00165772	0.602454	0.608953	0.102997	0.403788	0.807619	0.605687
	Obs1870	1	0.611	0.592636	0.0183643	0.178323	0.0018762	0.588958	0.596314	0.103	0.390713	0.794559	0.59263
	Obs1871	1	0.415	0.393197	0.0218029	0.211714	0.00225815	0.38877	0.397624	0.103008	0.191259	0.595135	0.393187
	Obs1872	1	0.64	0.623445	0.0165546	0.160751	0.00235141	0.618836	0.628055	0.10301	0.421503	0.825388	0.623437
	Obs1873	1	0.473	0.516642	-0.0436419	-0.423777	0.00245519	0.511829	0.521455	0.103012	0.314695	0.718589	0.516667
	Obs1874	1	0.461	0.497468	-0.0364679	-0.354115	0.00191836	0.493707	0.501229	0.103001	0.295543	0.699392	0.497481
	Obs1875	1	0.407	0.475602	-0.0686019	-0.666147	0.00192058	0.471837	0.479367	0.103001	0.273677	0.677527	0.475626
	Obs1876	1	0.389	0.415674	-0.0266743	-0.259016	0.00186036	0.412027	0.419321	0.103	0.213752	0.617597	0.415683
	Obs1877	1	0.433	0.54073	-0.10773	-1.04609	0.0015784	0.537635	0.543824	0.102995	0.338816	0.742643	0.540755
	Obs1878	1	0.844	0.801929	0.0420714	0.408527	0.00331913	0.795422	0.808435	0.103037	0.599934	1.00392	0.801885
	Obs1879	1	0.603	0.643256	-0.0402563	-0.390902	0.00191112	0.63951	0.647003	0.103001	0.441332	0.845181	0.64327
	Obs1880	1	0.459	0.530747	-0.0717472	-0.696688	0.00145089	0.527903	0.533592	0.102993	0.328838	0.732657	0.530761
	Obs1881	1	0.548	0.602362	-0.0543617	-0.527869	0.00168824	0.599052	0.605671	0.102997	0.400445	0.804278	0.602376
	Obs1882	1	0.475	0.537503	-0.0625033	-0.606927	0.00150881	0.534545	0.540461	0.102994	0.335592	0.739415	0.537517
	Obs1883	1	0.407	0.53262	-0.12562	-1.21981	0.00298317	0.526771	0.538468	0.103026	0.330645	0.734594	0.532725
	Obs1884	1	0.322	0.464517	-0.142517	-1.38388	0.00220666	0.460191	0.468843	0.103007	0.262581	0.666452	0.464582
	Obs1885	1	0.731	0.590358	0.140642	1.36567	0.00160821	0.587206	0.593511	0.102996	0.388444	0.792273	0.590324
	Obs1886	1	0.753	0.61381	0.13919	1.35158	0.00335366	0.607236	0.620385	0.103038	0.411814	0.815807	0.613663
	Obs1887	1	0.618	0.604833	0.0131675	0.12786	0.0038437	0.597297	0.612368	0.103055	0.402802	0.806863	0.604814
	Obs1888	1	0.315	0.639444	-0.324444	-3.15046	0.00207808	0.63537	0.643518	0.103004	0.437514	0.841375	0.639577
	Obs1889	1	0.526	0.589709	-0.0637087	-0.618632	0.00172331	0.58633	0.593087	0.102998	0.387791	0.791626	0.589727
	Obs1890	1	0.259	0.424477	-0.165477	-1.60683	0.0019738	0.420607	0.428346	0.103002	0.22255	0.626404	0.424538
	Obs1891	1	0.621	0.540157	0.0808432	0.785014	0.00144016	0.537333	0.54298	0.102993	0.338248	0.742066	0.540141
	Obs1892	1	0.642	0.626595	0.0154053	0.14959	0.00233319	0.622021	0.631169	0.10301	0.424653	0.828536	0.626587
	Obs1893	1	0.572	0.655097	-0.0830971	-0.8069	0.00213928	0.650903	0.659291	0.103005	0.453164	0.85703	0.655133
	Obs1894	1	0.579	0.449458	0.129542	1.25789	0.00180082	0.445928	0.452988	0.102999	0.247538	0.651378	0.449418
	Obs1895	1	0.423	0.517987	-0.0949873	-0.922357	0.00161753	0.514816	0.521158	0.102996	0.316073	0.719902	0.518011
	Obs1896	1	0.473	0.53423	-0.06123	-0.594563	0.00144211	0.531403	0.537057	0.102993	0.332321	0.736139	0.534242
	Obs1897	1	0.622	0.612395	0.00960459	0.0932637	0.00182237	0.608823	0.615968	0.102999	0.410474	0.814317	0.612392
	Obs1898	1	0.561	0.689761	-0.128761	-1.25032	0.00227755	0.685297	0.694226	0.103008	0.487823	0.8917	0.689824
	Obs1899	1	0.508	0.570433	-0.0624332	-0.606247	0.00360583	0.563364	0.577502	0.103046	0.36842	0.772446	0.57051
	Obs1900	1	0.695	0.608088	0.0869124	0.843948	0.00205855	0.604052	0.612123	0.103004	0.406158	0.810017	0.608053
	Obs1901	1	0.507	0.658413	-0.151413	-1.47027	0.00206974	0.654356	0.662471	0.103004	0.456483	0.860344	0.658474
	Obs1902	1	0.46	0.542076	-0.0820762	-0.796986	0.00313696	0.535926	0.548226	0.103031	0.340093	0.744059	0.542152
	Obs1903	1	0.587	0.58927	-0.00226954	-0.022038	0.00383609	0.581749	0.59679	0.103055	0.38724	0.791299	0.589273
	Obs1904	1	0.712	0.705513	0.00648748	0.0629956	0.00240809	0.700792	0.710233	0.103011	0.503568	0.907457	0.705509
	Obs1905	1	0.706	0.63927	0.0667297	0.647967	0.00416459	0.631106	0.647435	0.103067	0.437216	0.841325	0.639161
	Obs1906	1	0.282	0.559378	-0.277378	-2.69343	0.00157969	0.556281	0.562475	0.102995	0.357465	0.761291	0.559443
	Obs1907	1	0.511	0.609473	-0.0984726	-0.956201	0.00193913	0.605671	0.613274	0.103001	0.407547	0.811398	0.609508
	Obs1908	1	0.371	0.508834	-0.137834	-1.33841	0.00150403	0.505886	0.511783	0.102994	0.306923	0.710745	0.508864
	Obs1909	1	0.539	0.470867	0.0681334	0.661597	0.00205972	0.466829	0.474905	0.103004	0.268937	0.672797	0.470839
	Obs1910	1	0.696	0.730579	-0.0345791	-0.335775	0.00264887	0.725386	0.735772	0.103017	0.528623	0.932535	0.730602
	Obs1911	1	0.536	0.559399	-0.0233992	-0.227214	0.00159285	0.556277	0.562522	0.102996	0.357486	0.761313	0.559405
	Obs1912	1	0.513	0.537101	-0.0241015	-0.234033	0.00142572	0.534306	0.539896	0.102993	0.335193	0.73901	0.537106
	Obs1913	1	0.484	0.565907	-0.0819074	-0.795347	0.00182503	0.56233	0.569485	0.102999	0.363986	0.767829	0.565933
	Obs1914	1	0.437	0.574684	-0.137684	-1.33696	0.00151912	0.571706	0.577662	0.102994	0.372773	0.776596	0.574714
	Obs1915	1	0.486	0.559224	-0.0732239	-0.711028	0.00150374	0.556276	0.562172	0.102994	0.357313	0.761135	0.55924
	Obs1916	1	0.459	0.550143	-0.0911435	-0.885033	0.00163793	0.546932	0.553355	0.102996	0.348228	0.752059	0.550167
	Obs1917	1	0.519	0.493635	0.0253654	0.246307	0.00146613	0.49076	0.496509	0.102994	0.291725	0.695545	0.493629
	Obs1918	1	0.354	0.547105	-0.193105	-1.87511	0.00169522	0.543782	0.550429	0.102997	0.345188	0.749022	0.547158
	Obs1919	1	0.365	0.500583	-0.135583	-1.31656	0.00191192	0.496835	0.504331	0.103001	0.298659	0.702507	0.50063
	Obs1920	1	0.474	0.569407	-0.0954073	-0.926436	0.00223942	0.565017	0.573797	0.103008	0.36747	0.771345	0.569452
	Obs1921	1	0.24	0.399081	-0.159081	-1.54473	0.00251117	0.394158	0.404004	0.103014	0.197132	0.601031	0.399176
	Obs1922	1	0.502	0.558946	-0.0569461	-0.552965	0.00146083	0.556082	0.56181	0.102994	0.357036	0.760856	0.558958
	Obs1923	1	0.518	0.57074	-0.0527398	-0.512121	0.00187311	0.567068	0.574412	0.103	0.368817	0.772663	0.570757
	Obs1924	1	0.7	0.740741	-0.0407411	-0.395609	0.00314831	0.734569	0.746913	0.103031	0.538757	0.942725	0.740779
	Obs1925	1	0.391	0.484293	-0.0932934	-0.905909	0.00149528	0.481362	0.487225	0.102994	0.282383	0.686204	0.484313
	Obs1926	1	0.54	0.640581	-0.100581	-0.976679	0.00208033	0.636503	0.64466	0.103004	0.438651	0.842512	0.640623
	Obs1927	1	0.636	0.633535	0.00246534	0.0239392	0.00187379	0.629861	0.637208	0.103	0.431612	0.835458	0.633534
	Obs1928	1	0.556	0.586773	-0.0307731	-0.298816	0.00161519	0.583607	0.589939	0.102996	0.384859	0.788687	0.586781
	Obs1929	1	0.742	0.589726	0.152274	1.47863	0.00171261	0.586368	0.593083	0.102997	0.387808	0.791643	0.589684
	Obs1930	1	0.403	0.583658	-0.180658	-1.75425	0.0016013	0.580519	0.586797	0.102996	0.381744	0.785572	0.583702
	Obs1931	1	0.572	0.58044	-0.00844014	-0.0819564	0.00163716	0.577231	0.58365	0.102996	0.378525	0.782355	0.580442
	Obs1932	1	0.408	0.443121	-0.0351209	-0.341035	0.00190543	0.439385	0.446856	0.103001	0.241197	0.645045	0.443133
	Obs1933	1	0.09	0.271402	-0.181402	-1.76147	0.00341702	0.264704	0.278101	0.10304	0.0694016	0.473403	0.271602
	Obs1934	1	0.486	0.561788	-0.0757876	-0.735923	0.00155147	0.558746	0.564829	0.102995	0.359875	0.7637	0.561805
	Obs1935	1	0.404	0.489707	-0.0857072	-0.832245	0.00186351	0.486054	0.49336	0.103	0.287785	0.69163	0.489735
	Obs1936	1	0.536	0.521706	0.0142936	0.138796	0.00525551	0.511403	0.532009	0.103117	0.319554	0.723859	0.521669
	Obs1937	1	0.46	0.507096	-0.0470955	-0.457313	0.00221696	0.502749	0.511442	0.103007	0.305159	0.709032	0.507117
	Obs1938	1	0.332	0.484469	-0.152469	-1.48052	0.00154522	0.481439	0.487498	0.102995	0.282556	0.686381	0.484503
	Obs1939	1	0.583	0.591752	-0.00875203	-0.0849851	0.00296314	0.585943	0.597561	0.103026	0.389779	0.793725	0.591759
	Obs1940	1	0.466	0.482191	-0.0161913	-0.157223	0.0022897	0.477703	0.48668	0.103009	0.280252	0.684131	0.482199
	Obs1941	1	0.422	0.446518	-0.0245182	-0.238079	0.00172312	0.44314	0.449896	0.102998	0.2446	0.648436	0.446525
[truncated: 3,356 more rows]
