# Supplementary material for: Host-specific co-evolution likely driven by diet in Buchnera aphidicola
Source: BMC Genomics. 2024 Feb 8;25:153. doi: 10.1186/s12864-024-10045-3 (PMC10851558; doi:10.1186/s12864-024-10045-3)
Supplement: Supplementary file 3 — Additional file 3. Genes identified as up and down regulated in Chong et al., 2019 were allocated to their respective quadrants (Supplementary Figure S1) for the Buchnera genomes considered in the current study. [file 12864_2024_10045_MOESM3_ESM.xlsx]

## Sheet: Additional File 3
Additional File 3. Genes identified as up and down regulated in Chong et al., 2019 were allocated to their respective quadrants (Supplementary Figure S1) for the Buchnera genomes considered in the current study
69	291	243	45	51	275	277	45	93	241	288	26	99	311	213	25	3	517	58	70	32	482	113	21	62	287	246	53	46	278	256	68	45	292	249	62	25	337	193	93
BAg				BAk				BAp				BBp				BCc				BCt				BDn				BMp				BSg				BUa						Chong et al., 2019 UP				Buchnera in current study
																																														33	157	86	24
Q1	Q2	Q3	Q4	Q1	Q2	Q3	Q4	Q1	Q2	Q3	Q4	Q1	Q2	Q3	Q4	Q1	Q2	Q3	Q4	Q1	Q2	Q3	Q4	Q1	Q2	Q3	Q4	Q1	Q2	Q3	Q4	Q1	Q2	Q3	Q4	Q1	Q2	Q3	Q4		Alternate name	Gene	Protein	Functional Role		Q1	Q2	Q3	Q4
-	-	mnmG	-	-	-	mnmG	-	-	-	mnmG	-	-	-	mnmG	-	-	-	-	mnmG	mnmG	-	-	-	-	-	mnmG	-	-	-	mnmG	-	-	-	mnmG	-	-	-	mnmG	-			aspS	Aspartate—tRNA ligase	Aminoacyl tRNA synthetase		1	4	0	5
-	-	-	atpB	-	-	atpB	-	-	-	atpB	-	-	-	-	atpB	-	atpB	-	-	-	atpB	-	-	-	-	atpB	-	-	-	-	atpB	-	-	atpB	-	-	-	-	atpB			cca	tRNA nucleotidyltransferase	Modification of tRNAs		2	8	0	0
-	-	atpE	-	-	-	atpE	-	-	-	atpE	-	-	-	atpE	-	-	atpE	-	-	-	atpE	-	-	-	-	atpE	-	-	-	atpE	-	-	-	atpE	-	-	-	atpE	-			dxr	1-Deoxy-d-xylulose 5-phosphate reductoisomerase	Isoprenoid biosynthesis		0	3	7	0
-	atpF	-	-	-	atpF	-	-	-	atpF	-	-	-	atpF	-	-	-	atpF	-	-	-	atpF	-	-	-	atpF	-	-	-	atpF	-	-	-	atpF	-	-	-	atpF	-	-			fliF	Flagellar basal-body MS-ring and collar protein	Flagellar basal body		1	9	0	0
-	atpH	-	-	-	atpH	-	-	-	atpH	-	-	-	atpH	-	-	-	atpH	-	-	-	atpH	-	-	-	atpH	-	-	-	atpH	-	-	-	atpH	-	-	-	atpH	-	-			fmt	Methionyl-tRNA formyltransferase	Modification of tRNAs		3	7	0	0
-	-	atpA	-	-	-	atpA	-	-	-	atpA	-	-	-	atpA	-	-	atpA	-	-	-	atpA	-	-	-	-	atpA	-	-	-	atpA	-	-	-	atpA	-	-	-	atpA	-			glyA	Serine hydroxymethyltransferase	Conversion of serine to glycine		0	0	9	1
-	-	atpG	-	-	-	atpG	-	-	-	atpG	-	-	atpG	-	-	-	atpG	-	-	-	atpG	-	-	-	-	atpG	-	-	-	-	atpG	-	-	atpG	-	-	-	-	atpG			gyrA	DNA gyrase subunit A	DNA coiling		0	0	9	1
-	-	atpD	-	-	-	atpD	-	-	-	atpD	-	-	-	atpD	-	-	atpD	-	-	-	atpD	-	-	-	-	atpD	-	-	-	atpD	-	-	-	atpD	-	-	-	atpD	-			hisD	Histidinal dehydrogenase	Histidine biosynthesis		2	1	7	0
atpC	-	-	-	atpC	-	-	-	atpC	-	-	-	-	atpC	-	-	-	atpC	-	-	-	atpC	-	-	atpC	-	-	-	atpC	-	-	-	-	-	atpC	-	-	atpC	-	-			infB	Translation initiation factor IF-2	Translation		2	1	6	1
-	-	-	gyrB	-	-	gyrB	-	-	-	gyrB	-	-	-	gyrB	-	-	-	-	gyrB	-	-	gyrB	-	-	-	gyrB	-	-	-	gyrB	-	-	-	gyrB	-	-	-	-	gyrB			metE	Cobalamin-independent homocysteine transmethylase	Methionine biosynthesis		1	0	8	1
-	dnaN	-	-	-	dnaN	-	-	-	dnaN	-	-	-	dnaN	-	-	-	dnaN	-	-	-	dnaN	-	-	-	dnaN	-	-	-	dnaN	-	-	-	dnaN	-	-	-	dnaN	-	-			mtlD	Mannitol-1-phosphate 5-dehydrogenase	Sugar catabolism		1	9	0	0
-	-	dnaA	-	-	-	dnaA	-	-	-	dnaA	-	-	dnaA	-	-	-	dnaA	-	-	-	dnaA	-	-	-	-	dnaA	-	-	-	dnaA	-	-	-	dnaA	-	-	-	dnaA	-			mtlA	Mannitol-specific PTS enzyme	Sugar transport and phosphorylation		2	3	3	2
-	-	rpmH	-	-	-	rpmH	-	-	-	rpmH	-	-	-	rpmH	-	-	-	rpmH	-	-	-	rpmH	-	-	-	rpmH	-	-	-	rpmH	-	-	-	rpmH	-	-	-	rpmH	-			nuoF	NADH:quinone oxidoreductase subunit F	Subunit of NADH dehydrogenase		0	0	10	0
-	rnpA	-	-	-	rnpA	-	-	-	rnpA	-	-	rnpA	-	-	-	-	rnpA	-	-	-	rnpA	-	-	-	rnpA	-	-	-	rnpA	-	-	-	rnpA	-	-	-	rnpA	-	-			ompA	Outer membrane porin A	Transport of small molecules		5	5	0	0
yidD	-	-	-	-	yidD	-	-	-	yidD	-	-	yidD	-	-	-	-	yidD	-	-	-	yidD	-	-	-	yidD	-	-	-	yidD	-	-	-	yidD	-	-	-	yidD	-	-		OmpF	yedS	Outer membrane porin F	Transport of small molecules		1	9	0	0
-	-	yidC	-	-	-	yidC	-	-	-	yidC	-	-	yidC	-	-	-	yidC	-	-	-	yidC	-	-	-	-	yidC	-	-	-	-	yidC	-	-	yidC	-	-	-	-	yidC			pgl	6-Phosphogluconolactonase	Pentose phosphate pathway		1	9	0	0
mnmE	-	-	-	-	mnmE	-	-	mnmE	-	-	-	mnmE	-	-	-	-	mnmE	-	-	-	mnmE	-	-	mnmE	-	-	-	mnmE	-	-	-	mnmE	-	-	-	-	mnmE	-	-			purB	Adenylosuccinate lyase	Purine biosynthesis		0	2	2	6
-	mutH	-	-	-	mutH	-	-	-	mutH	-	-	mutH	-	-	-	-	mutH	-	-	-	mutH	-	-	-	mutH	-	-	-	mutH	-	-	-	mutH	-	-	-	mutH	-	-			purH	AICAR transformylase IMP cyclohydrolase	Purine biosynthesis		1	4	4	1
-	-	groS	-	-	-	groS	-	-	-	groS	-	-	-	groS	-	-	-	groS	-	-	-	groS	-	-	-	groS	-	-	-	groS	-	-	-	groS	-	-	-	groS	-			recD	Exodeoxyribonuclease V subunit	DNA repair and recombination		0	20	0	0
-	-	groL	-	-	-	groL	-	-	-	groL	-	-	-	groL	-	-	-	groL	-	-	-	groL	-	-	-	groL	-	-	-	groL	-	-	-	groL	-	-	-	groL	-			rep	ATP-dependent DNA helicase	Prevention of replication fork stalling		0	10	0	0
-	epmB	-	-	-	epmB	-	-	-	epmB	-	-	epmB	-	-	-	-	epmB	-	-	-	epmB	-	-	-	epmB	-	-	-	epmB	-	-	-	epmB	-	-	-	epmB	-	-			rluD	23S rRNA pseudouridine synthase	Modifications of ribosomal RNA		6	3	1	0
-	-	efp	-	-	-	efp	-	-	-	efp	-	-	efp	-	-	-	efp	-	-	efp	-	-	-	-	-	efp	-	-	-	efp	-	-	-	-	efp	-	-	-	efp			rne	Ribonuclease E	RNA processing and degradation		1	8	1	0
-	-	dnaC	-	-	-	dnaC	-	-	-	dnaC	-	-	-	dnaC	-	-	-	-	dnaC	-	-	dnaC	-	-	-	dnaC	-	-	-	dnaC	-	-	-	dnaC	-	-	-	dnaC	-			rnr	RNase R	RNA maturation and degradation		1	5	4	0
dnaT	-	-	-	dnaT	-	-	-	dnaT	-	-	-	-	dnaT	-	-	-	dnaT	-	-	-	dnaT	-	-	dnaT	-	-	-	dnaT	-	-	-	-	dnaT	-	-	-	dnaT	-	-			serC	Phosphoserine aminotransferase	Serine biosynthesis		0	3	5	2
-	rsmD	-	-	-	rsmD	-	-	-	rsmD	-	-	-	rsmD	-	-	-	rsmD	-	-	-	rsmD	-	-	rsmD	-	-	-	-	rsmD	-	-	-	rsmD	-	-	-	rsmD	-	-			sucA	2-Oxoglutarate decarboxylase	TCA cycle		2	8	0	0
-	ftsY	-	-	-	ftsY	-	-	-	ftsY	-	-	ftsY	-	-	-	-	ftsY	-	-	-	ftsY	-	-	-	ftsY	-	-	-	ftsY	-	-	-	ftsY	-	-	-	ftsY	-	-			tig	Trigger factor	Folding of nascent proteins		0	10	0	0
-	-	rpoH	-	-	-	rpoH	-	-	-	rpoH	-	-	-	rpoH	-	-	-	-	rpoH	-	-	rpoH	-	-	-	rpoH	-	-	-	rpoH	-	-	-	rpoH	-	-	-	rpoH	-		tktB	tktA	Transketolase 2	Pentose phosphate pathway		0	0	10	0
-	-	glmS	-	-	-	glmS	-	-	-	glmS	-	-	-	glmS	-	-	glmS	-	-	-	glmS	-	-	-	-	glmS	-	-	-	glmS	-	-	-	glmS	-	-	-	glmS	-			trpC	Indole-3-glycerol phosphate synthase phosphoribosylanthranilate isomerase	Tryptophan biosynthesis		0	8	0	2
-	glmU	-	-	-	glmU	-	-	glmU	-	-	-	-	glmU	-	-	-	glmU	-	-	-	glmU	-	-	-	glmU	-	-	-	glmU	-	-	-	glmU	-	-	-	glmU	-	-		trhO	yceA	UPF0176 protein YceA	Sulfur metabolism		0	8	0	2
-	yigL	-	-	-	yigL	-	-	-	yigL	-	-	-	yigL	-	-	-	yigL	-	-	-	yigL	-	-	-	yigL	-	-	-	yigL	-	-	-	yigL	-	-	-	yigL	-	-
-	-	metR	-	-	-	metR	-	-	metR	-	-	-	metR	-	-	-	metR	-	-	-	metR	-	-	-	-	metR	-	-	-	metR	-	-	-	metR	-	-	metR	-	-
-	-	metE	-	-	-	metE	-	-	-	metE	-	-	-	metE	-	-	-	-	metE	metE	-	-	-	-	-	metE	-	-	-	metE	-	-	-	metE	-	-	-	metE	-
purH	-	-	-	-	-	purH	-	-	-	purH	-	-	purH	-	-	-	purH	-	-	-	purH	-	-	-	purH	-	-	-	-	purH	-	-	-	purH	-	-	-	-	purH
-	-	hupA	-	-	-	hupA	-	-	-	hupA	-	-	-	hupA	-	-	hupA	-	-	-	hupA	-	-	-	-	hupA	-	-	-	hupA	-	-	-	hupA	-	-	-	-	hupA
-	-	rpoC	-	-	-	rpoC	-	-	-	rpoC	-	-	-	rpoC	-	-	-	rpoC	-	-	-	rpoC	-	-	-	rpoC	-	-	-	rpoC	-	-	-	rpoC	-	-	-	rpoC	-
-	-	rpoB	-	-	-	rpoB	-	-	-	rpoB	-	-	-	rpoB	-	-	-	rpoB	-	-	-	rpoB	-	-	-	rpoB	-	-	-	rpoB	-	-	-	rpoB	-	-	-	rpoB	-
-	-	rplL	-	-	-	rplL	-	-	-	rplL	-	-	-	rplL	-	-	rplL	-	-	-	rplL	-	-	-	-	rplL	-	-	-	rplL	-	-	-	rplL	-	-	-	rplL	-
rplJ	-	-	-	-	-	rplJ	-	-	-	rplJ	-	rplJ	-	-	-	-	rplJ	-	-	-	rplJ	-	-	-	-	rplJ	-	rplJ	-	-	-	-	-	rplJ	-	-	rplJ	-	-
-	-	rplA	-	-	-	rplA	-	-	-	rplA	-	-	-	rplA	-	-	rplA	-	-	rplA	-	-	-	-	-	rplA	-	-	-	rplA	-	-	-	rplA	-	-	-	rplA	-
-	-	rplK	-	-	-	rplK	-	-	-	rplK	-	-	-	rplK	-	-	-	rplK	-	-	-	rplK	-	-	-	rplK	-	-	-	rplK	-	-	-	rplK	-	-	-	rplK	-
-	-	nusG	-	-	-	nusG	-	-	-	nusG	-	-	-	nusG	-	-	-	-	nusG	-	-	nusG	-	-	-	nusG	-	-	-	nusG	-	-	-	nusG	-	-	-	nusG	-
-	secE	-	-	-	secE	-	-	-	secE	-	-	secE	-	-	-	-	secE	-	-	-	secE	-	-	-	secE	-	-	-	secE	-	-	-	secE	-	-	-	secE	-	-
-	murB	-	-	-	murB	-	-	-	murB	-	-	-	murB	-	-	-	murB	-	-	-	murB	-	-	-	murB	-	-	-	murB	-	-	-	murB	-	-	-	murB	-	-
-	-	-	metF	-	-	metF	-	-	-	metF	-	-	-	-	metF	-	metF	-	-	-	metF	-	-	-	-	-	metF	-	-	metF	-	-	-	-	metF	-	-	-	metF
-	argE	-	-	argE	-	-	-	argE	-	-	-	-	argE	-	-	-	argE	-	-	-	argE	-	-	-	argE	-	-	-	-	argE	-	argE	-	-	-	-	argE	-	-
-	-	argC	-	-	-	argC	-	-	-	argC	-	-	argC	-	-	-	argC	-	-	-	argC	-	-	-	argC	-	-	-	-	argC	-	-	-	argC	-	-	argC	-	-
-	-	argB	-	-	-	argB	-	-	-	argB	-	-	argB	-	-	-	argB	-	-	-	argB	-	-	-	-	argB	-	-	-	argB	-	-	-	argB	-	-	argB	-	-
argG	-	-	-	argG	-	-	-	argG	-	-	-	argG	-	-	-	argG	-	-	-	argG	-	-	-	argG	-	-	-	argG	-	-	-	argG	-	-	-	argG	-	-	-
-	-	argH	-	-	-	argH	-	-	-	argH	-	-	-	argH	-	-	-	-	argH	-	-	argH	-	-	-	argH	-	-	-	argH	-	-	-	argH	-	-	-	argH	-
-	yibN	-	-	-	yibN	-	-	-	yibN	-	-	-	yibN	-	-	-	yibN	-	-	-	yibN	-	-	-	yibN	-	-	-	yibN	-	-	-	yibN	-	-	-	yibN	-	-
-	secB	-	-	-	secB	-	-	-	secB	-	-	-	secB	-	-	-	secB	-	-	-	secB	-	-	-	secB	-	-	-	secB	-	-	-	secB	-	-	-	secB	-	-
cysE	-	-	-	-	-	cysE	-	-	-	cysE	-	cysE	-	-	-	-	cysE	-	-	-	cysE	-	-	-	-	cysE	-	cysE	-	-	-	cysE	-	-	-	-	cysE	-	-
-	-	rpoD	-	-	-	rpoD	-	-	-	rpoD	-	-	-	rpoD	-	-	-	-	rpoD	-	-	rpoD	-	-	-	rpoD	-	-	-	rpoD	-	-	-	rpoD	-	-	-	rpoD	-
-	dnaG	-	-	-	dnaG	-	-	-	dnaG	-	-	-	dnaG	-	-	-	dnaG	-	-	-	dnaG	-	-	-	dnaG	-	-	-	dnaG	-	-	-	dnaG	-	-	-	dnaG	-	-
-	-	rpsU	-	-	-	rpsU	-	-	-	rpsU	-	-	-	rpsU	-	-	-	rpsU	-	-	-	rpsU	-	-	-	rpsU	-	-	-	rpsU	-	-	-	rpsU	-	-	-	rpsU	-
-	-	tsaD	-	-	-	tsaD	-	-	-	tsaD	-	-	-	tsaD	-	-	tsaD	-	-	tsaD	-	-	-	-	-	tsaD	-	-	-	tsaD	-	-	-	tsaD	-	-	-	tsaD	-
-	-	ribB	-	-	-	ribB	-	-	-	ribB	-	-	-	ribB	-	-	ribB	-	-	-	ribB	-	-	-	-	ribB	-	-	-	ribB	-	-	-	ribB	-	-	-	ribB	-
hldE	-	-	-	-	hldE	-	-	hldE	-	-	-	-	hldE	-	-	-	hldE	-	-	-	hldE	-	-	hldE	-	-	-	-	hldE	-	-	hldE	-	-	-	-	hldE	-	-
-	cca	-	-	-	cca	-	-	cca	-	-	-	-	cca	-	-	-	cca	-	-	-	cca	-	-	-	cca	-	-	cca	-	-	-	-	cca	-	-	-	cca	-	-
-	bacA	-	-	-	bacA	-	-	-	bacA	-	-	-	bacA	-	-	-	bacA	-	-	-	bacA	-	-	-	bacA	-	-	-	bacA	-	-	-	bacA	-	-	-	bacA	-	-
-	-	-	crr	-	-	crr	-	-	-	crr	-	-	-	-	crr	-	crr	-	-	-	crr	-	-	-	crr	-	-	-	-	-	crr	-	-	-	crr	-	-	-	crr
-	-	ptsI	-	-	-	ptsI	-	-	-	ptsI	-	-	-	ptsI	-	-	ptsI	-	-	-	ptsI	-	-	-	-	ptsI	-	-	-	ptsI	-	-	-	ptsI	-	-	-	-	ptsI
-	-	ptsH	-	-	-	ptsH	-	-	-	ptsH	-	-	-	ptsH	-	-	ptsH	-	-	-	ptsH	-	-	-	-	ptsH	-	-	-	ptsH	-	-	-	ptsH	-	-	-	ptsH	-
-	-	cysK	-	-	-	cysK	-	-	-	cysK	-	-	cysK	-	-	-	cysK	-	-	-	cysK	-	-	-	-	cysK	-	-	-	cysK	-	-	-	cysK	-	-	-	cysK	-
-	ligA	-	-	-	ligA	-	-	ligA	-	-	-	-	ligA	-	-	-	ligA	-	-	-	ligA	-	-	-	ligA	-	-	-	ligA	-	-	-	ligA	-	-	-	ligA	-	-
-	gltX	-	-	-	gltX	-	-	gltX	-	-	-	gltX	-	-	-	-	gltX	-	-	-	gltX	-	-	-	gltX	-	-	-	-	-	gltX	-	-	-	gltX	-	gltX	-	-
-	fliE	-	-	-	fliE	-	-	-	fliE	-	-	-	fliE	-	-	-	fliE	-	-	-	fliE	-	-	-	fliE	-	-	-	fliE	-	-	-	fliE	-	-	fliE	-	-	-
-	fliF	-	-	fliF	-	-	-	-	fliF	-	-	-	fliF	-	-	-	fliF	-	-	-	fliF	-	-	-	fliF	-	-	-	fliF	-	-	-	fliF	-	-	-	fliF	-	-
-	fliG	-	-	-	fliG	-	-	-	fliG	-	-	-	fliG	-	-	-	fliG	-	-	-	fliG	-	-	-	fliG	-	-	-	fliG	-	-	-	fliG	-	-	-	fliG	-	-
-	fliH	-	-	-	fliH	-	-	-	fliH	-	-	-	fliH	-	-	-	fliH	-	-	-	fliH	-	-	-	fliH	-	-	-	fliH	-	-	-	fliH	-	-	-	fliH	-	-
fliI	-	-	-	-	-	fliI	-	-	-	fliI	-	fliI	-	-	-	-	fliI	-	-	fliI	-	-	-	fliI	-	-	-	-	-	fliI	-	-	-	fliI	-	-	-	fliI	-
-	fliJ	-	-	-	fliJ	-	-	-	fliJ	-	-	-	fliJ	-	-	-	fliJ	-	-	-	fliJ	-	-	-	fliJ	-	-	-	fliJ	-	-	-	fliJ	-	-	-	fliJ	-	-
-	fliK	-	-	-	fliK	-	-	-	fliK	-	-	-	fliK	-	-	-	fliK	-	-	-	fliK	-	-	-	fliK	-	-	-	fliK	-	-	-	fliK	-	-	-	fliK	-	-
-	fliK	-	-	-	fliK	-	-	-	fliK	-	-	-	fliK	-	-	-	fliK	-	-	-	fliK	-	-	-	fliK	-	-	-	fliK	-	-	-	fliK	-	-	-	fliK	-	-
-	fliM	-	-	-	fliM	-	-	-	fliM	-	-	-	fliM	-	-	-	fliM	-	-	-	fliM	-	-	-	fliM	-	-	-	fliM	-	-	-	fliM	-	-	-	fliM	-	-
-	fliN	-	-	-	fliN	-	-	-	fliN	-	-	-	fliN	-	-	-	fliN	-	-	-	fliN	-	-	-	fliN	-	-	-	fliN	-	-	-	fliN	-	-	-	fliN	-	-
-	fliO	-	-	-	fliO	-	-	-	fliO	-	-	-	fliO	-	-	-	fliO	-	-	-	fliO	-	-	-	fliO	-	-	-	fliO	-	-	-	fliO	-	-	-	fliO	-	-
-	fliP	-	-	-	-	fliP	-	fliP	-	-	-	-	-	fliP	-	-	fliP	-	-	-	-	fliP	-	fliP	-	-	-	-	fliP	-	-	-	fliP	-	-	-	-	fliP	-
-	-	fliQ	-	-	-	fliQ	-	-	-	fliQ	-	-	-	fliQ	-	-	fliQ	-	-	-	-	fliQ	-	-	-	fliQ	-	-	-	fliQ	-	-	-	fliQ	-	-	-	fliQ	-
-	fliR	-	-	-	fliR	-	-	-	fliR	-	-	-	fliR	-	-	-	fliR	-	-	-	fliR	-	-	-	fliR	-	-	-	fliR	-	-	-	fliR	-	-	-	fliR	-	-
-	-	rpmG	-	-	-	rpmG	-	-	-	rpmG	-	-	-	-	rpmG	-	-	-	rpmG	-	-	-	rpmG	-	-	rpmG	-	-	-	rpmG	-	-	-	-	rpmG	-	-	-	rpmG
-	-	rpmB	-	-	-	-	rpmB	-	-	rpmB	-	-	-	rpmB	-	-	rpmB	-	-	-	rpmB	-	-	-	-	rpmB	-	-	-	-	rpmB	-	-	rpmB	-	-	-	rpmB	-
-	tamB	-	-	-	tamB	-	-	-	tamB	-	-	-	tamB	-	-	-	tamB	-	-	-	tamB	-	-	-	tamB	-	-	-	tamB	-	-	-	tamB	-	-	-	tamB	-	-
-	tamB	-	-	-	tamB	-	-	-	tamB	-	-	-	tamB	-	-	-	tamB	-	-	-	tamB	-	-	-	tamB	-	-	-	tamB	-	-	-	tamB	-	-	-	tamB	-	-
-	-	ppa	-	-	-	-	ppa	-	-	ppa	-	-	-	ppa	-	-	-	-	ppa	-	-	ppa	-	-	-	ppa	-	-	-	ppa	-	-	-	ppa	-	-	-	-	ppa
tldE	-	-	-	tldE	-	-	-	tldE	-	-	-	tldE	-	-	-	-	tldE	-	-	-	tldE	-	-	tldE	-	-	-	tldE	-	-	-	-	tldE	-	-	-	tldE	-	-
-	tldE	-	-	-	tldE	-	-	-	tldE	-	-	-	tldE	-	-	-	tldE	-	-	-	tldE	-	-	-	tldE	-	-	-	tldE	-	-	-	tldE	-	-	-	tldE	-	-
-	rsmI	-	-	-	rsmI	-	-	-	rsmI	-	-	-	rsmI	-	-	-	rsmI	-	-	-	rsmI	-	-	-	rsmI	-	-	-	rsmI	-	-	-	rsmI	-	-	-	rsmI	-	-
-	rsmI	-	-	-	rsmI	-	-	-	rsmI	-	-	-	rsmI	-	-	-	rsmI	-	-	-	rsmI	-	-	-	rsmI	-	-	-	rsmI	-	-	-	rsmI	-	-	-	rsmI	-	-
-	-	fabB	-	-	-	fabB	-	-	-	fabB	-	-	-	fabB	-	-	-	-	fabB	-	-	fabB	-	-	-	fabB	-	-	-	fabB	-	-	-	fabB	-	-	-	fabB	-
-	-	talA	-	-	-	talA	-	-	-	talA	-	-	-	talA	-	-	-	-	talA	-	talA	-	-	-	-	talA	-	-	-	talA	-	-	-	talA	-	-	-	talA	-
-	-	tktB	-	-	-	tktB	-	-	-	tktB	-	-	-	tktB	-	-	-	tktB	-	-	-	tktB	-	-	-	tktB	-	-	-	tktB	-	-	-	tktB	-	-	-	tktB	-
dapE	-	-	-	-	-	dapE	-	-	-	dapE	-	-	-	dapE	-	-	dapE	-	-	dapE	-	-	-	-	-	dapE	-	-	-	dapE	-	-	-	dapE	-	-	-	dapE	-
-	-	dapA	-	-	-	dapA	-	-	-	dapA	-	-	-	dapA	-	-	-	-	dapA	-	-	dapA	-	-	-	dapA	-	-	-	dapA	-	-	-	dapA	-	-	-	dapA	-
-	bcp	-	-	-	bcp	-	-	-	bcp	-	-	-	bcp	-	-	-	bcp	-	-	-	bcp	-	-	-	bcp	-	-	-	bcp	-	-	-	-	-	bcp	-	bcp	-	-
-	-	aroC	-	-	-	aroC	-	-	-	aroC	-	-	-	aroC	-	-	-	aroC	-	-	-	aroC	-	-	-	aroC	-	-	-	aroC	-	-	-	aroC	-	-	-	aroC	-
smrB	-	-	-	smrB	-	-	-	smrB	-	-	-	-	smrB	-	-	-	smrB	-	-	-	smrB	-	-	smrB	-	-	-	smrB	-	-	-	smrB	-	-	-	smrB	-	-	-
-	-	hisG	-	-	-	hisG	-	-	-	hisG	-	-	-	hisG	-	-	-	hisG	-	-	-	hisG	-	-	-	hisG	-	-	-	hisG	-	-	-	hisG	-	-	-	hisG	-
-	-	hisD	-	-	-	hisD	-	-	-	hisD	-	hisD	-	-	-	-	hisD	-	-	hisD	-	-	-	-	-	hisD	-	-	-	hisD	-	-	-	hisD	-	-	-	hisD	-
hisC	-	-	-	-	-	-	hisC	hisC	-	-	-	hisC	-	-	-	-	hisC	-	-	-	hisC	-	-	-	-	hisC	-	-	-	hisC	-	-	-	hisC	-	-	hisC	-	-
-	-	hisB	-	-	-	hisB	-	-	-	hisB	-	-	-	hisB	-	-	-	-	hisB	-	hisB	-	-	-	-	-	hisB	-	-	hisB	-	-	-	hisB	-	-	-	-	hisB
hisH	-	-	-	hisH	-	-	-	hisH	-	-	-	hisH	-	-	-	-	hisH	-	-	-	hisH	-	-	-	hisH	-	-	hisH	-	-	-	hisH	-	-	-	-	hisH	-	-
hisA	-	-	-	hisA	-	-	-	hisA	-	-	-	hisA	-	-	-	-	hisA	-	-	-	hisA	-	-	hisA	-	-	-	hisA	-	-	-	hisA	-	-	-	-	hisA	-	-
-	-	hisF	-	-	-	hisF	-	-	-	hisF	-	-	-	hisF	-	-	-	hisF	-	-	-	hisF	-	-	-	hisF	-	-	-	hisF	-	-	-	hisF	-	-	-	hisF	-
-	-	-	hisI	-	-	-	hisI	-	-	hisI	-	hisI	-	-	-	-	hisI	-	-	-	-	-	hisI	-	-	-	hisI	-	hisI	-	-	-	-	-	hisI	-	-	-	hisI
-	-	gnd	-	-	-	gnd	-	-	-	gnd	-	-	-	gnd	-	-	-	-	gnd	-	-	gnd	-	-	-	gnd	-	-	-	gnd	-	-	-	gnd	-	-	-	-	gnd
-	-	dcd	-	-	-	dcd	-	-	-	dcd	-	-	-	dcd	-	-	dcd	-	-	-	dcd	-	-	-	-	dcd	-	-	-	dcd	-	-	-	dcd	-	-	-	dcd	-
-	-	-	metG	-	metG	-	-	-	-	-	metG	-	-	metG	-	-	metG	-	-	-	metG	-	-	-	-	-	metG	-	metG	-	-	-	-	-	metG	-	-	-	metG
-	tilS	-	-	-	tilS	-	-	-	tilS	-	-	-	tilS	-	-	-	tilS	-	-	-	tilS	-	-	-	tilS	-	-	-	tilS	-	-	-	tilS	-	-	-	tilS	-	-
-	tilS	-	-	-	tilS	-	-	-	tilS	-	-	-	tilS	-	-	-	tilS	-	-	-	tilS	-	-	-	tilS	-	-	-	tilS	-	-	-	tilS	-	-	-	tilS	-	-
-	mdtK	-	-	-	mdtK	-	-	-	mdtK	-	-	-	mdtK	-	-	-	mdtK	-	-	-	mdtK	-	-	-	mdtK	-	-	-	mdtK	-	-	-	mdtK	-	-	-	mdtK	-	-
ribC	-	-	-	-	ribC	-	-	-	ribC	-	-	ribC	-	-	-	-	ribC	-	-	-	ribC	-	-	-	ribC	-	-	-	ribC	-	-	-	-	-	ribC	-	ribC	-	-
-	rsxA	-	-	-	-	rsxA	-	-	-	rsxA	-	-	-	rsxA	-	-	rsxA	-	-	-	rsxA	-	-	-	-	-	rsxA	-	-	rsxA	-	rsxA	-	-	-	-	rsxA	-	-
-	rsxB	-	-	rsxB	-	-	-	rsxB	-	-	-	rsxB	-	-	-	-	rsxB	-	-	-	rsxB	-	-	rsxB	-	-	-	rsxB	-	-	-	-	rsxB	-	-	-	rsxB	-	-
-	rsxC	-	-	-	rsxC	-	-	rsxC	-	-	-	-	rsxC	-	-	-	rsxC	-	-	-	rsxC	-	-	-	rsxC	-	-	-	rsxC	-	-	-	rsxC	-	-	-	rsxC	-	-
-	rsxD	-	-	-	rsxD	-	-	rsxD	-	-	-	-	rsxD	-	-	-	rsxD	-	-	-	rsxD	-	-	rsxD	-	-	-	-	rsxD	-	-	-	rsxD	-	-	-	rsxD	-	-
-	rsxG	-	-	rsxG	-	-	-	rsxG	-	-	-	rsxG	-	-	-	-	rsxG	-	-	-	rsxG	-	-	-	rsxG	-	-	-	rsxG	-	-	-	rsxG	-	-	-	rsxG	-	-
rsxE	-	-	-	-	rsxE	-	-	-	rsxE	-	-	-	rsxE	-	-	-	rsxE	-	-	-	rsxE	-	-	-	rsxE	-	-	-	rsxE	-	-	-	rsxE	-	-	-	rsxE	-	-
-	-	-	nth	-	-	-	nth	-	-	-	nth	nth	-	-	-	-	nth	-	-	-	nth	-	-	-	-	-	nth	-	-	-	nth	-	-	-	nth	-	-	-	nth
-	priA	-	-	-	priA	-	-	-	priA	-	-	-	priA	-	-	-	priA	-	-	-	priA	-	-	-	priA	-	-	-	priA	-	-	-	priA	-	-	-	priA	-	-
-	priA	-	-	-	priA	-	-	-	priA	-	-	-	priA	-	-	-	priA	-	-	-	priA	-	-	-	priA	-	-	-	priA	-	-	-	priA	-	-	-	priA	-	-
-	-	-	tyrS	-	-	tyrS	-	-	-	tyrS	-	-	-	tyrS	-	-	tyrS	-	-	-	tyrS	-	-	-	-	-	tyrS	-	-	-	tyrS	-	-	-	tyrS	-	-	-	tyrS
-	sufA	-	-	-	sufA	-	-	-	sufA	-	-	-	sufA	-	-	-	sufA	-	-	-	sufA	-	-	-	sufA	-	-	-	sufA	-	-	-	sufA	-	-	-	sufA	-	-
ydiK	-	-	-	ydiK	-	-	-	ydiK	-	-	-	-	-	ydiK	-	-	ydiK	-	-	-	ydiK	-	-	ydiK	-	-	-	ydiK	-	-	-	ydiK	-	-	-	ydiK	-	-	-
-	-	aroH	-	-	-	aroH	-	-	-	aroH	-	-	-	aroH	-	-	-	-	aroH	-	-	aroH	-	-	-	aroH	-	-	-	aroH	-	-	-	aroH	-	-	-	aroH	-
-	-	-	thrS	-	-	thrS	-	-	-	thrS	-	thrS	-	-	-	-	thrS	-	-	-	thrS	-	-	-	-	thrS	-	-	-	thrS	-	-	-	-	thrS	-	-	-	thrS
-	-	infC	-	-	-	infC	-	-	-	infC	-	-	-	infC	-	-	-	-	infC	-	-	infC	-	-	-	infC	-	-	-	infC	-	-	-	infC	-	-	-	infC	-
-	-	rpmI	-	-	-	rpmI	-	-	-	rpmI	-	-	-	rpmI	-	-	-	-	rpmI	-	-	rpmI	-	-	-	rpmI	-	-	-	rpmI	-	-	-	-	rpmI	-	-	-	rpmI
-	-	rplT	-	-	-	rplT	-	-	-	rplT	-	-	-	rplT	-	-	-	-	rplT	-	-	rplT	-	-	-	rplT	-	-	-	rplT	-	-	-	rplT	-	-	-	rplT	-
-	-	-	pheS	-	-	-	pheS	-	-	-	pheS	-	-	-	pheS	-	pheS	-	-	-	pheS	-	-	-	-	-	pheS	-	-	-	pheS	-	-	-	pheS	-	-	-	pheS
-	pheT	-	-	-	pheT	-	-	-	pheT	-	-	-	pheT	-	-	-	pheT	-	-	-	pheT	-	-	-	pheT	-	-	-	pheT	-	-	-	pheT	-	-	-	pheT	-	-
-	-	-	ihfA	-	-	ihfA	-	-	-	ihfA	-	-	ihfA	-	-	-	-	-	ihfA	-	-	ihfA	-	-	-	ihfA	-	-	-	ihfA	-	-	-	ihfA	-	-	-	ihfA	-
queA	-	-	-	-	queA	-	-	queA	-	-	-	-	queA	-	-	-	queA	-	-	-	queA	-	-	queA	-	-	-	-	queA	-	-	-	queA	-	-	-	queA	-	-
-	-	tgt	-	-	-	tgt	-	-	-	tgt	-	-	tgt	-	-	-	tgt	-	-	-	tgt	-	-	-	-	tgt	-	-	-	tgt	-	-	-	tgt	-	-	-	tgt	-
-	-	-	yajC	-	yajC	-	-	-	-	-	yajC	-	yajC	-	-	-	yajC	-	-	-	yajC	-	-	-	yajC	-	-	-	-	-	yajC	-	-	yajC	-	-	yajC	-	-
-	glyS	-	-	-	glyS	-	-	-	glyS	-	-	-	glyS	-	-	-	glyS	-	-	-	glyS	-	-	-	glyS	-	-	-	glyS	-	-	-	glyS	-	-	-	glyS	-	-
-	-	glyQ	-	-	-	glyQ	-	-	-	glyQ	-	-	-	glyQ	-	-	glyQ	-	-	-	-	-	glyQ	-	-	glyQ	-	-	-	glyQ	-	-	-	glyQ	-	-	-	glyQ	-
-	-	-	folE	-	folE	-	-	-	folE	-	-	-	folE	-	-	-	folE	-	-	-	folE	-	-	-	-	-	folE	-	-	-	folE	-	-	-	folE	-	folE	-	-
-	-	nfo	-	-	-	nfo	-	-	-	nfo	-	-	-	nfo	-	-	nfo	-	-	nfo	-	-	-	-	-	nfo	-	-	-	nfo	-	-	-	nfo	-	-	-	nfo	-
-	rplY	-	-	-	rplY	-	-	rplY	-	-	-	-	rplY	-	-	-	rplY	-	-	-	rplY	-	-	-	rplY	-	-	-	rplY	-	-	-	rplY	-	-	-	rplY	-	-
-	yabI	-	-	yabI	-	-	-	yabI	-	-	-	yabI	-	-	-	-	yabI	-	-	-	yabI	-	-	yabI	-	-	-	yabI	-	-	-	yabI	-	-	-	yabI	-	-	-
-	surA	-	-	-	surA	-	-	-	surA	-	-	-	surA	-	-	-	surA	-	-	-	surA	-	-	-	surA	-	-	-	surA	-	-	-	surA	-	-	-	surA	-	-
-	rsmA	-	-	-	rsmA	-	-	-	rsmA	-	-	-	rsmA	-	-	-	rsmA	-	-	-	rsmA	-	-	-	rsmA	-	-	-	rsmA	-	-	-	rsmA	-	-	-	rsmA	-	-
-	apaH	-	-	apaH	-	-	-	apaH	-	-	-	apaH	-	-	-	-	apaH	-	-	-	apaH	-	-	apaH	-	-	-	-	apaH	-	-	-	apaH	-	-	apaH	-	-	-
-	apaH	-	-	-	apaH	-	-	-	apaH	-	-	-	apaH	-	-	-	apaH	-	-	apaH	-	-	-	-	apaH	-	-	-	apaH	-	-	-	apaH	-	-	-	apaH	-	-
-	folA	-	-	-	folA	-	-	-	folA	-	-	-	folA	-	-	-	folA	-	-	-	folA	-	-	-	folA	-	-	folA	-	-	-	-	folA	-	-	-	folA	-	-
-	-	carB	-	-	-	carB	-	-	-	carB	-	-	-	carB	-	-	-	-	carB	-	-	carB	-	-	-	carB	-	-	-	carB	-	-	-	carB	-	-	-	carB	-
-	-	carA	-	-	-	carA	-	-	-	carA	-	-	-	carA	-	-	carA	-	-	carA	-	-	-	-	-	carA	-	-	-	carA	-	-	-	carA	-	-	-	carA	-
dapB	-	-	-	dapB	-	-	-	dapB	-	-	-	dapB	-	-	-	-	dapB	-	-	-	dapB	-	-	dapB	-	-	-	dapB	-	-	-	-	dapB	-	-	-	dapB	-	-
-	-	ispH	-	-	-	ispH	-	-	-	ispH	-	-	ispH	-	-	-	ispH	-	-	-	ispH	-	-	-	-	ispH	-	-	-	-	ispH	-	-	-	ispH	-	ispH	-	-
-	lspA	-	-	-	lspA	-	-	-	lspA	-	-	-	lspA	-	-	-	lspA	-	-	-	lspA	-	-	-	lspA	-	-	-	lspA	-	-	-	lspA	-	-	-	lspA	-	-
-	-	ileS	-	-	-	ileS	-	-	-	ileS	-	ileS	-	-	-	-	ileS	-	-	-	ileS	-	-	-	-	-	ileS	-	-	-	ileS	-	-	-	ileS	-	-	-	ileS
-	ribF	-	-	-	ribF	-	-	-	ribF	-	-	-	ribF	-	-	-	ribF	-	-	-	ribF	-	-	-	ribF	-	-	-	ribF	-	-	-	ribF	-	-	-	ribF	-	-
-	-	rpsT	-	-	-	rpsT	-	-	-	rpsT	-	-	-	-	rpsT	-	rpsT	-	-	-	-	-	rpsT	-	-	rpsT	-	-	-	rpsT	-	-	-	rpsT	-	-	-	-	rpsT
-	-	dnaJ	-	-	-	dnaJ	-	-	-	dnaJ	-	-	-	dnaJ	-	-	-	dnaJ	-	-	-	dnaJ	-	-	-	dnaJ	-	-	-	dnaJ	-	-	-	dnaJ	-	-	-	dnaJ	-
-	-	dnaK	-	-	-	dnaK	-	-	-	dnaK	-	-	-	dnaK	-	-	-	dnaK	-	-	-	dnaK	-	-	-	dnaK	-	-	-	dnaK	-	-	-	dnaK	-	-	-	dnaK	-
-	nuoA	-	-	-	-	nuoA	-	nuoA	-	-	-	nuoA	-	-	-	-	nuoA	-	-	-	nuoA	-	-	nuoA	-	-	-	-	-	nuoA	-	-	-	nuoA	-	-	nuoA	-	-
-	-	nuoB	-	-	-	nuoB	-	-	-	nuoB	-	-	-	nuoB	-	-	-	nuoB	-	nuoB	-	-	-	-	-	nuoB	-	-	-	nuoB	-	-	-	nuoB	-	-	-	nuoB	-
-	-	nuoC	-	-	-	nuoC	-	-	-	nuoC	-	-	-	nuoC	-	-	-	nuoC	-	-	-	nuoC	-	-	-	nuoC	-	-	-	nuoC	-	-	-	nuoC	-	-	-	nuoC	-
-	-	nuoE	-	-	-	nuoE	-	-	-	nuoE	-	-	nuoE	-	-	-	nuoE	-	-	-	-	nuoE	-	-	-	nuoE	-	-	-	-	nuoE	-	-	-	nuoE	-	-	nuoE	-
-	-	nuoF	-	-	-	nuoF	-	-	-	nuoF	-	-	-	nuoF	-	-	-	nuoF	-	-	-	nuoF	-	-	-	nuoF	-	-	-	nuoF	-	-	-	nuoF	-	-	-	nuoF	-
nuoG	-	-	-	nuoG	-	-	-	nuoG	-	-	-	nuoG	-	-	-	-	nuoG	-	-	-	nuoG	-	-	nuoG	-	-	-	nuoG	-	-	-	nuoG	-	-	-	nuoG	-	-	-
-	-	nuoH	-	-	-	nuoH	-	-	-	nuoH	-	-	-	nuoH	-	-	-	-	nuoH	-	-	nuoH	-	-	-	nuoH	-	-	-	nuoH	-	-	-	nuoH	-	-	-	nuoH	-
-	-	nuoI	-	-	-	nuoI	-	-	-	nuoI	-	-	-	nuoI	-	-	-	nuoI	-	-	-	nuoI	-	-	-	nuoI	-	-	-	nuoI	-	-	-	nuoI	-	-	-	nuoI	-
-	nuoJ	-	-	-	-	-	nuoJ	-	nuoJ	-	-	-	nuoJ	-	-	-	nuoJ	-	-	-	nuoJ	-	-	-	nuoJ	-	-	-	nuoJ	-	-	-	-	-	nuoJ	-	nuoJ	-	-
-	-	nuoK	-	-	-	nuoK	-	-	-	nuoK	-	-	-	nuoK	-	-	nuoK	-	-	-	nuoK	-	-	-	-	nuoK	-	-	-	nuoK	-	-	-	nuoK	-	-	-	-	nuoK
-	nuoL	-	-	-	nuoL	-	-	-	nuoL	-	-	-	nuoL	-	-	-	nuoL	-	-	-	nuoL	-	-	-	nuoL	-	-	-	nuoL	-	-	-	nuoL	-	-	-	nuoL	-	-
-	nuoM	-	-	-	nuoM	-	-	-	nuoM	-	-	-	nuoM	-	-	-	nuoM	-	-	-	nuoM	-	-	-	nuoM	-	-	-	nuoM	-	-	-	nuoM	-	-	-	nuoM	-	-
-	nuoN	-	-	-	nuoN	-	-	-	nuoN	-	-	-	nuoN	-	-	-	nuoN	-	-	-	nuoN	-	-	-	nuoN	-	-	-	nuoN	-	-	-	nuoN	-	-	-	nuoN	-	-
-	alx	-	-	-	alx	-	-	-	alx	-	-	-	alx	-	-	-	alx	-	-	-	alx	-	-	-	alx	-	-	-	alx	-	-	-	alx	-	-	-	alx	-	-
folC	-	-	-	folC	-	-	-	folC	-	-	-	folC	-	-	-	-	folC	-	-	-	folC	-	-	-	folC	-	-	-	folC	-	-	folC	-	-	-	-	folC	-	-
-	cvpA	-	-	-	cvpA	-	-	-	cvpA	-	-	-	cvpA	-	-	-	cvpA	-	-	-	cvpA	-	-	-	cvpA	-	-	-	cvpA	-	-	-	cvpA	-	-	-	cvpA	-	-
-	cvpA	-	-	-	cvpA	-	-	-	cvpA	-	-	-	cvpA	-	-	-	cvpA	-	-	-	cvpA	-	-	-	cvpA	-	-	-	cvpA	-	-	-	cvpA	-	-	-	cvpA	-	-
-	-	prs	-	-	-	prs	-	-	-	prs	-	-	-	prs	-	-	-	-	prs	-	-	prs	-	-	-	prs	-	-	-	prs	-	-	-	prs	-	-	-	prs	-
ispE	-	-	-	ispE	-	-	-	ispE	-	-	-	-	ispE	-	-	-	ispE	-	-	-	ispE	-	-	-	ispE	-	-	-	ispE	-	-	ispE	-	-	-	-	ispE	-	-
-	-	prfA	-	-	-	prfA	-	-	-	prfA	-	-	-	prfA	-	-	-	prfA	-	-	-	prfA	-	-	-	prfA	-	-	-	prfA	-	-	-	prfA	-	-	-	prfA	-
prmC	-	-	-	prmC	-	-	-	prmC	-	-	-	prmC	-	-	-	-	prmC	-	-	-	prmC	-	-	-	prmC	-	-	-	prmC	-	-	-	prmC	-	-	-	prmC	-	-
-	-	ychA	-	-	-	ychA	-	-	-	ychA	-	-	-	ychA	-	-	ychA	-	-	-	ychA	-	-	-	-	ychA	-	-	-	ychA	-	-	-	ychA	-	-	-	ychA	-
-	-	nadE	-	-	-	nadE	-	-	-	nadE	-	-	nadE	-	-	-	nadE	-	-	-	nadE	-	-	-	-	-	nadE	-	-	nadE	-	-	-	nadE	-	-	-	nadE	-
-	-	ackA	-	-	-	ackA	-	-	-	ackA	-	ackA	-	-	-	-	ackA	-	-	-	ackA	-	-	-	-	ackA	-	-	-	-	ackA	-	-	ackA	-	-	-	-	ackA
-	pta	-	-	-	pta	-	-	-	pta	-	-	pta	-	-	-	-	pta	-	-	-	pta	-	-	-	pta	-	-	-	pta	-	-	-	pta	-	-	-	pta	-	-
-	yfaE	-	-	-	yfaE	-	-	-	yfaE	-	-	-	yfaE	-	-	-	yfaE	-	-	-	yfaE	-	-	yfaE	-	-	-	-	yfaE	-	-	-	yfaE	-	-	-	yfaE	-	-
-	-	nrdB	-	-	-	-	nrdB	-	-	nrdB	-	-	-	nrdB	-	-	nrdB	-	-	-	nrdB	-	-	-	-	nrdB	-	-	-	nrdB	-	-	-	nrdB	-	-	-	-	nrdB
-	-	nrdA	-	-	-	nrdA	-	-	-	nrdA	-	-	-	nrdA	-	-	nrdA	-	-	-	nrdA	-	-	-	-	nrdA	-	-	-	nrdA	-	-	-	nrdA	-	-	-	nrdA	-
-	-	gyrA	-	-	-	gyrA	-	-	-	gyrA	-	-	-	gyrA	-	-	-	-	gyrA	-	-	gyrA	-	-	-	gyrA	-	-	-	gyrA	-	-	-	gyrA	-	-	-	gyrA	-
ahpC	-	-	-	ahpC	-	-	-	ahpC	-	-	-	ahpC	-	-	-	-	ahpC	-	-	ahpC	-	-	-	ahpC	-	-	-	ahpC	-	-	-	ahpC	-	-	-	ahpC	-	-	-
-	ung	-	-	-	ung	-	-	-	ung	-	-	ung	-	-	-	-	ung	-	-	-	ung	-	-	-	ung	-	-	-	ung	-	-	-	ung	-	-	-	ung	-	-
-	grpE	-	-	-	grpE	-	-	-	grpE	-	-	-	grpE	-	-	-	grpE	-	-	-	grpE	-	-	-	grpE	-	-	-	grpE	-	-	-	grpE	-	-	-	grpE	-	-
-	-	nadK	-	-	-	nadK	-	-	-	nadK	-	-	-	nadK	-	-	nadK	-	-	-	nadK	-	-	-	-	nadK	-	-	-	nadK	-	-	-	nadK	-	-	-	nadK	-
-	bamE	-	-	-	bamE	-	-	-	bamE	-	-	-	bamE	-	-	-	bamE	-	-	-	bamE	-	-	-	bamE	-	-	-	bamE	-	-	-	bamE	-	-	-	bamE	-	-
-	-	grxD	-	-	-	grxD	-	-	-	grxD	-	-	-	grxD	-	-	-	-	grxD	-	grxD	-	-	-	-	grxD	-	-	-	grxD	-	-	-	grxD	-	-	-	grxD	-
-	-	rnt	-	-	-	rnt	-	-	-	rnt	-	-	-	rnt	-	-	-	rnt	-	-	-	rnt	-	-	-	rnt	-	-	-	rnt	-	-	-	rnt	-	-	-	rnt	-
-	-	sodA	-	-	-	sodA	-	-	-	sodA	-	-	-	-	sodA	-	sodA	-	-	-	sodA	-	-	-	-	-	sodA	-	-	-	sodA	-	-	sodA	-	-	-	-	sodA
-	pth	-	-	-	pth	-	-	-	pth	-	-	-	pth	-	-	-	pth	-	-	-	pth	-	-	-	pth	-	-	-	pth	-	-	-	pth	-	-	-	pth	-	-
-	-	-	ychF	-	-	-	ychF	-	-	-	ychF	ychF	-	-	-	-	ychF	-	-	-	ychF	-	-	-	-	ychF	-	-	-	-	ychF	-	-	-	ychF	-	-	-	ychF
-	-	thrC	-	-	-	thrC	-	-	-	thrC	-	-	-	thrC	-	-	-	-	thrC	-	-	thrC	-	-	-	-	thrC	-	-	thrC	-	-	-	thrC	-	-	-	-	thrC
-	-	thrB	-	-	-	thrB	-	-	-	thrB	-	-	-	thrB	-	thrB	-	-	-	thrB	-	-	-	-	-	thrB	-	-	-	thrB	-	-	-	thrB	-	-	-	thrB	-
-	thrA	-	-	-	-	-	thrA	-	-	thrA	-	thrA	-	-	-	-	thrA	-	-	-	thrA	-	-	-	thrA	-	-	-	-	-	thrA	-	thrA	-	-	-	thrA	-	-
-	-	hpt	-	-	-	-	hpt	-	-	hpt	-	-	hpt	-	-	-	hpt	-	-	-	hpt	-	-	-	-	hpt	-	-	-	-	hpt	-	-	-	hpt	-	-	-	hpt
-	panC	-	-	-	panC	-	-	-	panC	-	-	-	panC	-	-	-	panC	-	-	-	panC	-	-	-	panC	-	-	-	panC	-	-	-	panC	-	-	-	panC	-	-
panB	-	-	-	-	-	panB	-	-	-	panB	-	-	panB	-	-	-	panB	-	-	-	panB	-	-	-	-	panB	-	-	-	panB	-	-	-	panB	-	-	panB	-	-
-	pcnB	-	-	-	pcnB	-	-	-	pcnB	-	-	-	pcnB	-	-	-	pcnB	-	-	-	pcnB	-	-	-	pcnB	-	-	-	pcnB	-	-	-	pcnB	-	-	-	pcnB	-	-
-	pcnB	-	-	-	pcnB	-	-	-	pcnB	-	-	-	pcnB	-	-	-	pcnB	-	-	-	-	pcnB	-	-	pcnB	-	-	-	pcnB	-	-	-	pcnB	-	-	-	pcnB	-	-
-	pcnB	-	-	-	pcnB	-	-	-	pcnB	-	-	-	pcnB	-	-	-	pcnB	-	-	-	pcnB	-	-	-	pcnB	-	-	-	pcnB	-	-	-	pcnB	-	-	-	pcnB	-	-
-	-	dksA	-	-	-	dksA	-	-	-	dksA	-	-	-	dksA	-	-	dksA	-	-	-	-	-	dksA	-	-	dksA	-	-	-	dksA	-	-	-	dksA	-	-	-	dksA	-
truA	-	-	-	-	-	truA	-	-	-	truA	-	truA	-	-	-	-	truA	-	-	truA	-	-	-	truA	-	-	-	truA	-	-	-	truA	-	-	-	truA	-	-	-
-	mrcB	-	-	-	mrcB	-	-	mrcB	-	-	-	mrcB	-	-	-	-	mrcB	-	-	-	mrcB	-	-	-	mrcB	-	-	-	-	-	mrcB	-	mrcB	-	-	-	mrcB	-	-
-	-	secA	-	-	-	secA	-	-	-	secA	-	-	-	secA	-	-	-	-	secA	-	secA	-	-	-	-	secA	-	-	-	secA	-	-	-	secA	-	-	-	-	secA
-	mutT	-	-	-	mutT	-	-	-	mutT	-	-	-	mutT	-	-	-	mutT	-	-	-	mutT	-	-	-	mutT	-	-	-	mutT	-	-	-	mutT	-	-	-	mutT	-	-
-	coaE	-	-	-	coaE	-	-	-	coaE	-	-	-	coaE	-	-	-	coaE	-	-	-	coaE	-	-	-	coaE	-	-	-	coaE	-	-	-	coaE	-	-	-	coaE	-	-
-	-	guaC	-	-	-	guaC	-	-	-	guaC	-	-	-	guaC	-	-	guaC	-	-	-	guaC	-	-	-	-	guaC	-	-	-	guaC	-	-	-	guaC	-	-	-	guaC	-
-	-	aceE	-	-	-	aceE	-	-	-	aceE	-	-	-	aceE	-	-	-	-	aceE	-	-	aceE	-	-	-	aceE	-	-	-	aceE	-	-	-	aceE	-	-	-	aceE	-
-	aceF	-	-	-	aceF	-	-	-	aceF	-	-	aceF	-	-	-	-	aceF	-	-	-	aceF	-	-	aceF	-	-	-	-	aceF	-	-	-	aceF	-	-	-	aceF	-	-
-	-	lpd	-	-	-	lpd	-	-	-	lpd	-	lpd	-	-	-	-	lpd	-	-	lpd	-	-	-	-	-	lpd	-	-	-	lpd	-	-	-	lpd	-	-	-	lpd	-
-	-	-	speD	-	-	speD	-	-	-	speD	-	-	speD	-	-	-	speD	-	-	-	speD	-	-	-	-	-	speD	-	-	speD	-	-	-	-	speD	-	speD	-	-
-	-	-	speE	-	-	-	speE	-	-	speE	-	-	speE	-	-	-	speE	-	-	-	speE	-	-	-	-	-	speE	-	-	-	speE	-	-	-	speE	-	speE	-	-
-	mtn	-	-	-	mtn	-	-	-	mtn	-	-	-	mtn	-	-	-	mtn	-	-	-	mtn	-	-	-	mtn	-	-	-	mtn	-	-	-	mtn	-	-	-	mtn	-	-
-	-	-	erpA	-	-	-	erpA	-	-	erpA	-	-	-	-	erpA	-	erpA	-	-	-	-	-	erpA	-	-	-	erpA	-	-	-	erpA	-	-	-	erpA	-	-	-	erpA
-	-	ftsZ	-	-	-	ftsZ	-	-	-	ftsZ	-	-	-	ftsZ	-	-	-	ftsZ	-	-	-	ftsZ	-	-	-	ftsZ	-	-	-	ftsZ	-	-	-	ftsZ	-	-	-	ftsZ	-
-	-	ftsA	-	-	-	ftsA	-	-	-	ftsA	-	-	-	ftsA	-	-	ftsA	-	-	-	ftsA	-	-	-	-	ftsA	-	-	-	ftsA	-	-	-	ftsA	-	-	-	ftsA	-
ddlB	-	-	-	ddlB	-	-	-	ddlB	-	-	-	ddlB	-	-	-	-	ddlB	-	-	-	ddlB	-	-	ddlB	-	-	-	ddlB	-	-	-	ddlB	-	-	-	ddlB	-	-	-
-	murC	-	-	-	murC	-	-	-	murC	-	-	murC	-	-	-	-	murC	-	-	-	murC	-	-	-	murC	-	-	-	murC	-	-	-	murC	-	-	-	murC	-	-
murG	-	-	-	murG	-	-	-	murG	-	-	-	murG	-	-	-	-	murG	-	-	-	murG	-	-	murG	-	-	-	murG	-	-	-	murG	-	-	-	murG	-	-	-
-	-	ftsW	-	-	-	ftsW	-	-	-	ftsW	-	ftsW	-	-	-	-	ftsW	-	-	-	ftsW	-	-	-	-	ftsW	-	-	-	ftsW	-	-	-	-	ftsW	-	-	-	ftsW
-	murD	-	-	-	murD	-	-	-	murD	-	-	murD	-	-	-	-	murD	-	-	-	murD	-	-	-	murD	-	-	-	murD	-	-	-	murD	-	-	-	murD	-	-
-	mraY	-	-	-	-	-	mraY	-	-	-	mraY	-	mraY	-	-	-	mraY	-	-	-	mraY	-	-	-	-	-	mraY	-	-	-	mraY	-	mraY	-	-	-	mraY	-	-
-	-	-	murF	-	murF	-	-	murF	-	-	-	murF	-	-	-	-	murF	-	-	-	murF	-	-	-	-	-	murF	-	murF	-	-	-	-	murF	-	-	murF	-	-
-	murF	-	-	-	-	-	murF	-	murF	-	-	-	murF	-	-	-	murF	-	-	-	murF	-	-	-	murF	-	-	-	murF	-	-	-	murF	-	-	-	-	murF	-
murE	-	-	-	-	murE	-	-	murE	-	-	-	-	murE	-	-	-	murE	-	-	-	murE	-	-	murE	-	-	-	-	murE	-	-	-	murE	-	-	-	murE	-	-
ftsI	-	-	-	-	-	ftsI	-	-	-	ftsI	-	ftsI	-	-	-	-	ftsI	-	-	-	ftsI	-	-	-	-	ftsI	-	-	-	ftsI	-	-	-	ftsI	-	-	-	ftsI	-
-	ftsL	-	-	-	ftsL	-	-	-	ftsL	-	-	-	ftsL	-	-	-	ftsL	-	-	-	ftsL	-	-	-	ftsL	-	-	-	ftsL	-	-	-	ftsL	-	-	-	ftsL	-	-
-	rsmH	-	-	-	rsmH	-	-	-	-	rsmH	-	rsmH	-	-	-	-	rsmH	-	-	-	rsmH	-	-	-	-	rsmH	-	-	rsmH	-	-	-	rsmH	-	-	-	-	-	rsmH
-	-	ilvH	-	-	-	ilvH	-	-	-	ilvH	-	ilvH	-	-	-	-	ilvH	-	-	-	-	-	ilvH	-	-	ilvH	-	-	-	ilvH	-	-	-	ilvH	-	-	-	ilvH	-
-	-	ilvI	-	-	-	ilvI	-	-	-	ilvI	-	-	-	ilvI	-	-	-	ilvI	-	-	-	ilvI	-	-	-	ilvI	-	-	-	ilvI	-	-	-	ilvI	-	-	-	ilvI	-
-	ftp	-	-	-	ftp	-	-	ftp	-	-	-	-	ftp	-	-	-	ftp	-	-	-	ftp	-	-	ftp	-	-	-	-	ftp	-	-	-	ftp	-	-	-	ftp	-	-
-	ftp	-	-	-	ftp	-	-	-	ftp	-	-	-	ftp	-	-	-	ftp	-	-	-	ftp	-	-	-	ftp	-	-	-	ftp	-	-	-	ftp	-	-	-	ftp	-	-
-	-	degP	-	-	-	degP	-	-	-	degP	-	-	-	degP	-	-	degP	-	-	-	degP	-	-	-	-	degP	-	-	-	degP	-	-	-	degP	-	-	-	degP	-
-	-	dapD	-	-	-	dapD	-	-	-	dapD	-	-	-	dapD	-	-	-	-	dapD	-	-	dapD	-	-	-	dapD	-	-	-	dapD	-	-	-	dapD	-	-	-	-	dapD
-	-	map	-	-	-	map	-	-	-	map	-	-	-	map	-	-	map	-	-	-	-	map	-	-	-	map	-	-	-	map	-	-	-	map	-	-	-	map	-
-	-	rpsB	-	-	-	rpsB	-	-	-	rpsB	-	-	-	rpsB	-	-	-	-	rpsB	-	-	rpsB	-	-	-	rpsB	-	-	-	rpsB	-	-	-	rpsB	-	-	-	rpsB	-
tsf	-	-	-	tsf	-	-	-	tsf	-	-	-	tsf	-	-	-	-	tsf	-	-	-	tsf	-	-	-	tsf	-	-	tsf	-	-	-	tsf	-	-	-	-	tsf	-	-
-	-	pyrH	-	-	-	pyrH	-	-	-	pyrH	-	-	-	pyrH	-	-	pyrH	-	-	-	pyrH	-	-	-	-	pyrH	-	-	-	pyrH	-	-	-	pyrH	-	-	-	pyrH	-
-	frr	-	-	-	frr	-	-	-	-	frr	-	-	frr	-	-	-	frr	-	-	-	frr	-	-	-	frr	-	-	-	frr	-	-	-	frr	-	-	-	frr	-	-
-	-	dxr	-	-	-	dxr	-	-	-	dxr	-	-	dxr	-	-	-	dxr	-	-	-	dxr	-	-	-	-	dxr	-	-	-	dxr	-	-	-	dxr	-	-	-	dxr	-
-	-	uppS	-	-	-	uppS	-	-	-	uppS	-	uppS	-	-	-	-	uppS	-	-	-	uppS	-	-	-	uppS	-	-	-	-	uppS	-	-	-	-	uppS	-	uppS	-	-
-	bamA	-	-	-	bamA	-	-	-	bamA	-	-	-	bamA	-	-	-	bamA	-	-	-	bamA	-	-	-	bamA	-	-	-	bamA	-	-	-	bamA	-	-	-	bamA	-	-
-	fabZ	-	-	-	fabZ	-	-	-	fabZ	-	-	-	fabZ	-	-	-	fabZ	-	-	-	fabZ	-	-	-	fabZ	-	-	-	-	-	fabZ	-	fabZ	-	-	-	fabZ	-	-
-	-	-	dnaE	-	-	dnaE	-	-	-	dnaE	-	-	-	-	dnaE	-	dnaE	-	-	-	dnaE	-	-	-	-	-	dnaE	-	-	-	dnaE	-	-	-	dnaE	-	-	-	dnaE
-	proS	-	-	-	proS	-	-	-	proS	-	-	-	proS	-	-	-	proS	-	-	-	proS	-	-	-	proS	-	-	-	proS	-	-	-	proS	-	-	-	proS	-	-
flhB	-	-	-	flhB	-	-	-	flhB	-	-	-	-	flhB	-	-	-	flhB	-	-	-	flhB	-	-	-	flhB	-	-	-	flhB	-	-	-	flhB	-	-	-	flhB	-	-
-	flhB	-	-	-	flhB	-	-	-	flhB	-	-	-	flhB	-	-	-	flhB	-	-	-	flhB	-	-	-	flhB	-	-	-	flhB	-	-	-	flhB	-	-	-	flhB	-	-
-	-	flhA	-	-	-	flhA	-	-	-	flhA	-	-	-	flhA	-	-	flhA	-	-	flhA	-	-	-	-	-	flhA	-	-	-	flhA	-	-	-	flhA	-	-	-	flhA	-
-	-	-	argS	-	argS	-	-	argS	-	-	-	-	argS	-	-	-	argS	-	-	-	argS	-	-	-	argS	-	-	-	-	-	argS	-	argS	-	-	-	argS	-	-
-	gloB	-	-	gloB	-	-	-	gloB	-	-	-	-	gloB	-	-	-	gloB	-	-	-	gloB	-	-	-	gloB	-	-	-	gloB	-	-	-	gloB	-	-	-	gloB	-	-
rnhA	-	-	-	-	-	rnhA	-	rnhA	-	-	-	-	-	rnhA	-	-	rnhA	-	-	-	-	-	rnhA	-	-	rnhA	-	rnhA	-	-	-	-	-	rnhA	-	-	-	rnhA	-
-	dnaQ	-	-	-	dnaQ	-	-	-	dnaQ	-	-	-	dnaQ	-	-	-	dnaQ	-	-	-	dnaQ	-	-	-	dnaQ	-	-	-	dnaQ	-	-	-	dnaQ	-	-	-	dnaQ	-	-
-	-	-	gmhA	-	-	-	gmhA	-	-	gmhA	-	-	gmhA	-	-	-	gmhA	-	-	-	gmhA	-	-	-	-	gmhA	-	-	-	-	gmhA	-	-	gmhA	-	-	-	-	gmhA
-	-	gpt	-	-	-	gpt	-	-	-	gpt	-	-	-	gpt	-	-	gpt	-	-	-	gpt	-	-	-	-	gpt	-	-	-	gpt	-	-	-	gpt	-	-	-	gpt	-
-	grpE	-	-	-	grpE	-	-	-	grpE	-	-	-	grpE	-	-	-	grpE	-	-	-	grpE	-	-	-	grpE	-	-	-	grpE	-	-	-	grpE	-	-	-	grpE	-	-
-	yfjF	-	-	-	yfjF	-	-	-	yfjF	-	-	-	yfjF	-	-	-	yfjF	-	-	-	yfjF	-	-	-	yfjF	-	-	-	yfjF	-	-	-	yfjF	-	-	-	yfjF	-	-
-	smpB	-	-	-	smpB	-	-	-	smpB	-	-	-	smpB	-	-	-	smpB	-	-	-	smpB	-	-	-	smpB	-	-	-	smpB	-	-	-	smpB	-	-	-	smpB	-	-
tadA	-	-	-	-	tadA	-	-	tadA	-	-	-	-	tadA	-	-	-	tadA	-	-	-	tadA	-	-	-	tadA	-	-	-	tadA	-	-	-	tadA	-	-	-	tadA	-	-
-	acpS	-	-	-	acpS	-	-	-	acpS	-	-	-	acpS	-	-	-	acpS	-	-	-	acpS	-	-	-	acpS	-	-	-	acpS	-	-	-	acpS	-	-	-	acpS	-	-
-	era	-	-	-	era	-	-	-	era	-	-	-	era	-	-	-	era	-	-	-	era	-	-	-	era	-	-	-	era	-	-	-	era	-	-	-	era	-	-
-	-	rnc	-	-	-	rnc	-	-	-	rnc	-	-	-	rnc	-	-	-	rnc	-	-	-	rnc	-	-	-	rnc	-	-	-	rnc	-	-	-	rnc	-	-	-	rnc	-
-	lepB	-	-	-	lepB	-	-	-	lepB	-	-	-	lepB	-	-	-	lepB	-	-	-	lepB	-	-	-	lepB	-	-	-	lepB	-	-	-	lepB	-	-	-	lepB	-	-
-	-	lepA	-	-	-	lepA	-	-	-	lepA	-	-	-	lepA	-	-	-	-	lepA	-	-	lepA	-	-	-	lepA	-	-	-	lepA	-	-	-	lepA	-	-	-	-	lepA
-	-	-	mnmA	-	-	mnmA	-	-	-	mnmA	-	-	-	mnmA	-	-	mnmA	-	-	-	mnmA	-	-	-	-	mnmA	-	-	-	-	mnmA	-	-	-	mnmA	-	-	-	mnmA
-	hflD	-	-	-	hflD	-	-	-	hflD	-	-	-	hflD	-	-	-	hflD	-	-	-	hflD	-	-	-	hflD	-	-	-	hflD	-	-	-	hflD	-	-	-	hflD	-	-
-	-	-	purB	-	-	-	purB	-	-	purB	-	-	-	purB	-	-	purB	-	-	-	purB	-	-	-	-	-	purB	-	-	-	purB	-	-	-	purB	-	-	-	purB
-	emtA	-	-	-	emtA	-	-	-	emtA	-	-	-	emtA	-	-	-	emtA	-	-	-	emtA	-	-	-	emtA	-	-	-	emtA	-	-	-	emtA	-	-	-	emtA	-	-
-	fabI	-	-	fabI	-	-	-	fabI	-	-	-	-	-	fabI	-	-	fabI	-	-	-	fabI	-	-	fabI	-	-	-	-	fabI	-	-	-	fabI	-	-	-	fabI	-	-
rnb	-	-	-	-	-	rnb	-	-	-	rnb	-	rnb	-	-	-	-	rnb	-	-	-	rnb	-	-	-	-	rnb	-	-	-	rnb	-	-	-	rnb	-	-	-	-	rnb
-	-	ychE	-	-	-	ychE	-	-	-	-	ychE	-	-	ychE	-	-	ychE	-	-	-	ychE	-	-	-	-	ychE	-	-	-	-	ychE	-	-	ychE	-	-	-	-	ychE
-	lipB	-	-	-	lipB	-	-	-	lipB	-	-	-	lipB	-	-	-	lipB	-	-	-	lipB	-	-	-	lipB	-	-	-	lipB	-	-	-	lipB	-	-	-	lipB	-	-
-	-	lipA	-	-	-	lipA	-	-	-	lipA	-	-	-	lipA	-	-	-	-	lipA	lipA	-	-	-	-	-	lipA	-	-	-	lipA	-	-	-	lipA	-	-	-	lipA	-
pyrF	-	-	-	-	pyrF	-	-	-	pyrF	-	-	-	pyrF	-	-	-	pyrF	-	-	-	pyrF	-	-	-	pyrF	-	-	-	pyrF	-	-	pyrF	-	-	-	-	pyrF	-	-
-	-	ribA	-	-	-	ribA	-	-	-	ribA	-	-	-	ribA	-	-	ribA	-	-	-	ribA	-	-	-	-	ribA	-	-	-	ribA	-	-	-	ribA	-	-	-	ribA	-
-	hns	-	-	-	hns	-	-	-	-	-	hns	-	hns	-	-	-	hns	-	-	-	hns	-	-	-	hns	-	-	-	hns	-	-	-	hns	-	-	-	hns	-	-
-	-	clsA	-	-	-	clsA	-	-	-	clsA	-	-	-	clsA	-	-	clsA	-	-	-	clsA	-	-	-	-	clsA	-	-	-	clsA	-	-	-	clsA	-	-	-	clsA	-
-	sppA	-	-	-	sppA	-	-	-	sppA	-	-	-	sppA	-	-	-	sppA	-	-	-	sppA	-	-	-	sppA	-	-	-	sppA	-	-	-	sppA	-	-	-	sppA	-	-
-	-	yciA	-	-	-	yciA	-	-	-	yciA	-	-	-	yciA	-	-	yciA	-	-	yciA	-	-	-	-	-	yciA	-	-	-	yciA	-	-	-	yciA	-	-	-	yciA	-
-	yciB	-	-	-	yciB	-	-	-	yciB	-	-	-	yciB	-	-	-	yciB	-	-	-	yciB	-	-	-	yciB	-	-	-	yciB	-	-	-	yciB	-	-	-	yciB	-	-
-	yciC	-	-	-	yciC	-	-	-	yciC	-	-	-	yciC	-	-	-	yciC	-	-	-	yciC	-	-	-	yciC	-	-	-	yciC	-	-	-	yciC	-	-	-	yciC	-	-
trpA	-	-	-	-	-	-	trpA	-	trpA	-	-	-	trpA	-	-	-	trpA	-	-	-	trpA	-	-	-	-	trpA	-	-	-	trpA	-	-	-	trpA	-	-	trpA	-	-
-	-	trpB	-	-	-	trpB	-	-	-	trpB	-	-	-	trpB	-	-	trpB	-	-	-	-	trpB	-	-	-	trpB	-	-	-	trpB	-	-	-	trpB	-	-	-	trpB	-
-	trpC	-	-	-	trpC	-	-	-	trpC	-	-	-	trpC	-	-	-	trpC	-	-	-	trpC	-	-	-	trpC	-	-	-	-	-	trpC	-	-	-	trpC	-	trpC	-	-
trpD	-	-	-	trpD	-	-	-	-	trpD	-	-	trpD	-	-	-	-	trpD	-	-	-	trpD	-	-	trpD	-	-	-	trpD	-	-	-	trpD	-	-	-	-	trpD	-	-
-	yedA	-	-	-	yedA	-	-	-	yedA	-	-	-	yedA	-	-	-	yedA	-	-	-	yedA	-	-	-	yedA	-	-	-	yedA	-	-	-	yedA	-	-	-	yedA	-	-
-	yedA	-	-	-	yedA	-	-	-	yedA	-	-	-	yedA	-	-	-	yedA	-	-	-	yedA	-	-	yedA	-	-	-	-	yedA	-	-	-	yedA	-	-	-	yedA	-	-
-	rluB	-	-	-	rluB	-	-	rluB	-	-	-	rluB	-	-	-	-	rluB	-	-	-	rluB	-	-	-	rluB	-	-	-	rluB	-	-	-	rluB	-	-	-	rluB	-	-
-	sohB	-	-	-	sohB	-	-	-	sohB	-	-	-	sohB	-	-	-	sohB	-	-	-	sohB	-	-	-	sohB	-	-	-	sohB	-	-	-	sohB	-	-	-	sohB	-	-
-	topA	-	-	-	-	topA	-	-	-	topA	-	-	topA	-	-	-	topA	-	-	-	topA	-	-	-	-	topA	-	-	-	topA	-	-	topA	-	-	-	-	-	topA
-	suhB	-	-	-	suhB	-	-	-	suhB	-	-	-	suhB	-	-	-	suhB	-	-	-	suhB	-	-	-	suhB	-	-	-	suhB	-	-	-	suhB	-	-	-	suhB	-	-
-	suhB	-	-	-	suhB	-	-	-	suhB	-	-	-	suhB	-	-	-	suhB	-	-	-	suhB	-	-	-	suhB	-	-	-	suhB	-	-	-	suhB	-	-	-	suhB	-	-
-	rlmN	-	-	-	-	-	rlmN	-	-	-	rlmN	rlmN	-	-	-	-	rlmN	-	-	-	rlmN	-	-	-	rlmN	-	-	-	-	-	rlmN	-	-	-	rlmN	-	-	-	rlmN
-	-	ispG	-	-	-	ispG	-	-	-	ispG	-	ispG	-	-	-	-	ispG	-	-	-	ispG	-	-	-	-	ispG	-	-	-	ispG	-	-	-	ispG	-	-	-	-	ispG
-	hisS	-	-	-	hisS	-	-	-	hisS	-	-	hisS	-	-	-	-	hisS	-	-	-	hisS	-	-	-	hisS	-	-	-	hisS	-	-	-	hisS	-	-	-	hisS	-	-
-	-	glyA	-	-	-	glyA	-	-	-	glyA	-	-	-	glyA	-	-	-	-	glyA	-	-	glyA	-	-	-	glyA	-	-	-	glyA	-	-	-	glyA	-	-	-	glyA	-
-	bioD	-	-	-	bioD	-	-	bioD	-	-	-	bioD	-	-	-	-	bioD	-	-	-	bioD	-	-	-	bioD	-	-	-	bioD	-	-	bioD	-	-	-	-	bioD	-	-
-	bioC	-	-	-	bioC	-	-	-	bioC	-	-	bioC	-	-	-	-	bioC	-	-	-	bioC	-	-	-	bioC	-	-	-	bioC	-	-	-	bioC	-	-	-	bioC	-	-
-	bioF	-	-	-	bioF	-	-	-	bioF	-	-	bioF	-	-	-	-	bioF	-	-	-	bioF	-	-	-	bioF	-	-	-	bioF	-	-	-	bioF	-	-	-	bioF	-	-
-	-	bioB	-	-	-	bioB	-	-	-	bioB	-	-	-	bioB	-	-	bioB	-	-	-	bioB	-	-	-	-	bioB	-	-	-	bioB	-	-	-	bioB	-	-	-	bioB	-
-	-	bioA	-	-	-	bioA	-	-	-	bioA	-	-	-	bioA	-	-	bioA	-	-	-	bioA	-	-	-	-	bioA	-	-	-	bioA	-	-	-	bioA	-	-	-	bioA	-
pgl	-	-	-	-	pgl	-	-	-	pgl	-	-	-	pgl	-	-	-	pgl	-	-	-	pgl	-	-	-	pgl	-	-	-	pgl	-	-	-	pgl	-	-	-	pgl	-	-
-	mfd	-	-	-	mfd	-	-	-	mfd	-	-	mfd	-	-	-	-	mfd	-	-	-	mfd	-	-	-	mfd	-	-	-	mfd	-	-	-	mfd	-	-	-	mfd	-	-
-	lolC	-	-	-	lolC	-	-	-	lolC	-	-	-	lolC	-	-	-	lolC	-	-	-	lolC	-	-	-	lolC	-	-	-	lolC	-	-	-	lolC	-	-	-	lolC	-	-
lolD	-	-	-	-	lolD	-	-	-	lolD	-	-	-	lolD	-	-	-	lolD	-	-	-	lolD	-	-	-	lolD	-	-	-	lolD	-	-	-	lolD	-	-	-	lolD	-	-
-	lolE	-	-	-	lolE	-	-	-	lolE	-	-	-	lolE	-	-	-	lolE	-	-	-	lolE	-	-	-	lolE	-	-	-	lolE	-	-	-	lolE	-	-	-	lolE	-	-
-	lolE	-	-	-	lolE	-	-	-	lolE	-	-	-	lolE	-	-	-	lolE	-	-	-	lolE	-	-	-	lolE	-	-	-	lolE	-	-	-	lolE	-	-	-	lolE	-	-
-	-	gapA	-	-	-	gapA	-	-	-	gapA	-	-	-	gapA	-	-	-	gapA	-	-	-	gapA	-	-	-	gapA	-	-	-	gapA	-	-	-	gapA	-	-	-	gapA	-
-	queF	-	-	-	queF	-	-	-	queF	-	-	-	queF	-	-	-	queF	-	-	-	queF	-	-	queF	-	-	-	-	queF	-	-	-	queF	-	-	-	queF	-	-
-	-	fldA	-	-	-	-	fldA	-	-	-	fldA	-	-	fldA	-	-	fldA	-	-	-	fldA	-	-	-	-	-	fldA	-	-	-	fldA	fldA	-	-	-	-	-	-	fldA
-	phr	-	-	-	phr	-	-	-	phr	-	-	-	phr	-	-	-	phr	-	-	-	phr	-	-	-	phr	-	-	-	phr	-	-	-	phr	-	-	-	phr	-	-
-	ybgI	-	-	-	-	ybgI	-	-	-	ybgI	-	ybgI	-	-	-	-	ybgI	-	-	-	ybgI	-	-	-	-	-	ybgI	-	-	-	ybgI	-	-	-	ybgI	-	ybgI	-	-
sucA	-	-	-	-	sucA	-	-	sucA	-	-	-	-	sucA	-	-	-	sucA	-	-	-	sucA	-	-	-	sucA	-	-	-	sucA	-	-	-	sucA	-	-	-	sucA	-	-
-	sucB	-	-	-	-	-	sucB	sucB	-	-	-	-	-	sucB	-	-	sucB	-	-	-	sucB	-	-	-	sucB	-	-	-	sucB	-	-	-	-	-	sucB	-	sucB	-	-
-	pal	-	-	-	pal	-	-	-	pal	-	-	-	pal	-	-	-	pal	-	-	-	pal	-	-	-	pal	-	-	-	pal	-	-	-	pal	-	-	-	pal	-	-
gpmA	-	-	-	-	gpmA	-	-	gpmA	-	-	-	gpmA	-	-	-	-	-	-	gpmA	gpmA	-	-	-	-	gpmA	-	-	-	-	-	gpmA	-	-	gpmA	-	-	gpmA	-	-
-	-	pfkA	-	-	-	pfkA	-	-	-	pfkA	-	-	-	pfkA	-	-	-	-	pfkA	-	-	pfkA	-	-	-	pfkA	-	-	-	pfkA	-	-	-	pfkA	-	-	-	pfkA	-
-	glpF	-	-	-	glpF	-	-	glpF	-	-	-	-	glpF	-	-	-	glpF	-	-	-	glpF	-	-	-	glpF	-	-	-	glpF	-	-	-	glpF	-	-	-	glpF	-	-
-	tpiA	-	-	-	tpiA	-	-	-	tpiA	-	-	-	tpiA	-	-	-	tpiA	-	-	-	tpiA	-	-	-	tpiA	-	-	-	tpiA	-	-	-	tpiA	-	-	-	tpiA	-	-
-	-	ihfB	-	-	-	ihfB	-	-	-	ihfB	-	-	ihfB	-	-	-	-	-	ihfB	-	-	ihfB	-	-	-	ihfB	-	-	-	ihfB	-	-	-	ihfB	-	-	-	ihfB	-
-	-	rpsA	-	-	-	rpsA	-	-	-	rpsA	-	-	-	rpsA	-	-	-	-	rpsA	-	-	rpsA	-	-	-	rpsA	-	-	-	rpsA	-	-	-	rpsA	-	-	-	rpsA	-
-	cmk	-	-	-	cmk	-	-	cmk	-	-	-	-	cmk	-	-	-	cmk	-	-	-	cmk	-	-	-	cmk	-	-	cmk	-	-	-	-	cmk	-	-	-	cmk	-	-
-	cmk	-	-	-	cmk	-	-	-	cmk	-	-	-	cmk	-	-	-	cmk	-	-	-	cmk	-	-	-	cmk	-	-	-	cmk	-	-	-	cmk	-	-	-	cmk	-	-
-	-	aroA	-	-	-	aroA	-	-	-	aroA	-	-	-	aroA	-	-	-	-	aroA	-	-	aroA	-	-	-	aroA	-	-	-	aroA	-	-	-	aroA	-	-	-	aroA	-
-	-	-	serC	-	-	serC	-	-	-	serC	-	-	serC	-	-	-	serC	-	-	-	serC	-	-	-	-	serC	-	-	-	serC	-	-	-	serC	-	-	-	-	serC
-	-	serS	-	-	-	serS	-	-	-	serS	-	-	-	serS	-	-	serS	-	-	-	serS	-	-	-	-	serS	-	-	-	serS	-	-	-	serS	-	-	-	-	serS
-	-	trxB	-	-	-	trxB	-	-	-	trxB	-	-	-	trxB	-	-	trxB	-	-	trxB	-	-	-	-	-	trxB	-	-	-	trxB	-	-	-	trxB	-	-	-	trxB	-
-	-	infA	-	-	-	infA	-	-	-	infA	-	-	-	infA	-	-	-	-	infA	-	-	infA	-	-	-	infA	-	-	-	infA	-	-	-	infA	-	-	-	infA	-
-	aspS	-	-	-	-	-	aspS	-	-	-	aspS	aspS	-	-	-	-	aspS	-	-	-	aspS	-	-	-	-	-	aspS	-	-	-	aspS	-	aspS	-	-	-	-	-	aspS
-	znuB	-	-	znuB	-	-	-	znuB	-	-	-	-	znuB	-	-	-	znuB	-	-	-	znuB	-	-	znuB	-	-	-	znuB	-	-	-	-	znuB	-	-	znuB	-	-	-
znuC	-	-	-	-	-	znuC	-	-	-	znuC	-	-	-	znuC	-	-	znuC	-	-	-	znuC	-	-	-	-	znuC	-	-	-	znuC	-	-	-	znuC	-	-	-	znuC	-
-	znuA	-	-	-	znuA	-	-	-	znuA	-	-	-	znuA	-	-	-	znuA	-	-	-	znuA	-	-	-	znuA	-	-	-	znuA	-	-	-	znuA	-	-	-	znuA	-	-
-	znuA	-	-	-	znuA	-	-	-	znuA	-	-	-	znuA	-	-	-	znuA	-	-	-	znuA	-	-	-	znuA	-	-	-	znuA	-	-	-	znuA	-	-	-	znuA	-	-
-	mepM	-	-	-	mepM	-	-	-	mepM	-	-	-	-	mepM	-	-	mepM	-	-	-	mepM	-	-	-	mepM	-	-	-	mepM	-	-	-	mepM	-	-	-	mepM	-	-
-	yebC	-	-	-	yebC	-	-	-	yebC	-	-	-	yebC	-	-	-	yebC	-	-	-	yebC	-	-	-	yebC	-	-	-	yebC	-	-	-	yebC	-	-	-	yebC	-	-
-	-	pykA	-	-	-	pykA	-	-	-	pykA	-	-	-	pykA	-	-	-	-	pykA	-	-	pykA	-	-	-	pykA	-	-	-	pykA	-	-	-	pykA	-	-	-	pykA	-
-	zwf	-	-	-	-	zwf	-	-	-	zwf	-	-	-	-	zwf	-	zwf	-	-	-	zwf	-	-	-	-	zwf	-	-	-	-	zwf	-	-	-	zwf	-	-	-	zwf
-	-	htpX	-	-	-	htpX	-	-	-	htpX	-	-	-	htpX	-	-	htpX	-	-	-	htpX	-	-	-	-	htpX	-	-	-	htpX	-	-	-	htpX	-	-	-	htpX	-
-	cspC	-	-	-	-	cspC	-	-	-	cspC	-	-	cspC	-	-	-	cspC	-	-	-	cspC	-	-	cspC	-	-	-	-	cspC	-	-	-	cspC	-	-	-	-	cspC	-
-	-	yoaE	-	-	-	yoaE	-	-	-	yoaE	-	-	-	yoaE	-	-	yoaE	-	-	-	yoaE	-	-	-	-	yoaE	-	-	-	yoaE	-	-	-	yoaE	-	-	-	yoaE	-
-	tsaB	-	-	-	tsaB	-	-	-	tsaB	-	-	-	tsaB	-	-	-	tsaB	-	-	-	tsaB	-	-	-	tsaB	-	-	-	tsaB	-	-	tsaB	-	-	-	-	tsaB	-	-
-	-	minE	-	-	-	-	minE	-	-	minE	-	-	-	-	minE	-	minE	-	-	-	-	-	minE	-	-	-	minE	-	-	-	minE	-	-	minE	-	-	-	minE	-
-	-	minD	-	-	-	minD	-	-	-	minD	-	-	-	minD	-	-	-	minD	-	-	-	minD	-	-	-	minD	-	-	-	minD	-	-	-	minD	-	-	-	minD	-
-	minC	-	-	minC	-	-	-	minC	-	-	-	-	minC	-	-	-	minC	-	-	-	minC	-	-	-	minC	-	-	minC	-	-	-	-	minC	-	-	-	minC	-	-
-	rsmC	-	-	-	rsmC	-	-	-	rsmC	-	-	-	rsmC	-	-	-	rsmC	-	-	-	rsmC	-	-	-	rsmC	-	-	-	rsmC	-	-	-	rsmC	-	-	-	rsmC	-	-
ompA	-	-	-	ompA	-	-	-	ompA	-	-	-	-	ompA	-	-	-	ompA	-	-	-	ompA	-	-	ompA	-	-	-	ompA	-	-	-	-	ompA	-	-	-	ompA	-	-
-	murJ	-	-	-	murJ	-	-	-	murJ	-	-	-	murJ	-	-	-	murJ	-	-	-	murJ	-	-	-	murJ	-	-	-	murJ	-	-	-	murJ	-	-	-	murJ	-	-
-	pyrC	-	-	pyrC	-	-	-	pyrC	-	-	-	-	pyrC	-	-	-	pyrC	-	-	-	pyrC	-	-	-	pyrC	-	-	pyrC	-	-	-	-	pyrC	-	-	-	pyrC	-	-
-	flgN	-	-	-	flgN	-	-	-	flgN	-	-	-	flgN	-	-	-	flgN	-	-	-	flgN	-	-	-	flgN	-	-	-	flgN	-	-	-	flgN	-	-	-	flgN	-	-
-	flgA	-	-	-	flgA	-	-	flgA	-	-	-	-	flgA	-	-	-	flgA	-	-	-	flgA	-	-	-	flgA	-	-	-	flgA	-	-	-	flgA	-	-	-	flgA	-	-
-	flgB	-	-	-	flgB	-	-	-	flgB	-	-	-	flgB	-	-	-	flgB	-	-	-	flgB	-	-	-	flgB	-	-	-	flgB	-	-	-	flgB	-	-	-	flgB	-	-
flgC	-	-	-	-	-	flgC	-	-	-	flgC	-	flgC	-	-	-	-	flgC	-	-	-	flgC	-	-	-	-	flgC	-	-	-	flgC	-	-	-	-	flgC	-	-	flgC	-
flgD	-	-	-	-	flgD	-	-	flgD	-	-	-	-	flgD	-	-	-	flgD	-	-	-	flgD	-	-	-	flgD	-	-	flgD	-	-	-	flgD	-	-	-	-	flgD	-	-
flgE	-	-	-	-	flgE	-	-	flgE	-	-	-	-	flgE	-	-	-	flgE	-	-	-	flgE	-	-	flgE	-	-	-	flgE	-	-	-	-	flgE	-	-	-	flgE	-	-
-	flgF	-	-	-	flgF	-	-	-	flgF	-	-	-	flgF	-	-	-	flgF	-	-	-	flgF	-	-	-	flgF	-	-	-	flgF	-	-	-	flgF	-	-	-	flgF	-	-
-	-	flgG	-	-	-	flgG	-	-	-	flgG	-	-	-	flgG	-	-	flgG	-	-	flgG	-	-	-	-	-	flgG	-	-	-	flgG	-	-	-	flgG	-	-	-	flgG	-
flgH	-	-	-	flgH	-	-	-	flgH	-	-	-	-	flgH	-	-	-	flgH	-	-	-	flgH	-	-	flgH	-	-	-	flgH	-	-	-	flgH	-	-	-	flgH	-	-	-
flgI	-	-	-	-	-	flgI	-	flgI	-	-	-	flgI	-	-	-	-	flgI	-	-	-	flgI	-	-	flgI	-	-	-	flgI	-	-	-	flgI	-	-	-	flgI	-	-	-
-	flgJ	-	-	-	flgJ	-	-	-	flgJ	-	-	-	flgJ	-	-	-	flgJ	-	-	-	flgJ	-	-	-	flgJ	-	-	-	flgJ	-	-	-	flgJ	-	-	-	flgJ	-	-
-	flgK	-	-	-	flgK	-	-	-	flgK	-	-	-	flgK	-	-	-	flgK	-	-	-	flgK	-	-	-	flgK	-	-	-	flgK	-	-	-	flgK	-	-	-	flgK	-	-
-	rne	-	-	-	rne	-	-	rne	-	-	-	-	-	rne	-	-	rne	-	-	-	rne	-	-	-	rne	-	-	-	rne	-	-	-	rne	-	-	-	rne	-	-
-	rluC	-	-	rluC	-	-	-	rluC	-	-	-	-	rluC	-	-	-	rluC	-	-	-	rluC	-	-	-	rluC	-	-	-	rluC	-	-	-	-	rluC	-	-	rluC	-	-
-	-	rpmF	-	-	-	rpmF	-	-	-	rpmF	-	-	-	rpmF	-	-	-	-	rpmF	-	-	rpmF	-	-	-	rpmF	-	-	-	rpmF	-	-	-	rpmF	-	-	-	rpmF	-
-	fabD	-	-	fabD	-	-	-	fabD	-	-	-	-	fabD	-	-	-	fabD	-	-	-	fabD	-	-	-	fabD	-	-	-	fabD	-	-	-	fabD	-	-	-	fabD	-	-
-	fabD	-	-	-	fabD	-	-	-	fabD	-	-	-	fabD	-	-	-	fabD	-	-	-	fabD	-	-	-	fabD	-	-	-	fabD	-	-	-	fabD	-	-	-	fabD	-	-
-	-	fabG	-	-	-	fabG	-	-	-	fabG	-	fabG	-	-	-	-	fabG	-	-	-	fabG	-	-	-	-	-	fabG	-	-	-	fabG	-	-	fabG	-	-	-	-	fabG
-	-	-	acpP	-	-	-	acpP	-	-	-	acpP	-	-	-	acpP	-	acpP	-	-	-	acpP	-	-	-	-	-	acpP	-	-	-	acpP	-	-	-	acpP	-	-	-	acpP
tmk	-	-	-	-	tmk	-	-	-	tmk	-	-	-	tmk	-	-	-	tmk	-	-	-	tmk	-	-	-	tmk	-	-	-	tmk	-	-	-	tmk	-	-	-	tmk	-	-
-	holB	-	-	-	holB	-	-	-	holB	-	-	-	holB	-	-	-	holB	-	-	-	holB	-	-	-	holB	-	-	-	holB	-	-	-	holB	-	-	-	holB	-	-
-	ycfH	-	-	-	ycfH	-	-	-	ycfH	-	-	-	ycfH	-	-	-	ycfH	-	-	-	ycfH	-	-	-	ycfH	-	-	-	ycfH	-	-	-	ycfH	-	-	-	ycfH	-	-
-	-	ptsG	-	-	-	ptsG	-	-	-	ptsG	-	-	-	ptsG	-	-	ptsG	-	-	-	ptsG	-	-	-	-	ptsG	-	-	-	ptsG	-	-	-	ptsG	-	-	-	ptsG	-
-	hinT	-	-	-	hinT	-	-	-	hinT	-	-	-	hinT	-	-	-	hinT	-	-	-	hinT	-	-	-	hinT	-	-	-	hinT	-	-	-	hinT	-	-	-	hinT	-	-
-	lpoB	-	-	-	lpoB	-	-	-	lpoB	-	-	-	lpoB	-	-	-	lpoB	-	-	-	lpoB	-	-	-	lpoB	-	-	-	lpoB	-	-	-	lpoB	-	-	-	lpoB	-	-
ompC	-	-	-	-	ompC	-	-	-	ompC	-	-	-	ompC	-	-	-	ompC	-	-	-	ompC	-	-	-	ompC	-	-	-	ompC	-	-	-	ompC	-	-	-	ompC	-	-
-	ompF	-	-	-	ompF	-	-	-	ompF	-	-	-	ompF	-	-	-	ompF	-	-	-	ompF	-	-	-	ompF	-	-	-	ompF	-	-	ompF	-	-	-	-	ompF	-	-
-	ompN	-	-	ompN	-	-	-	ompN	-	-	-	-	ompN	-	-	-	ompN	-	-	-	ompN	-	-	ompN	-	-	-	ompN	-	-	-	-	ompN	-	-	-	ompN	-	-
-	-	asnS	-	-	-	asnS	-	-	-	asnS	-	-	-	asnS	-	-	asnS	-	-	-	asnS	-	-	-	-	asnS	-	-	-	asnS	-	-	-	asnS	-	-	-	asnS	-
-	-	pncB	-	-	-	-	pncB	-	-	pncB	-	-	pncB	-	-	-	pncB	-	-	-	pncB	-	-	-	-	-	pncB	-	-	pncB	-	-	-	-	pncB	-	-	-	pncB
-	pyrD	-	-	-	-	pyrD	-	-	-	pyrD	-	-	pyrD	-	-	-	pyrD	-	-	-	pyrD	-	-	-	pyrD	-	-	-	-	-	pyrD	-	-	-	pyrD	-	pyrD	-	-
-	rlmL	-	-	-	rlmL	-	-	-	rlmL	-	-	-	rlmL	-	-	-	rlmL	-	-	-	rlmL	-	-	-	rlmL	-	-	-	rlmL	-	-	-	rlmL	-	-	-	rlmL	-	-
-	uup	-	-	-	uup	-	-	-	uup	-	-	-	uup	-	-	-	uup	-	-	-	uup	-	-	-	uup	-	-	-	uup	-	-	-	uup	-	-	-	uup	-	-
-	uup	-	-	-	uup	-	-	-	uup	-	-	-	uup	-	-	-	uup	-	-	-	uup	-	-	-	uup	-	-	-	uup	-	-	-	uup	-	-	-	uup	-	-
-	trhO	-	-	-	trhO	-	-	-	trhO	-	-	-	trhO	-	-	-	trhO	-	-	-	trhO	-	-	-	-	-	trhO	-	-	-	trhO	-	trhO	-	-	-	trhO	-	-
-	-	-	valS	-	-	-	valS	-	-	-	valS	valS	-	-	-	-	valS	-	-	-	valS	-	-	-	-	-	valS	-	-	-	valS	-	-	-	valS	-	-	-	valS
-	-	pepA	-	pepA	-	-	-	pepA	-	-	-	pepA	-	-	-	-	pepA	-	-	-	pepA	-	-	pepA	-	-	-	pepA	-	-	-	pepA	-	-	-	pepA	-	-	-
-	-	argF	-	-	-	argF	-	-	-	argF	-	-	-	argF	-	-	argF	-	-	-	argF	-	-	-	argF	-	-	-	-	argF	-	-	-	argF	-	-	-	-	argF
-	argI	-	-	-	argI	-	-	-	argI	-	-	-	argI	-	-	-	-	-	argI	-	argI	-	-	-	-	argI	-	-	argI	-	-	-	argI	-	-	-	argI	-	-
-	-	pyrB	-	-	-	pyrB	-	-	-	pyrB	-	-	pyrB	-	-	-	pyrB	-	-	-	pyrB	-	-	-	-	pyrB	-	-	-	pyrB	-	-	-	pyrB	-	-	pyrB	-	-
-	-	-	pyrI	-	-	-	pyrI	-	-	-	pyrI	-	pyrI	-	-	-	pyrI	-	-	-	pyrI	-	-	-	-	-	pyrI	-	-	-	pyrI	-	-	-	pyrI	-	pyrI	-	-
-	ridA	-	-	-	ridA	-	-	-	ridA	-	-	-	ridA	-	-	-	ridA	-	-	-	ridA	-	-	-	ridA	-	-	-	ridA	-	-	-	ridA	-	-	-	ridA	-	-
-	tdcF	-	-	-	tdcF	-	-	-	tdcF	-	-	-	tdcF	-	-	-	tdcF	-	-	-	tdcF	-	-	-	tdcF	-	-	-	tdcF	-	-	-	tdcF	-	-	-	tdcF	-	-
-	-	deaD	-	-	-	deaD	-	-	-	deaD	-	-	-	deaD	-	-	-	-	deaD	-	-	deaD	-	-	-	deaD	-	-	-	deaD	-	-	-	deaD	-	-	-	deaD	-
-	-	pnp	-	-	-	pnp	-	-	-	pnp	-	-	-	pnp	-	-	-	pnp	-	-	-	pnp	-	-	-	pnp	-	-	-	pnp	-	-	-	pnp	-	-	-	pnp	-
-	-	-	rpsO	-	-	rpsO	-	-	-	-	rpsO	-	-	-	rpsO	-	rpsO	-	-	-	rpsO	-	-	-	-	-	rpsO	-	-	-	rpsO	-	-	-	rpsO	-	-	-	rpsO
-	truB	-	-	truB	-	-	-	truB	-	-	-	truB	-	-	-	-	truB	-	-	-	truB	-	-	-	truB	-	-	-	truB	-	-	truB	-	-	-	-	truB	-	-
-	rbfA	-	-	-	rbfA	-	-	-	rbfA	-	-	-	rbfA	-	-	-	rbfA	-	-	-	rbfA	-	-	-	rbfA	-	-	-	rbfA	-	-	-	rbfA	-	-	-	rbfA	-	-
-	-	infB	-	-	-	infB	-	-	-	infB	-	infB	-	-	-	-	infB	-	-	infB	-	-	-	-	-	-	infB	-	-	infB	-	-	-	infB	-	-	-	infB	-
-	-	nusA	-	-	-	nusA	-	-	-	nusA	-	-	-	nusA	-	-	-	-	nusA	-	-	nusA	-	-	-	nusA	-	-	-	nusA	-	-	-	nusA	-	-	-	nusA	-
-	secG	-	-	-	secG	-	-	-	secG	-	-	-	secG	-	-	-	secG	-	-	-	secG	-	-	-	secG	-	-	-	secG	-	-	-	secG	-	-	-	secG	-	-
-	glmM	-	-	-	glmM	-	-	-	-	glmM	-	glmM	-	-	-	-	glmM	-	-	-	glmM	-	-	glmM	-	-	-	-	-	glmM	-	glmM	-	-	-	-	glmM	-	-
-	-	ftsH	-	-	-	ftsH	-	-	-	ftsH	-	-	-	ftsH	-	-	-	ftsH	-	-	-	ftsH	-	-	-	ftsH	-	-	-	ftsH	-	-	-	ftsH	-	-	-	ftsH	-
rlmE	-	-	-	-	-	rlmE	-	rlmE	-	-	-	rlmE	-	-	-	-	rlmE	-	-	-	rlmE	-	-	-	rlmE	-	-	-	-	rlmE	-	rlmE	-	-	-	-	rlmE	-	-
-	-	greA	-	-	-	greA	-	-	-	greA	-	-	-	greA	-	-	-	-	greA	-	-	-	greA	-	-	greA	-	-	-	greA	-	-	-	greA	-	-	-	greA	-
-	ibaG	-	-	-	ibaG	-	-	-	ibaG	-	-	-	ibaG	-	-	-	ibaG	-	-	-	ibaG	-	-	-	ibaG	-	-	-	ibaG	-	-	-	ibaG	-	-	-	ibaG	-	-
-	-	murA	-	murA	-	-	-	-	-	murA	-	-	-	murA	-	-	murA	-	-	-	murA	-	-	-	-	murA	-	-	-	murA	-	-	-	murA	-	-	-	murA	-
-	-	rplU	-	-	-	-	rplU	-	-	-	rplU	-	rplU	-	-	-	rplU	-	-	-	rplU	-	-	-	-	-	rplU	-	rplU	-	-	-	-	-	rplU	-	rplU	-	-
-	-	rpmA	-	-	-	rpmA	-	-	-	rpmA	-	-	-	rpmA	-	-	rpmA	-	-	-	-	rpmA	-	-	-	rpmA	-	-	-	rpmA	-	-	-	rpmA	-	-	-	rpmA	-
obgE	-	-	-	obgE	-	-	-	obgE	-	-	-	-	-	obgE	-	-	obgE	-	-	obgE	-	-	-	obgE	-	-	-	-	-	obgE	-	obgE	-	-	-	obgE	-	-	-
-	-	rpsI	-	-	-	rpsI	-	-	-	rpsI	-	-	-	rpsI	-	-	-	rpsI	-	-	-	rpsI	-	-	-	rpsI	-	-	-	rpsI	-	-	-	rpsI	-	-	-	rpsI	-
-	-	rplM	-	-	-	rplM	-	-	-	rplM	-	-	-	rplM	-	-	-	-	rplM	-	-	rplM	-	-	-	rplM	-	-	-	rplM	-	-	-	rplM	-	-	-	rplM	-
-	pheA	-	-	-	pheA	-	-	-	pheA	-	-	-	pheA	-	-	-	pheA	-	-	-	pheA	-	-	-	pheA	-	-	-	pheA	-	-	-	pheA	-	-	-	pheA	-	-
-	-	ffh	-	-	-	-	ffh	-	-	ffh	-	-	-	-	ffh	-	ffh	-	-	-	ffh	-	-	-	-	-	ffh	-	-	-	ffh	-	-	-	ffh	-	-	-	ffh
rpsP	-	-	-	-	-	rpsP	-	-	-	rpsP	-	-	rpsP	-	-	-	rpsP	-	-	-	rpsP	-	-	-	-	-	rpsP	-	-	rpsP	-	-	-	rpsP	-	-	-	rpsP	-
-	rimM	-	-	-	rimM	-	-	-	rimM	-	-	-	rimM	-	-	-	rimM	-	-	-	rimM	-	-	-	rimM	-	-	-	rimM	-	-	-	rimM	-	-	-	rimM	-	-
trmD	-	-	-	trmD	-	-	-	trmD	-	-	-	-	-	trmD	-	-	trmD	-	-	-	trmD	-	-	-	trmD	-	-	-	-	trmD	-	-	-	trmD	-	trmD	-	-	-
-	-	rplS	-	-	-	rplS	-	-	-	rplS	-	-	-	-	rplS	-	-	-	rplS	-	-	-	rplS	-	-	rplS	-	-	-	rplS	-	-	-	rplS	-	-	-	rplS	-
-	-	tldD	-	-	-	tldD	-	-	-	tldD	-	-	-	tldD	-	-	tldD	-	-	-	-	tldD	-	-	-	tldD	-	-	-	tldD	-	-	-	tldD	-	-	-	tldD	-
-	-	aroQ	-	-	-	aroQ	-	-	-	aroQ	-	-	-	aroQ	-	-	-	-	aroQ	-	-	-	aroQ	-	-	aroQ	-	-	-	aroQ	-	-	-	-	aroQ	-	-	-	aroQ
-	-	-	fis	-	-	-	fis	-	-	-	fis	-	fis	-	-	-	fis	-	-	-	fis	-	-	-	-	-	fis	-	-	-	fis	-	-	fis	-	-	-	-	fis
-	rluD	-	-	-	-	rluD	-	rluD	-	-	-	rluD	-	-	-	-	rluD	-	-	-	rluD	-	-	rluD	-	-	-	rluD	-	-	-	rluD	-	-	-	rluD	-	-	-
-	bamD	-	-	-	bamD	-	-	-	bamD	-	-	-	bamD	-	-	-	bamD	-	-	-	bamD	-	-	-	bamD	-	-	-	bamD	-	-	-	bamD	-	-	-	bamD	-	-
-	alaS	-	-	-	alaS	-	-	-	alaS	-	-	-	alaS	-	-	-	alaS	-	-	-	alaS	-	-	-	alaS	-	-	-	alaS	-	-	-	alaS	-	-	-	alaS	-	-
-	-	csrA	-	-	-	csrA	-	-	-	csrA	-	-	-	csrA	-	-	-	csrA	-	-	-	csrA	-	-	-	csrA	-	-	-	csrA	-	-	-	csrA	-	-	-	csrA	-
-	gshA	-	-	-	gshA	-	-	-	gshA	-	-	-	gshA	-	-	-	gshA	-	-	-	gshA	-	-	gshA	-	-	-	-	gshA	-	-	-	gshA	-	-	-	gshA	-	-
-	-	metK	-	-	-	metK	-	-	-	metK	-	-	metK	-	-	-	metK	-	-	-	metK	-	-	-	-	metK	-	-	-	metK	-	-	-	metK	-	-	metK	-	-
-	-	endA	-	-	endA	-	-	endA	-	-	-	-	-	-	endA	-	endA	-	-	-	endA	-	-	endA	-	-	-	-	-	endA	-	-	endA	-	-	-	-	-	endA
-	rsmE	-	-	-	rsmE	-	-	-	rsmE	-	-	-	rsmE	-	-	-	rsmE	-	-	-	rsmE	-	-	-	rsmE	-	-	-	rsmE	-	-	-	rsmE	-	-	-	rsmE	-	-
-	fau	-	-	-	fau	-	-	-	fau	-	-	-	fau	-	-	-	fau	-	-	-	fau	-	-	-	fau	-	-	-	fau	-	-	-	fau	-	-	-	fau	-	-
-	zapA	-	-	-	zapA	-	-	-	zapA	-	-	-	zapA	-	-	-	zapA	-	-	-	zapA	-	-	-	zapA	-	-	-	zapA	-	-	-	zapA	-	-	-	zapA	-	-
-	-	rpiA	-	-	-	rpiA	-	-	-	rpiA	-	-	-	rpiA	-	-	rpiA	-	-	rpiA	-	-	-	-	-	rpiA	-	-	-	rpiA	-	-	-	rpiA	-	-	-	rpiA	-
-	-	-	glnS	-	-	-	glnS	-	-	-	glnS	-	-	-	glnS	-	glnS	-	-	-	glnS	-	-	-	-	-	glnS	-	-	-	glnS	-	-	-	glnS	-	-	-	glnS
-	-	pyrG	-	-	-	pyrG	-	-	-	pyrG	-	-	-	pyrG	-	-	pyrG	-	-	-	pyrG	-	-	-	-	pyrG	-	-	-	pyrG	-	-	-	pyrG	-	-	-	pyrG	-
-	-	eno	-	-	-	eno	-	-	-	eno	-	-	-	eno	-	-	-	-	eno	-	-	eno	-	-	-	eno	-	-	-	eno	-	-	-	eno	-	-	-	eno	-
-	queE	-	-	-	queE	-	-	-	queE	-	-	-	queE	-	-	-	queE	-	-	-	queE	-	-	-	queE	-	-	queE	-	-	-	-	queE	-	-	-	queE	-	-
-	-	queD	-	-	queD	-	-	-	queD	-	-	-	queD	-	-	-	queD	-	-	-	queD	-	-	-	-	queD	-	-	-	-	queD	-	-	queD	-	-	queD	-	-
-	nlpD	-	-	-	nlpD	-	-	-	nlpD	-	-	-	nlpD	-	-	-	nlpD	-	-	-	nlpD	-	-	-	nlpD	-	-	-	nlpD	-	-	-	nlpD	-	-	-	nlpD	-	-
-	ygeR	-	-	-	ygeR	-	-	-	ygeR	-	-	-	ygeR	-	-	-	ygeR	-	-	-	ygeR	-	-	-	ygeR	-	-	-	ygeR	-	-	-	ygeR	-	-	-	ygeR	-	-
ispF	-	-	-	-	ispF	-	-	-	-	ispF	-	-	ispF	-	-	-	ispF	-	-	-	ispF	-	-	ispF	-	-	-	ispF	-	-	-	-	ispF	-	-	ispF	-	-	-
ispD	-	-	-	ispD	-	-	-	ispD	-	-	-	-	ispD	-	-	-	ispD	-	-	-	ispD	-	-	-	ispD	-	-	-	ispD	-	-	ispD	-	-	-	-	ispD	-	-
-	ftsB	-	-	-	ftsB	-	-	-	ftsB	-	-	-	ftsB	-	-	-	ftsB	-	-	-	ftsB	-	-	-	ftsB	-	-	-	ftsB	-	-	-	ftsB	-	-	-	ftsB	-	-
-	cysC	-	-	-	cysC	-	-	cysC	-	-	-	-	cysC	-	-	-	cysC	-	-	-	cysC	-	-	-	cysC	-	-	cysC	-	-	-	-	cysC	-	-	-	cysC	-	-
-	-	cysN	-	-	-	cysN	-	-	-	cysN	-	-	cysN	-	-	-	cysN	-	-	-	cysN	-	-	-	cysN	-	-	-	-	-	cysN	-	cysN	-	-	-	-	-	cysN
-	-	cysD	-	-	-	cysD	-	-	-	cysD	-	-	cysD	-	-	-	cysD	-	-	-	cysD	-	-	-	-	cysD	-	-	-	cysD	-	cysD	-	-	-	-	-	cysD	-
cysG	-	-	-	cysG	-	-	-	cysG	-	-	-	-	cysG	-	-	-	cysG	-	-	-	cysG	-	-	cysG	-	-	-	cysG	-	-	-	cysG	-	-	-	cysG	-	-	-
-	-	cysH	-	-	-	cysH	-	-	-	cysH	-	-	cysH	-	-	-	cysH	-	-	-	cysH	-	-	-	-	-	cysH	-	-	-	cysH	cysH	-	-	-	-	-	-	cysH
-	-	cysI	-	-	-	cysI	-	-	-	cysI	-	-	cysI	-	-	-	cysI	-	-	-	cysI	-	-	-	-	cysI	-	-	-	cysI	-	cysI	-	-	-	-	-	cysI	-
-	cysJ	-	-	-	cysJ	-	-	-	cysJ	-	-	-	cysJ	-	-	-	cysJ	-	-	-	cysJ	-	-	-	cysJ	-	-	cysJ	-	-	-	-	cysJ	-	-	-	cysJ	-	-
-	mutS	-	-	-	-	mutS	-	mutS	-	-	-	-	mutS	-	-	-	mutS	-	-	-	mutS	-	-	-	mutS	-	-	-	mutS	-	-	mutS	-	-	-	-	mutS	-	-
-	dsbA	-	-	-	dsbA	-	-	-	dsbA	-	-	-	dsbA	-	-	-	dsbA	-	-	-	dsbA	-	-	-	dsbA	-	-	-	dsbA	-	-	-	dsbA	-	-	-	dsbA	-	-
-	polA	-	-	-	polA	-	-	-	polA	-	-	-	polA	-	-	-	polA	-	-	-	polA	-	-	-	polA	-	-	-	polA	-	-	-	polA	-	-	-	polA	-	-
-	yihA	-	-	-	yihA	-	-	-	yihA	-	-	yihA	-	-	-	-	yihA	-	-	-	yihA	-	-	-	yihA	-	-	-	yihA	-	-	-	yihA	-	-	-	yihA	-	-
-	-	bipA	-	-	-	bipA	-	-	-	bipA	-	-	-	bipA	-	-	-	-	bipA	-	-	bipA	-	-	-	bipA	-	-	-	bipA	-	-	-	bipA	-	-	-	bipA	-
-	-	-	gmk	-	-	gmk	-	-	-	-	gmk	-	-	gmk	-	-	gmk	-	-	-	gmk	-	-	-	-	-	gmk	-	-	-	gmk	-	-	-	gmk	-	-	-	gmk
-	ygfZ	-	-	-	ygfZ	-	-	-	ygfZ	-	-	-	ygfZ	-	-	-	ygfZ	-	-	-	ygfZ	-	-	-	ygfZ	-	-	-	ygfZ	-	-	-	ygfZ	-	-	-	ygfZ	-	-
-	prfB	-	-	-	prfB	-	-	-	-	prfB	-	-	-	prfB	-	-	prfB	-	-	-	prfB	-	-	-	-	prfB	-	-	prfB	-	-	-	prfB	-	-	-	prfB	-	-
-	lysU	-	-	-	lysU	-	-	-	lysU	-	-	-	lysU	-	-	-	lysU	-	-	-	lysU	-	-	-	lysU	-	-	-	lysU	-	-	-	lysU	-	-	-	lysU	-	-
-	-	-	lysS	-	-	lysS	-	-	-	-	lysS	-	-	-	lysS	-	lysS	-	-	-	lysS	-	-	-	-	-	lysS	-	-	-	lysS	-	-	-	lysS	-	-	-	lysS
-	-	lysA	-	-	-	lysA	-	-	-	lysA	-	-	-	lysA	-	-	lysA	-	-	lysA	-	-	-	-	-	lysA	-	-	-	lysA	-	-	-	lysA	-	-	-	-	lysA
lgt	-	-	-	-	-	lgt	-	lgt	-	-	-	lgt	-	-	-	-	lgt	-	-	-	lgt	-	-	-	lgt	-	-	-	-	lgt	-	-	lgt	-	-	-	lgt	-	-
-	-	thyA	-	-	-	thyA	-	-	-	thyA	-	-	-	thyA	-	-	thyA	-	-	-	thyA	-	-	-	-	thyA	-	-	-	thyA	-	-	-	thyA	-	-	-	thyA	-
-	-	miaB	-	-	-	miaB	-	-	-	miaB	-	-	-	miaB	-	-	miaB	-	-	-	miaB	-	-	-	-	miaB	-	-	-	miaB	-	-	-	miaB	-	-	-	-	miaB
-	ybeY	-	-	-	ybeY	-	-	-	ybeY	-	-	-	ybeY	-	-	-	ybeY	-	-	-	ybeY	-	-	ybeY	-	-	-	-	ybeY	-	-	-	ybeY	-	-	-	ybeY	-	-
-	-	ybeX	-	-	-	ybeX	-	-	-	ybeX	-	-	-	-	ybeX	-	ybeX	-	-	-	ybeX	-	-	-	-	ybeX	-	-	-	ybeX	-	-	-	ybeX	-	-	-	-	ybeX
leuS	-	-	-	leuS	-	-	-	leuS	-	-	-	leuS	-	-	-	-	leuS	-	-	-	leuS	-	-	leuS	-	-	-	leuS	-	-	-	-	leuS	-	-	-	leuS	-	-
-	holA	-	-	-	holA	-	-	-	holA	-	-	-	holA	-	-	-	holA	-	-	-	holA	-	-	-	holA	-	-	-	holA	-	-	-	holA	-	-	-	holA	-	-
-	nadD	-	-	-	nadD	-	-	-	nadD	-	-	-	nadD	-	-	-	nadD	-	-	-	nadD	-	-	-	nadD	-	-	-	nadD	-	-	-	nadD	-	-	-	nadD	-	-
-	tusA	-	-	-	tusA	-	-	-	tusA	-	-	tusA	-	-	-	-	tusA	-	-	-	tusA	-	-	-	tusA	-	-	-	tusA	-	-	-	tusA	-	-	-	tusA	-	-
-	-	asd	-	-	-	asd	-	-	-	asd	-	-	-	asd	-	-	-	-	asd	-	-	asd	-	-	-	asd	-	-	-	asd	-	-	-	asd	-	-	-	asd	-
-	-	yhgN	-	-	-	yhgN	-	-	-	yhgN	-	-	-	yhgN	-	-	yhgN	-	-	-	-	-	yhgN	-	-	yhgN	-	-	-	yhgN	-	-	-	yhgN	-	-	-	-	yhgN
pgk	-	-	-	-	-	pgk	-	-	-	pgk	-	-	-	pgk	-	-	-	-	pgk	-	-	-	pgk	-	-	pgk	-	-	-	pgk	-	-	-	pgk	-	-	-	pgk	-
-	-	fbaA	-	-	-	fbaA	-	-	-	fbaA	-	-	-	fbaA	-	-	fbaA	-	-	-	-	fbaA	-	-	-	fbaA	-	-	-	fbaA	-	-	-	fbaA	-	-	-	fbaA	-
-	-	mscS	-	-	-	mscS	-	-	-	mscS	-	-	-	mscS	-	-	mscS	-	-	mscS	-	-	-	-	-	mscS	-	-	-	mscS	-	-	-	mscS	-	-	-	mscS	-
-	recC	-	-	-	recC	-	-	-	recC	-	-	-	recC	-	-	-	recC	-	-	-	recC	-	-	-	recC	-	-	-	recC	-	-	-	recC	-	-	-	recC	-	-
-	recC	-	-	-	recC	-	-	-	recC	-	-	-	recC	-	-	-	recC	-	-	-	recC	-	-	-	recC	-	-	-	recC	-	-	-	recC	-	-	-	recC	-	-
-	recB	-	-	-	recB	-	-	-	recB	-	-	-	recB	-	-	-	recB	-	-	-	recB	-	-	-	recB	-	-	-	recB	-	-	-	recB	-	-	-	recB	-	-
-	recB	-	-	-	recB	-	-	-	recB	-	-	-	recB	-	-	-	recB	-	-	-	recB	-	-	-	recB	-	-	-	recB	-	-	-	recB	-	-	-	recB	-	-
-	recB	-	-	-	recB	-	-	-	recB	-	-	-	recB	-	-	-	recB	-	-	-	recB	-	-	-	recB	-	-	-	recB	-	-	-	recB	-	-	-	recB	-	-
-	recB	-	-	-	recB	-	-	-	recB	-	-	-	recB	-	-	-	recB	-	-	-	recB	-	-	-	recB	-	-	-	recB	-	-	-	recB	-	-	-	recB	-	-
-	recB	-	-	-	recB	-	-	-	recB	-	-	-	recB	-	-	-	recB	-	-	-	recB	-	-	-	recB	-	-	-	recB	-	-	-	recB	-	-	-	recB	-	-
-	recD	-	-	-	recD	-	-	-	recD	-	-	-	recD	-	-	-	recD	-	-	-	recD	-	-	-	recD	-	-	-	recD	-	-	-	recD	-	-	-	recD	-	-
-	recD	-	-	-	recD	-	-	-	recD	-	-	-	recD	-	-	-	recD	-	-	-	recD	-	-	-	recD	-	-	-	recD	-	-	-	recD	-	-	-	recD	-	-
-	-	argA	-	-	-	argA	-	-	-	argA	-	-	argA	-	-	-	argA	-	-	-	argA	-	-	-	argA	-	-	-	-	argA	-	-	-	argA	-	-	argA	-	-
-	mltA	-	-	-	mltA	-	-	-	mltA	-	-	-	mltA	-	-	-	mltA	-	-	-	mltA	-	-	-	mltA	-	-	-	mltA	-	-	-	mltA	-	-	-	mltA	-	-
-	ribE	-	-	-	-	ribE	-	-	-	ribE	-	ribE	-	-	-	-	ribE	-	-	-	ribE	-	-	-	ribE	-	-	-	-	ribE	-	-	-	-	ribE	-	ribE	-	-
thiL	-	-	-	thiL	-	-	-	thiL	-	-	-	-	thiL	-	-	-	thiL	-	-	-	thiL	-	-	-	thiL	-	-	-	thiL	-	-	-	thiL	-	-	-	thiL	-	-
-	-	ribD	-	ribD	-	-	-	-	-	ribD	-	ribD	-	-	-	-	ribD	-	-	-	ribD	-	-	-	-	ribD	-	-	-	ribD	-	-	-	ribD	-	ribD	-	-	-
-	ribD	-	-	-	ribD	-	-	-	ribD	-	-	-	ribD	-	-	-	ribD	-	-	-	ribD	-	-	ribD	-	-	-	-	ribD	-	-	-	ribD	-	-	-	ribD	-	-
-	-	-	nusB	-	-	-	nusB	-	-	-	nusB	-	-	-	nusB	-	nusB	-	-	-	nusB	-	-	-	-	-	nusB	-	-	-	nusB	-	-	-	nusB	-	-	-	nusB
-	-	dxs	-	-	-	dxs	-	-	-	dxs	-	-	dxs	-	-	-	dxs	-	-	-	dxs	-	-	-	-	dxs	-	-	-	dxs	-	-	-	dxs	-	-	-	dxs	-
-	dxs	-	-	-	dxs	-	-	-	dxs	-	-	dxs	-	-	-	-	dxs	-	-	-	dxs	-	-	-	dxs	-	-	-	dxs	-	-	-	dxs	-	-	-	dxs	-	-
-	dxs	-	-	-	dxs	-	-	-	dxs	-	-	-	-	dxs	-	-	dxs	-	-	-	dxs	-	-	-	dxs	-	-	-	dxs	-	-	-	dxs	-	-	-	dxs	-	-
-	dxs	-	-	-	dxs	-	-	-	dxs	-	-	-	dxs	-	-	-	dxs	-	-	-	dxs	-	-	-	dxs	-	-	-	dxs	-	-	-	dxs	-	-	-	dxs	-	-
-	ispA	-	-	-	ispA	-	-	-	ispA	-	-	-	ispA	-	-	-	ispA	-	-	-	ispA	-	-	-	ispA	-	-	-	ispA	-	-	-	ispA	-	-	-	ispA	-	-
-	yajR	-	-	-	yajR	-	-	-	yajR	-	-	-	yajR	-	-	-	yajR	-	-	-	yajR	-	-	-	yajR	-	-	-	yajR	-	-	-	yajR	-	-	-	yajR	-	-
-	tusE	-	-	-	tusE	-	-	-	tusE	-	-	-	tusE	-	-	-	tusE	-	-	-	tusE	-	-	-	tusE	-	-	-	tusE	-	-	-	tusE	-	-	-	tusE	-	-
-	cyoE	-	-	-	cyoE	-	-	-	cyoE	-	-	-	cyoE	-	-	-	cyoE	-	-	-	cyoE	-	-	-	cyoE	-	-	-	cyoE	-	-	-	cyoE	-	-	-	cyoE	-	-
-	cyoD	-	-	-	cyoD	-	-	-	cyoD	-	-	-	cyoD	-	-	-	cyoD	-	-	-	cyoD	-	-	-	cyoD	-	-	-	cyoD	-	-	-	cyoD	-	-	-	cyoD	-	-
-	cyoC	-	-	-	cyoC	-	-	-	cyoC	-	-	-	cyoC	-	-	-	cyoC	-	-	-	cyoC	-	-	-	cyoC	-	-	-	cyoC	-	-	-	cyoC	-	-	-	cyoC	-	-
-	-	cyoB	-	-	-	cyoB	-	-	-	cyoB	-	-	-	cyoB	-	-	-	cyoB	-	-	-	cyoB	-	-	-	cyoB	-	-	-	cyoB	-	-	-	cyoB	-	-	-	cyoB	-
-	cyoA	-	-	-	cyoA	-	-	-	cyoA	-	-	-	cyoA	-	-	-	cyoA	-	-	-	cyoA	-	-	-	cyoA	-	-	-	cyoA	-	-	-	cyoA	-	-	-	cyoA	-	-
-	bolA	-	-	-	bolA	-	-	-	bolA	-	-	-	bolA	-	-	-	bolA	-	-	-	bolA	-	-	-	bolA	-	-	-	bolA	-	-	-	bolA	-	-	-	bolA	-	-
-	tig	-	-	-	tig	-	-	-	tig	-	-	-	tig	-	-	-	tig	-	-	-	tig	-	-	-	tig	-	-	-	tig	-	-	-	tig	-	-	-	tig	-	-
-	-	clpP	-	-	-	clpP	-	-	-	clpP	-	-	-	clpP	-	-	-	-	clpP	-	-	clpP	-	-	-	clpP	-	-	-	clpP	-	-	-	clpP	-	-	-	clpP	-
-	-	clpX	-	-	-	clpX	-	-	-	clpX	-	-	-	clpX	-	-	-	-	clpX	-	-	-	clpX	-	-	clpX	-	-	-	clpX	-	-	-	clpX	-	-	-	-	clpX
-	-	lon	-	-	-	lon	-	-	-	lon	-	-	-	lon	-	-	-	-	lon	-	-	lon	-	-	-	lon	-	-	-	lon	-	-	-	lon	-	-	-	lon	-
-	ppiD	-	-	-	ppiD	-	-	-	ppiD	-	-	-	ppiD	-	-	-	ppiD	-	-	-	ppiD	-	-	-	ppiD	-	-	-	ppiD	-	-	-	ppiD	-	-	-	ppiD	-	-
-	queC	-	-	-	queC	-	-	-	queC	-	-	-	queC	-	-	-	queC	-	-	-	queC	-	-	-	queC	-	-	-	queC	-	-	-	queC	-	-	-	queC	-	-
-	-	mdlA	-	-	-	mdlA	-	-	-	mdlA	-	mdlA	-	-	-	-	mdlA	-	-	-	mdlA	-	-	-	-	mdlA	-	-	-	mdlA	-	-	-	mdlA	-	-	-	mdlA	-
-	-	-	mdlB	-	-	-	mdlB	-	-	mdlB	-	-	mdlB	-	-	-	mdlB	-	-	-	mdlB	-	-	-	-	-	mdlB	-	-	-	mdlB	-	-	mdlB	-	-	-	-	mdlB
-	dnaX	-	-	dnaX	-	-	-	dnaX	-	-	-	dnaX	-	-	-	-	dnaX	-	-	-	dnaX	-	-	dnaX	-	-	-	-	dnaX	-	-	-	dnaX	-	-	-	dnaX	-	-
-	dnaX	-	-	-	dnaX	-	-	-	dnaX	-	-	-	dnaX	-	-	-	dnaX	-	-	-	dnaX	-	-	-	dnaX	-	-	-	dnaX	-	-	-	dnaX	-	-	-	dnaX	-	-
-	-	ybaB	-	-	-	ybaB	-	-	-	ybaB	-	-	-	ybaB	-	-	ybaB	-	-	-	ybaB	-	-	-	-	ybaB	-	-	-	ybaB	-	-	-	ybaB	-	-	-	ybaB	-
-	-	-	htpG	-	-	-	htpG	-	-	-	htpG	-	-	htpG	-	-	-	-	htpG	-	-	-	htpG	-	-	-	htpG	-	-	-	htpG	-	-	-	htpG	-	-	-	htpG
-	adk	-	-	-	-	adk	-	-	-	adk	-	-	adk	-	-	-	adk	-	-	-	adk	-	-	-	adk	-	-	-	adk	-	-	-	adk	-	-	-	-	-	adk
-	-	folD	-	-	-	folD	-	-	-	folD	-	-	-	folD	-	-	folD	-	-	-	-	-	folD	-	-	folD	-	-	-	folD	-	-	-	folD	-	-	-	folD	-
-	cysS	-	-	-	cysS	-	-	-	cysS	-	-	cysS	-	-	-	-	cysS	-	-	-	cysS	-	-	-	cysS	-	-	-	cysS	-	-	-	cysS	-	-	-	cysS	-	-
-	-	ybeD	-	-	-	ybeD	-	-	-	ybeD	-	-	-	-	ybeD	-	-	-	ybeD	-	ybeD	-	-	-	-	-	ybeD	-	-	ybeD	-	-	-	ybeD	-	-	-	-	ybeD
-	-	cspE	-	-	-	cspE	-	-	-	cspE	-	-	-	cspE	-	-	-	cspE	-	-	-	cspE	-	-	-	cspE	-	-	-	cspE	-	-	-	cspE	-	-	-	cspE	-
-	aroE	-	-	-	aroE	-	-	aroE	-	-	-	-	aroE	-	-	-	aroE	-	-	-	aroE	-	-	-	aroE	-	-	-	aroE	-	-	-	aroE	-	-	-	aroE	-	-
tsaC	-	-	-	-	tsaC	-	-	tsaC	-	-	-	tsaC	-	-	-	-	tsaC	-	-	-	tsaC	-	-	tsaC	-	-	-	tsaC	-	-	-	tsaC	-	-	-	tsaC	-	-	-
-	smg	-	-	-	smg	-	-	-	smg	-	-	-	smg	-	-	-	smg	-	-	-	smg	-	-	-	smg	-	-	-	smg	-	-	-	smg	-	-	-	smg	-	-
-	def	-	-	-	-	-	def	-	def	-	-	-	def	-	-	-	def	-	-	-	def	-	-	-	def	-	-	-	-	-	def	-	-	-	def	-	def	-	-
-	fmt	-	-	-	fmt	-	-	fmt	-	-	-	fmt	-	-	-	-	fmt	-	-	-	fmt	-	-	-	fmt	-	-	-	fmt	-	-	fmt	-	-	-	-	fmt	-	-
-	-	rplQ	-	-	-	rplQ	-	-	-	rplQ	-	-	-	rplQ	-	-	-	rplQ	-	-	-	rplQ	-	-	-	rplQ	-	-	-	rplQ	-	-	-	rplQ	-	-	-	rplQ	-
-	-	rpoA	-	-	-	rpoA	-	-	-	rpoA	-	-	-	rpoA	-	-	-	rpoA	-	-	-	rpoA	-	-	-	rpoA	-	-	-	rpoA	-	-	-	rpoA	-	-	-	rpoA	-
-	-	rpsD	-	-	-	rpsD	-	-	-	rpsD	-	-	-	rpsD	-	-	-	rpsD	-	-	-	rpsD	-	-	-	rpsD	-	-	-	rpsD	-	-	-	rpsD	-	-	-	rpsD	-
-	-	rpsK	-	-	-	rpsK	-	-	-	rpsK	-	-	-	rpsK	-	-	-	rpsK	-	-	-	rpsK	-	-	-	rpsK	-	-	-	rpsK	-	-	-	rpsK	-	-	-	rpsK	-
-	-	rpsM	-	-	-	rpsM	-	-	-	rpsM	-	-	-	rpsM	-	-	-	-	rpsM	-	-	rpsM	-	-	-	rpsM	-	-	-	rpsM	-	-	-	rpsM	-	-	-	rpsM	-
-	-	rpmJ	-	-	-	rpmJ	-	-	-	rpmJ	-	-	-	rpmJ	-	-	-	rpmJ	-	-	-	rpmJ	-	-	-	rpmJ	-	-	-	rpmJ	-	-	-	rpmJ	-	-	-	rpmJ	-
-	-	secY	-	-	-	secY	-	-	-	secY	-	-	-	secY	-	-	secY	-	-	-	-	-	secY	-	-	secY	-	-	-	secY	-	-	-	secY	-	-	-	secY	-
-	-	rplO	-	-	-	rplO	-	-	-	rplO	-	-	-	rplO	-	-	-	-	rplO	-	-	rplO	-	-	-	rplO	-	-	-	rplO	-	-	-	rplO	-	-	-	rplO	-
-	-	rpmD	-	-	-	rpmD	-	-	-	rpmD	-	-	-	rpmD	-	-	-	rpmD	-	-	-	-	rpmD	-	-	rpmD	-	-	-	rpmD	-	-	-	rpmD	-	-	-	rpmD	-
-	-	rpsE	-	-	-	rpsE	-	-	-	rpsE	-	-	-	rpsE	-	-	-	rpsE	-	-	-	rpsE	-	-	-	rpsE	-	-	-	rpsE	-	-	-	rpsE	-	-	-	rpsE	-
-	-	rplR	-	-	-	rplR	-	-	-	rplR	-	-	-	rplR	-	-	-	-	rplR	rplR	-	-	-	-	-	rplR	-	-	-	rplR	-	-	-	rplR	-	-	-	rplR	-
-	-	rplF	-	-	-	rplF	-	-	-	rplF	-	-	-	rplF	-	-	rplF	-	-	rplF	-	-	-	-	-	rplF	-	-	-	rplF	-	-	-	rplF	-	-	-	rplF	-
-	-	rpsH	-	-	-	rpsH	-	-	-	rpsH	-	-	-	rpsH	-	-	-	-	rpsH	-	-	rpsH	-	-	-	rpsH	-	-	-	rpsH	-	-	-	rpsH	-	-	-	rpsH	-
-	-	rpsN	-	-	-	rpsN	-	-	-	rpsN	-	-	-	rpsN	-	-	-	rpsN	-	-	-	rpsN	-	-	-	rpsN	-	-	-	rpsN	-	-	-	rpsN	-	-	-	rpsN	-
-	-	rplE	-	-	-	rplE	-	-	-	rplE	-	-	-	rplE	-	-	-	-	rplE	-	-	rplE	-	-	-	rplE	-	-	-	rplE	-	-	-	rplE	-	-	-	rplE	-
-	-	rplX	-	-	-	-	rplX	-	-	rplX	-	-	-	-	rplX	-	-	-	rplX	-	rplX	-	-	-	-	rplX	-	-	-	-	rplX	-	-	-	rplX	-	-	-	rplX
-	-	rplN	-	-	-	rplN	-	-	-	rplN	-	-	-	rplN	-	-	-	rplN	-	-	-	rplN	-	-	-	rplN	-	-	-	rplN	-	-	-	rplN	-	-	-	rplN	-
-	-	rpsQ	-	-	-	rpsQ	-	-	-	rpsQ	-	-	-	rpsQ	-	-	-	-	rpsQ	-	-	rpsQ	-	-	-	-	rpsQ	-	-	rpsQ	-	-	-	rpsQ	-	-	-	rpsQ	-
-	-	rpmC	-	-	-	rpmC	-	-	-	rpmC	-	-	-	rpmC	-	-	rpmC	-	-	-	rpmC	-	-	-	-	rpmC	-	-	-	rpmC	-	-	-	rpmC	-	-	-	-	rpmC
-	-	rplP	-	-	-	rplP	-	-	-	rplP	-	-	-	rplP	-	-	-	rplP	-	-	-	rplP	-	-	-	rplP	-	-	-	rplP	-	-	-	rplP	-	-	-	rplP	-
-	-	rpsC	-	-	-	rpsC	-	-	-	rpsC	-	-	-	rpsC	-	-	-	rpsC	-	-	-	rpsC	-	-	-	rpsC	-	-	-	rpsC	-	-	-	rpsC	-	-	-	rpsC	-
-	-	rplV	-	-	-	rplV	-	-	-	rplV	-	-	-	rplV	-	-	-	rplV	-	-	-	rplV	-	-	-	rplV	-	-	-	rplV	-	-	-	rplV	-	-	-	rplV	-
-	-	rpsS	-	-	-	rpsS	-	-	-	rpsS	-	-	-	rpsS	-	-	-	rpsS	-	-	-	rpsS	-	-	-	rpsS	-	-	-	rpsS	-	-	-	rpsS	-	-	-	-	rpsS
-	-	rplB	-	-	-	rplB	-	-	-	rplB	-	-	-	rplB	-	-	-	rplB	-	-	-	rplB	-	-	-	rplB	-	-	-	rplB	-	-	-	rplB	-	-	-	rplB	-
-	-	-	rplW	-	-	-	rplW	-	-	-	rplW	-	-	rplW	-	-	rplW	-	-	-	-	-	rplW	-	-	rplW	-	-	-	rplW	-	-	-	-	rplW	-	-	-	rplW
-	-	rplD	-	-	-	rplD	-	-	-	rplD	-	-	-	rplD	-	-	-	-	rplD	rplD	-	-	-	-	-	rplD	-	-	-	rplD	-	-	-	rplD	-	-	-	rplD	-
-	-	rplC	-	-	-	rplC	-	-	-	rplC	-	-	-	rplC	-	-	-	rplC	-	-	-	rplC	-	-	-	rplC	-	-	-	rplC	-	-	-	rplC	-	-	-	rplC	-
-	-	rpsJ	-	-	-	rpsJ	-	-	-	rpsJ	-	-	-	rpsJ	-	-	-	rpsJ	-	-	-	rpsJ	-	-	-	rpsJ	-	-	-	rpsJ	-	-	-	rpsJ	-	-	-	rpsJ	-
-	-	tufA	-	-	-	tufA	-	-	-	tufA	-	-	-	tufA	-	-	-	tufA	-	-	-	tufA	-	-	-	tufA	-	-	-	tufA	-	-	-	tufA	-	-	-	tufA	-
-	-	fusA	-	-	-	fusA	-	-	-	fusA	-	-	-	fusA	-	-	-	fusA	-	-	-	fusA	-	-	-	fusA	-	-	-	fusA	-	-	-	fusA	-	-	-	fusA	-
-	-	rpsG	-	-	-	rpsG	-	-	-	rpsG	-	-	-	rpsG	-	-	-	rpsG	-	-	-	rpsG	-	-	-	rpsG	-	-	-	rpsG	-	-	-	rpsG	-	-	-	rpsG	-
-	-	rpsL	-	-	-	rpsL	-	-	-	rpsL	-	-	-	rpsL	-	-	-	rpsL	-	-	-	rpsL	-	-	-	rpsL	-	-	-	rpsL	-	-	-	rpsL	-	-	-	rpsL	-
-	tusB	-	-	-	tusB	-	-	-	tusB	-	-	tusB	-	-	-	-	tusB	-	-	-	tusB	-	-	-	tusB	-	-	-	tusB	-	-	-	tusB	-	-	-	tusB	-	-
-	tusC	-	-	-	tusC	-	-	tusC	-	-	-	-	tusC	-	-	-	tusC	-	-	-	tusC	-	-	-	tusC	-	-	-	tusC	-	-	-	tusC	-	-	-	tusC	-	-
tusD	-	-	-	tusD	-	-	-	tusD	-	-	-	tusD	-	-	-	-	tusD	-	-	-	tusD	-	-	tusD	-	-	-	-	-	tusD	-	tusD	-	-	-	-	tusD	-	-
-	fkpA	-	-	-	fkpA	-	-	fkpA	-	-	-	fkpA	-	-	-	-	fkpA	-	-	-	fkpA	-	-	-	fkpA	-	-	-	fkpA	-	-	-	fkpA	-	-	-	fkpA	-	-
-	-	argD	-	-	-	argD	-	-	-	argD	-	-	argD	-	-	-	argD	-	-	-	argD	-	-	-	argD	-	-	-	-	argD	-	-	-	argD	-	-	argD	-	-
-	-	-	tsgA	-	-	-	tsgA	-	-	-	tsgA	-	tsgA	-	-	-	tsgA	-	-	-	tsgA	-	-	-	-	-	tsgA	-	-	-	tsgA	-	-	-	tsgA	-	-	-	tsgA
-	-	trpS	-	-	-	-	trpS	-	-	trpS	-	trpS	-	-	-	-	trpS	-	-	-	trpS	-	-	-	-	-	trpS	-	-	-	trpS	-	-	-	trpS	-	-	-	trpS
-	-	rpe	-	-	-	rpe	-	-	-	rpe	-	-	rpe	-	-	-	rpe	-	-	rpe	-	-	-	-	-	rpe	-	-	-	rpe	-	-	-	rpe	-	-	-	rpe	-
-	-	aroB	-	-	-	aroB	-	-	-	aroB	-	aroB	-	-	-	-	aroB	-	-	-	aroB	-	-	-	-	aroB	-	-	-	aroB	-	-	-	aroB	-	-	-	aroB	-
-	-	aroK	-	-	-	aroK	-	-	-	aroK	-	-	-	aroK	-	-	aroK	-	-	-	aroK	-	-	-	-	aroK	-	-	-	aroK	-	-	-	aroK	-	-	-	aroK	-
-	-	deoD	-	-	-	deoD	-	-	-	deoD	-	deoD	-	-	-	-	deoD	-	-	-	deoD	-	-	-	-	deoD	-	-	-	deoD	-	deoD	-	-	-	-	-	deoD	-
-	-	deoB	-	-	-	deoB	-	-	-	deoB	-	-	-	deoB	-	-	deoB	-	-	-	deoB	-	-	-	-	deoB	-	-	-	deoB	-	-	-	deoB	-	-	-	deoB	-
-	-	-	prfC	-	-	prfC	-	-	-	prfC	-	-	-	prfC	-	-	prfC	-	-	-	prfC	-	-	-	-	prfC	-	-	-	prfC	-	-	-	prfC	-	-	-	-	prfC
-	-	ansA	-	-	-	ansA	-	-	ansA	-	-	-	ansA	-	-	-	ansA	-	-	-	ansA	-	-	-	-	ansA	-	-	-	ansA	-	-	-	ansA	-	-	ansA	-	-
-	ansA	-	-	-	ansA	-	-	-	ansA	-	-	-	ansA	-	-	-	ansA	-	-	-	ansA	-	-	-	ansA	-	-	-	ansA	-	-	-	ansA	-	-	-	ansA	-	-
-	ansA	-	-	-	ansA	-	-	-	ansA	-	-	-	ansA	-	-	-	ansA	-	-	-	ansA	-	-	-	ansA	-	-	-	ansA	-	-	-	ansA	-	-	-	ansA	-	-
-	nfuA	-	-	nfuA	-	-	-	-	-	nfuA	-	nfuA	-	-	-	-	nfuA	-	-	-	nfuA	-	-	nfuA	-	-	-	nfuA	-	-	-	nfuA	-	-	-	nfuA	-	-	-
-	-	-	bioH	-	bioH	-	-	-	bioH	-	-	-	bioH	-	-	-	bioH	-	-	-	bioH	-	-	-	-	-	bioH	-	bioH	-	-	-	bioH	-	-	-	-	-	bioH
-	bioH	-	-	-	bioH	-	-	-	bioH	-	-	-	bioH	-	-	-	bioH	-	-	-	bioH	-	-	-	bioH	-	-	-	bioH	-	-	-	bioH	-	-	-	bioH	-	-
-	-	ssb	-	-	-	ssb	-	-	-	ssb	-	-	-	ssb	-	-	-	ssb	-	-	-	ssb	-	-	-	ssb	-	-	-	ssb	-	-	-	ssb	-	-	-	ssb	-
-	dusA	-	-	-	dusA	-	-	-	dusA	-	-	-	dusA	-	-	-	dusA	-	-	-	dusA	-	-	-	dusA	-	-	-	dusA	-	-	-	dusA	-	-	-	dusA	-	-
-	-	dnaB	-	-	-	dnaB	-	-	-	dnaB	-	-	-	dnaB	-	-	-	dnaB	-	-	-	dnaB	-	-	-	dnaB	-	-	-	dnaB	-	-	-	dnaB	-	-	-	dnaB	-
-	-	-	gshB	-	-	gshB	-	-	-	gshB	-	-	-	gshB	-	-	gshB	-	-	-	gshB	-	-	-	-	gshB	-	-	-	gshB	-	-	-	gshB	-	-	-	-	gshB
-	yqgE	-	-	-	yqgE	-	-	-	yqgE	-	-	-	yqgE	-	-	-	yqgE	-	-	-	yqgE	-	-	-	yqgE	-	-	-	yqgE	-	-	-	yqgE	-	-	-	yqgE	-	-
yqgF	-	-	-	yqgF	-	-	-	-	yqgF	-	-	-	yqgF	-	-	-	yqgF	-	-	-	yqgF	-	-	yqgF	-	-	-	-	yqgF	-	-	-	yqgF	-	-	-	-	-	yqgF
-	leuA	-	-	-	leuA	-	-	-	leuA	-	-	-	-	leuA	-	-	leuA	-	-	-	leuA	-	-	-	leuA	-	-	-	leuA	-	-	-	leuA	-	-	-	leuA	-	-
-	leuD	-	-	-	leuD	-	-	-	leuD	-	-	-	-	-	leuD	-	leuD	-	-	-	leuD	-	-	-	leuD	-	-	-	leuD	-	-	-	leuD	-	-	-	leuD	-	-
-	leuC	-	-	-	leuC	-	-	-	leuC	-	-	-	-	leuC	-	-	leuC	-	-	-	leuC	-	-	-	leuC	-	-	-	leuC	-	-	-	leuC	-	-	-	leuC	-	-
-	leuB	-	-	-	leuB	-	-	-	leuB	-	-	-	-	leuB	-	-	leuB	-	-	-	leuB	-	-	-	leuB	-	-	-	leuB	-	-	-	leuB	-	-	-	leuB	-	-
-	yggS	-	-	-	yggS	-	-	-	yggS	-	-	-	yggS	-	-	-	yggS	-	-	-	yggS	-	-	-	yggS	-	-	-	yggS	-	-	-	yggS	-	-	-	yggS	-	-
-	hemW	-	-	-	hemW	-	-	-	hemW	-	-	-	hemW	-	-	-	hemW	-	-	-	hemW	-	-	-	hemW	-	-	-	hemW	-	-	-	hemW	-	-	-	hemW	-	-
-	trmB	-	-	-	trmB	-	-	-	trmB	-	-	-	trmB	-	-	-	trmB	-	-	-	trmB	-	-	-	trmB	-	-	-	trmB	-	-	-	trmB	-	-	-	trmB	-	-
-	mutY	-	-	-	mutY	-	-	-	mutY	-	-	-	mutY	-	-	-	mutY	-	-	-	mutY	-	-	-	mutY	-	-	-	mutY	-	-	-	mutY	-	-	-	mutY	-	-
-	yggX	-	-	-	-	-	yggX	-	-	-	yggX	-	yggX	-	-	-	yggX	-	-	-	yggX	-	-	-	-	-	yggX	-	-	-	yggX	-	-	-	yggX	-	yggX	-	-
-	murI	-	-	-	murI	-	-	-	murI	-	-	-	murI	-	-	-	murI	-	-	-	murI	-	-	-	murI	-	-	-	murI	-	-	-	murI	-	-	-	murI	-	-
-	sbcB	-	-	-	sbcB	-	-	-	sbcB	-	-	-	sbcB	-	-	-	sbcB	-	-	-	sbcB	-	-	-	sbcB	-	-	-	sbcB	-	-	-	sbcB	-	-	-	sbcB	-	-
-	sbcB	-	-	-	sbcB	-	-	-	sbcB	-	-	-	sbcB	-	-	-	sbcB	-	-	-	sbcB	-	-	-	sbcB	-	-	-	sbcB	-	-	-	sbcB	-	-	-	sbcB	-	-
-	sbcB	-	-	-	sbcB	-	-	-	sbcB	-	-	-	sbcB	-	-	-	sbcB	-	-	-	sbcB	-	-	-	sbcB	-	-	-	sbcB	-	-	-	sbcB	-	-	-	sbcB	-	-
-	sbcB	-	-	-	sbcB	-	-	-	sbcB	-	-	-	sbcB	-	-	-	sbcB	-	-	-	sbcB	-	-	-	sbcB	-	-	-	sbcB	-	-	-	sbcB	-	-	-	sbcB	-	-
-	-	-	yeeX	-	-	-	yeeX	-	-	-	yeeX	-	yeeX	-	-	-	yeeX	-	-	-	yeeX	-	-	-	-	-	yeeX	-	-	-	yeeX	-	-	-	yeeX	-	-	-	yeeX
-	pyrE	-	-	-	pyrE	-	-	pyrE	-	-	-	-	pyrE	-	-	-	pyrE	-	-	-	pyrE	-	-	-	pyrE	-	-	-	pyrE	-	-	-	pyrE	-	-	-	pyrE	-	-
-	-	dut	-	-	-	dut	-	-	-	dut	-	-	-	dut	-	-	dut	-	-	-	dut	-	-	dut	-	-	-	-	-	dut	-	-	-	dut	-	-	-	dut	-
cysQ	-	-	-	-	-	cysQ	-	-	-	cysQ	-	-	cysQ	-	-	-	cysQ	-	-	-	cysQ	-	-	cysQ	-	-	-	-	-	cysQ	-	-	cysQ	-	-	cysQ	-	-	-
-	rplI	-	-	rplI	-	-	-	rplI	-	-	-	-	rplI	-	-	-	rplI	-	-	-	rplI	-	-	-	rplI	-	-	rplI	-	-	-	-	-	rplI	-	-	rplI	-	-
-	-	rpsR	-	-	-	rpsR	-	-	-	rpsR	-	-	-	rpsR	-	-	-	rpsR	-	-	-	rpsR	-	-	-	rpsR	-	-	-	rpsR	-	-	-	rpsR	-	-	-	rpsR	-
-	-	-	rpsF	-	-	rpsF	-	-	-	rpsF	-	rpsF	-	-	-	-	rpsF	-	-	-	rpsF	-	-	-	rpsF	-	-	-	-	-	rpsF	-	-	-	rpsF	-	rpsF	-	-
-	rnr	-	-	-	-	rnr	-	-	-	rnr	-	-	rnr	-	-	-	rnr	-	-	-	rnr	-	-	rnr	-	-	-	-	-	rnr	-	-	-	rnr	-	-	rnr	-	-
-	-	purA	-	-	-	purA	-	-	-	purA	-	-	-	purA	-	-	purA	-	-	-	purA	-	-	-	-	purA	-	-	-	purA	-	-	-	purA	-	-	-	purA	-
-	-	hflC	-	-	-	hflC	-	-	-	hflC	-	-	hflC	-	-	-	hflC	-	-	-	hflC	-	-	-	-	hflC	-	-	-	hflC	-	-	-	hflC	-	-	-	hflC	-
-	-	hflK	-	-	-	hflK	-	-	-	hflK	-	-	hflK	-	-	-	hflK	-	-	-	hflK	-	-	hflK	-	-	-	-	-	hflK	-	-	-	hflK	-	-	-	hflK	-
-	miaA	-	-	-	-	miaA	-	miaA	-	-	-	-	miaA	-	-	-	miaA	-	-	-	miaA	-	-	-	miaA	-	-	-	miaA	-	-	-	miaA	-	-	-	miaA	-	-
-	mutL	-	-	-	mutL	-	-	-	mutL	-	-	-	mutL	-	-	-	mutL	-	-	-	mutL	-	-	-	mutL	-	-	-	mutL	-	-	-	mutL	-	-	-	mutL	-	-
-	mtlD	-	-	-	mtlD	-	-	-	mtlD	-	-	-	mtlD	-	-	-	mtlD	-	-	-	mtlD	-	-	-	mtlD	-	-	-	mtlD	-	-	-	mtlD	-	-	mtlD	-	-	-
mtlA	-	-	-	-	-	mtlA	-	-	-	mtlA	-	mtlA	-	-	-	-	mtlA	-	-	-	mtlA	-	-	-	-	mtlA	-	-	-	-	mtlA	-	mtlA	-	-	-	-	-	mtlA
-	-	-	pgi	-	-	-	pgi	-	-	pgi	-	-	-	-	pgi	-	-	-	pgi	-	pgi	-	-	-	-	pgi	-	-	-	-	pgi	-	-	-	pgi	-	-	-	pgi
-	-	orn	-	-	-	-	orn	-	-	orn	-	-	orn	-	-	-	orn	-	-	-	orn	-	-	-	-	-	orn	-	-	orn	-	-	-	-	orn	-	-	-	orn
-	amiB	-	-	-	amiB	-	-	-	amiB	-	-	-	amiB	-	-	-	amiB	-	-	-	amiB	-	-	-	amiB	-	-	-	amiB	-	-	-	amiB	-	-	-	amiB	-	-
-	-	-	rpmE	-	-	rpmE	-	-	-	rpmE	-	-	-	rpmE	-	-	-	-	rpmE	-	-	-	rpmE	-	-	-	rpmE	-	-	rpmE	-	-	-	rpmE	-	-	-	-	rpmE
-	ftsN	-	-	-	ftsN	-	-	-	ftsN	-	-	-	ftsN	-	-	-	ftsN	-	-	-	ftsN	-	-	-	ftsN	-	-	-	ftsN	-	-	-	ftsN	-	-	-	ftsN	-	-
-	-	hslV	-	-	-	hslV	-	-	-	hslV	-	-	-	hslV	-	-	-	hslV	-	-	-	hslV	-	-	-	hslV	-	-	-	hslV	-	-	-	hslV	-	-	-	hslV	-
-	-	hslU	-	-	-	hslU	-	-	-	hslU	-	-	-	hslU	-	-	-	hslU	-	-	-	hslU	-	-	-	hslU	-	-	-	hslU	-	-	-	hslU	-	-	-	hslU	-
-	ibpA	-	-	-	ibpA	-	-	-	ibpA	-	-	-	ibpA	-	-	-	ibpA	-	-	-	ibpA	-	-	-	ibpA	-	-	-	ibpA	-	-	-	ibpA	-	-	-	ibpA	-	-
-	zapB	-	-	-	zapB	-	-	-	zapB	-	-	-	zapB	-	-	-	zapB	-	-	-	zapB	-	-	-	zapB	-	-	-	zapB	-	-	-	zapB	-	-	-	zapB	-	-
-	trpD	-	-	-	trpD	-	-	-	trpD	-	-	-	-	trpD	-	-	trpD	-	-	-	trpD	-	-	-	trpD	-	-	-	trpD	-	-	-	trpD	-	-	-	trpD	-	-
-	trpE	-	-	-	trpE	-	-	-	trpE	-	-	-	-	trpE	-	-	trpE	-	-	-	trpE	-	-	-	trpE	-	-	-	trpE	-	-	-	trpE	-	-	-	trpE	-	-
-	-	-	fpr	-	-	-	fpr	fpr	-	-	-	-	fpr	-	-	-	fpr	-	-	-	fpr	-	-	-	-	fpr	-	-	-	-	fpr	-	fpr	-	-	-	fpr	-	-
-	epmA	-	-	-	epmA	-	-	-	epmA	-	-	epmA	-	-	-	-	epmA	-	-	-	epmA	-	-	-	epmA	-	-	-	-	-	epmA	-	epmA	-	-	-	epmA	-	-
-	coaD	-	-	-	-	-	coaD	-	coaD	-	-	-	coaD	-	-	-	coaD	-	-	-	coaD	-	-	-	coaD	-	-	-	coaD	-	-	-	coaD	-	-	-	coaD	-	-
-	rsmJ	-	-	-	rsmJ	-	-	rsmJ	-	-	-	-	rsmJ	-	-	-	rsmJ	-	-	-	rsmJ	-	-	-	rsmJ	-	-	-	rsmJ	-	-	-	rsmJ	-	-	-	rsmJ	-	-
-	uspA	-	-	-	uspA	-	-	-	uspA	-	-	-	uspA	-	-	-	uspA	-	-	-	uspA	-	-	-	uspA	-	-	-	uspA	-	-	-	uspA	-	-	-	uspA	-	-
-	pitA	-	-	-	pitA	-	-	-	pitA	-	-	-	pitA	-	-	-	pitA	-	-	-	pitA	-	-	-	-	pitA	-	-	pitA	-	-	-	pitA	-	-	-	-	-	pitA
-	-	pitB	-	-	-	pitB	-	-	-	pitB	-	-	pitB	-	-	-	pitB	-	-	-	pitB	-	-	-	pitB	-	-	-	-	-	pitB	-	-	-	pitB	-	pitB	-	-
-	ynfM	-	-	ynfM	-	-	-	ynfM	-	-	-	ynfM	-	-	-	-	ynfM	-	-	-	ynfM	-	-	ynfM	-	-	-	ynfM	-	-	-	-	ynfM	-	-	-	ynfM	-	-
-	dapF	-	-	-	dapF	-	-	dapF	-	-	-	dapF	-	-	-	-	dapF	-	-	-	dapF	-	-	dapF	-	-	-	-	dapF	-	-	-	dapF	-	-	-	dapF	-	-
-	cyaY	-	-	-	cyaY	-	-	-	cyaY	-	-	-	cyaY	-	-	-	cyaY	-	-	-	cyaY	-	-	-	cyaY	-	-	-	cyaY	-	-	-	cyaY	-	-	-	cyaY	-	-
-	-	hemC	-	-	-	hemC	-	-	-	hemC	-	-	hemC	-	-	-	hemC	-	-	-	hemC	-	-	-	-	hemC	-	-	-	hemC	-	-	-	hemC	-	-	-	hemC	-
-	hemD	-	-	-	hemD	-	-	-	hemD	-	-	-	hemD	-	-	-	hemD	-	-	-	hemD	-	-	-	hemD	-	-	-	hemD	-	-	-	hemD	-	-	-	hemD	-	-
-	hemD	-	-	-	hemD	-	-	-	hemD	-	-	-	hemD	-	-	hemD	-	-	-	-	hemD	-	-	-	hemD	-	-	-	hemD	-	-	-	hemD	-	-	-	hemD	-	-
-	-	rho	-	-	-	rho	-	-	-	rho	-	-	-	rho	-	-	-	rho	-	-	-	rho	-	-	-	rho	-	-	-	rho	-	-	-	rho	-	-	-	rho	-
-	-	trxA	-	-	-	trxA	-	-	-	trxA	-	-	-	-	trxA	-	trxA	-	-	-	trxA	-	-	-	-	-	trxA	-	-	trxA	-	-	-	-	trxA	-	-	-	trxA
-	rep	-	-	-	rep	-	-	-	rep	-	-	-	rep	-	-	-	rep	-	-	-	rep	-	-	-	rep	-	-	-	rep	-	-	-	rep	-	-	-	rep	-	-
-	-	ilvC	-	-	-	ilvC	-	-	-	ilvC	-	-	-	ilvC	-	-	-	-	ilvC	-	-	ilvC	-	-	-	ilvC	-	-	-	ilvC	-	-	-	ilvC	-	-	-	-	ilvC
-	-	ilvD	-	-	-	ilvD	-	-	-	ilvD	-	-	-	ilvD	-	-	-	ilvD	-	-	-	ilvD	-	-	-	ilvD	-	-	-	ilvD	-	-	-	ilvD	-	-	-	ilvD	-
-	-	iscS	-	-	-	iscS	-	-	-	iscS	-	-	-	iscS	-	-	-	-	iscS	-	-	iscS	-	-	-	iscS	-	-	-	iscS	-	-	-	iscS	-	-	-	iscS	-
-	-	iscU	-	-	-	iscU	-	-	-	iscU	-	-	-	iscU	-	-	-	-	iscU	-	-	iscU	-	-	-	iscU	-	-	-	iscU	-	-	-	iscU	-	-	-	iscU	-
-	hscB	-	-	-	hscB	-	-	-	hscB	-	-	-	hscB	-	-	-	hscB	-	-	-	hscB	-	-	-	hscB	-	-	-	hscB	-	-	-	hscB	-	-	-	hscB	-	-
-	hscA	-	-	-	hscA	-	-	-	hscA	-	-	-	hscA	-	-	-	hscA	-	-	-	hscA	-	-	hscA	-	-	-	-	hscA	-	-	-	hscA	-	-	-	hscA	-	-
-	-	fdx	-	-	-	fdx	-	-	-	fdx	-	-	-	fdx	-	-	-	fdx	-	-	-	fdx	-	-	-	fdx	-	-	-	fdx	-	-	-	fdx	-	-	-	fdx	-
-	der	-	-	-	der	-	-	-	der	-	-	-	der	-	-	-	der	-	-	-	der	-	-	-	der	-	-	-	der	-	-	-	der	-	-	-	der	-	-
-	yfgM	-	-	-	yfgM	-	-	-	yfgM	-	-	-	yfgM	-	-	-	yfgM	-	-	-	yfgM	-	-	-	yfgM	-	-	-	yfgM	-	-	-	yfgM	-	-	-	yfgM	-	-
[truncated: 10 more columns]
