# Supplementary material for: Host-specific co-evolution likely driven by diet in Buchnera aphidicola
Source: BMC Genomics. 2024 Feb 8;25:153. doi: 10.1186/s12864-024-10045-3 (PMC10851558; doi:10.1186/s12864-024-10045-3)
Supplement: Supplementary file 4 — Additional file 4. Polymorphic sites identified in BDn when mapped with the NGS reads obtained from sequencing various D. noxia biotypes. [file 12864_2024_10045_MOESM4_ESM.xlsx]

## Sheet: Additional File 4
Additional File 4. Polymorphic sites identified in BDn when mapped with the NGS reads obtained from sequencing various D. noxia biotypes
Name	Type	Min (original sequence)	Max (original sequence)	Track Name	SNP GENIC/INTERGENIC	Quadrant	Length	Above 20 Below 80	Shared OR Unique	Coverage	Strand-Bias >50% P-value	Variant Frequency	Reference Frequency	Variant P-Value (approximate)	Variant Raw Frequency	Amino Acid Change	CDS	Change	Polymorphism Type	Protein Effect	Reference Nucleotide(s)	Strand-Bias	Variant Nucleotide(s)
G	Polymorphism	16133	16133	SA1 vs SAM	yidC	Q3	1	SNP	SHARED	728	0.37	0.993	0.001	0	723	T -> A	insertase CDS	A -> G	SNP (transition)	Substitution	A	0.517	G
G	Polymorphism	16133	16133	SA1 vs US2	yidC	Q3	1	SNP	SHARED	581	1.6e-56	0.988	0.009	0	574	T -> A	insertase CDS	A -> G	SNP (transition)	Substitution	A	0.819	G
T	Polymorphism	21153	21153	SA1 vs SAM	epmB	Q2	1	VARIABLE SNP	UNIQUE	708	0.45	0.297	0.681	0	210	N -> K	EF-P beta-lysylation protein EpmB CDS	G -> T	SNP (transversion)	Substitution	G	0.529	T
T	Polymorphism	43801	43801	SA1 vs US2	rpoB	Q3	1	SNP	SHARED	199	0.43	0.995		0	198		rpoB CDS	C -> T	SNP (transition)	None	C	0.53	T
T	Polymorphism	43801	43801	SA1 vs SAM	rpoB	Q3	1	SNP	SHARED	671	0.081	0.993	0.001	0	666		rpoB CDS	C -> T	SNP (transition)	None	C	0.535	T
T	Polymorphism	43801	43801	SA1 vs SAM2	rpoB	Q3	1	SNP	SHARED	1699	0.31	0.921	0.071	0	1565		rpoB CDS	C -> T	SNP (transition)	None	C	0.513	T
T	Polymorphism	46609	46609	SA1 vs SAM2	rplA	Q3	1	SNP	UNIQUE	1667	0.32	0.892	0.101	0	1487	V -> I	50S ribosomal protein L1 CDS	C -> T	SNP (transition)	Substitution	C	0.513	T
T	Polymorphism	48579	48579	SA1 vs SAM	INTERGENIC		0	VARIABLE SNP	UNIQUE	668	0.023	0.612		0	409			(T)7 -> (T)8	Insertion (tandem repeat)			0.557	T
G	Polymorphism	63441	63441	SA1 vs SA1	tsaD	Q3	1	VARIABLE SNP	UNIQUE	1021	0.85	0.241	0.758	0	246	I -> M	tRNA threonylcarbamoyl adenosine modification protein TsaD CDS	A -> G	SNP (transition)	Substitution	A	0.508	G
	Polymorphism	64610	64610	SA1 vs SAM2	INTERGENIC		1	SNP	UNIQUE	1524	0.34	0.894		0	1362			-C	Deletion		C	0.513
G	Polymorphism	78022	78022	SA1 vs US2	fliF	Q2	1	SNP	SHARED	178	0.71	0.989	0.006	0	176	S -> A	flagellar M-ring protein FliF CDS	T -> G	SNP (transversion)	Substitution	T	0.517	G
G	Polymorphism	78022	78022	SA1 vs SAM	fliF	Q2	1	VARIABLE SNP	SHARED	485	1	0.332	0.647	0	161	S -> A	flagellar M-ring protein FliF CDS	T -> G	SNP (transversion)	Substitution	T	0.503	G
T	Polymorphism	103724	103724	SA1 vs US2	INTERGENIC		1	SNP	SHARED	454	0.099	0.991		0	450			G -> T	SNP (transversion)		G	0.54	T
T	Polymorphism	103724	103724	SA1 vs SAM	INTERGENIC		1	SNP	SHARED	371	0.34	0.957		0	355			G -> T	SNP (transversion)		G	0.527	T
T	Polymorphism	105229	105229	SA1 vs SAM2	hisD	Q3	1	VARIABLE SNP	UNIQUE	1555	0.91	0.222	0.778	0	345		hisD CDS	G -> T	SNP (transversion)	None	G	0.504	T
C	Polymorphism	120527	120527	SA1 vs SA1	rsxD	Q1	1	VARIABLE SNP	UNIQUE	951	0.27	0.379	0.621	0	360	K -> Q	electron transporter RnfD CDS	A -> C	SNP (transversion)	Substitution	A	0.531	C
C	Polymorphism	125561	125561	SA1 vs SA1	INTERGENIC		1	VARIABLE SNP	UNIQUE	912	0.15	0.395	0.604	0	360			A -> C	SNP (transversion)		A	0.539	C
T	Polymorphism	127325	127325	SA1 vs US2	INTERGENIC		0	VARIABLE SNP	UNIQUE	214	0.22	0.701		0	150			(T)7 -> (T)8	Insertion (tandem repeat)			0.553	T
G	Polymorphism	133304	133304	SA1 vs SAM	INTERGENIC		1	VARIABLE SNP	UNIQUE	294	0.14	0.673	0.327	0	198			T -> G	SNP (transversion)		T	0.556	G
G	Polymorphism	149726	149726	SA1 vs SAM2	carB	Q3	1	SNP	UNIQUE	1502	0.48	0.909	0.089	0	1365		carB CDS	A -> G	SNP (transition)	None	A	0.51	G
C	Polymorphism	158486	158486	SA1 vs SAM	ileS	Q4	1	VARIABLE SNP	UNIQUE	315	0.69	0.695	0.302	0	219	K -> R	isoleucine--tRNA ligase CDS	T -> C	SNP (transition)	Substitution	T	0.516	C
T	Polymorphism	159826	159826	SA1 vs SA1	ribF	Q2	1	VARIABLE SNP	UNIQUE	977	0.88	0.375	0.62	0	366	N -> K	bifunctional riboflavin kinase/FMN adenylyltransferase CDS	A -> T	SNP (transversion)	Substitution	A	0.505	T
G	Polymorphism	178485	178485	SA1 vs SAM	nuoN	Q2	1	VARIABLE SNP	UNIQUE	307	0.69	0.329	0.671	0	101		NADH-quinone oxidoreductase subunit N CDS	A -> G	SNP (transition)	None	A	0.525	G
T	Polymorphism	200877	200877	SA1 vs SAM	nadK	Q3	1	VARIABLE SNP	UNIQUE	347	0.8	0.695	0.303	0	241		ppnK CDS	C -> T	SNP (transition)	None	C	0.51	T
T	Polymorphism	212885	212885	SA1 vs SAM	panB	Q3	1	VARIABLE SNP	UNIQUE	337	0.84	0.671	0.323	0	226	A -> T	panB CDS	C -> T	SNP (transition)	Substitution	C	0.509	T
T	Polymorphism	213126	213125	SA1 vs SAM2	panB	Q3	0	VARIABLE SNP	UNIQUE	1396	0.72	0.277		1.3e-273	386		panB CDS	(T)10 -> (T)11	Insertion (tandem repeat)	Frame Shift		0.51	T
A	Polymorphism	225275	225275	SA1 vs SA5	aceF	Q1	1	VARIABLE SNP	UNIQUE	515	0.4	0.278	0.722	0	143		dihydrolipoamide acetyltransferase CDS	G -> A	SNP (transition)	None	G	0.538	A
C	Polymorphism	231733	231733	SA1 vs US2	ftsZ	Q3	1	SNP	UNIQUE	119	0.025	0.966		0	115		cell division protein FtsZ CDS	T -> C	SNP (transition)	None	T	0.609	C
T	Polymorphism	245757	245757	SA1 vs SA1	ftsL	Q2	0	VARIABLE SNP	UNIQUE	862	0.3	0.273		6.2e-123	235		cell division protein FtsL CDS	(T)13 -> (T)14	Insertion (tandem repeat)	Frame Shift		0.536	T
C	Polymorphism	246729	246729	SA1 vs US2	rsmH	Q3	1	SNP	UNIQUE	174	0.0023	0.994		0	173	K -> E	rRNA small subunit methyltransferase H CDS	T -> C	SNP (transition)	Substitution	T	0.618	C
T	Polymorphism	246861	246861	SA1 vs SAM	rsmH	Q3	1	VARIABLE SNP	UNIQUE	266	0.068	0.289	0.711	0	77	D -> N	rRNA small subunit methyltransferase H CDS	C -> T	SNP (transition)	Substitution	C	0.61	T
T	Polymorphism	247051	247051	SA1 vs SAM	ilvH	Q3	1	VARIABLE SNP	UNIQUE	269	0.22	0.706	0.294	0	190		ilvH CDS	C -> T	SNP (transition)	None	C	0.547	T
	Polymorphism	256034	256034	SA1 vs SA5	pyrH	Q3	1	SNP	SHARED	547	0.93	0.923		0	505		uridylate kinase CDS	(A)12 -> (A)11	Deletion (tandem repeat)	Frame Shift	A	0.503
	Polymorphism	256034	256034	SA1 vs SAM2	pyrH	Q3	1	VARIABLE SNP	SHARED	1308	0.7	0.609		0	796		uridylate kinase CDS	(A)12 -> (A)11	Deletion (tandem repeat)	Frame Shift	A	0.508
	Polymorphism	256034	256034	SA1 vs SAM	pyrH	Q3	1	VARIABLE SNP	SHARED	221	0.78	0.24		0.081	53		uridylate kinase CDS	(A)12 -> (A)11	Deletion (tandem repeat)	Frame Shift	A	0.528
T	Polymorphism	263632	263632	SA1 vs SA5	dnaE	Q4	1	VARIABLE SNP	UNIQUE	629	0.08	0.533	0.467	0	335		dnaE CDS	C -> T	SNP (transition)	None	C	0.549	T
A	Polymorphism	272317	272317	SA1 vs SAM	argS	Q2	1	VARIABLE SNP	UNIQUE	698	0.55	0.327	0.672	0	228	Y -> F	arginyl-tRNA synthetase CDS	T -> A	SNP (transversion)	Substitution	T	0.522	A
C	Polymorphism	273323	273323	SA1 vs US2	INTERGENIC		1	SNP	UNIQUE	201	0.019	0.985	0.005	0	198			A -> C	SNP (transversion)		A	0.586	C
A	Polymorphism	281927	281927	SA1 vs US2	era	Q2	1	SNP	UNIQUE	425	2.2e-53	0.998		0	424		GTPase Era CDS	G -> A	SNP (transition)	None	G	0.856	A
A	Polymorphism	287625	287625	SA1 vs US2	INTERGENIC		1	SNP	UNIQUE	154	0.23	1		0	154			C -> A	SNP (transversion)		C	0.552	A
T	Polymorphism	288864	288864	SA1 vs SAM	purB	Q4	1	VARIABLE SNP	UNIQUE	261	0.88	0.663	0.326	0	173	A -> S	adenylosuccinate lyase CDS	G -> T	SNP (transversion)	Substitution	G	0.509	T
T	Polymorphism	291117	291117	SA1 vs SAM	rnb	Q3	1	VARIABLE SNP	UNIQUE	245	0.39	0.669	0.318	0	164	A -> S	exoribonuclease II CDS	G -> T	SNP (transversion)	Substitution	G	0.537	T
C	Polymorphism	305442	305442	SA1 vs SA5	yedA	Q2	1	VARIABLE SNP	UNIQUE	694	0.02	0.272	0.726	0	189	F -> L	multidrug DMT transporter permease CDS	T -> C	SNP (transition)	Substitution	T	0.587	C
T	Polymorphism	315785	315785	SA1 vs SA5	glyA	Q3	1	VARIABLE SNP	UNIQUE	622	0.64	0.268	0.732	0	167	A -> S	serine hydroxymethyltransferase CDS	G -> T	SNP (transversion)	Substitution	G	0.521	T
	Polymorphism	317817	317817	SA1 vs SAM	bioB	Q3	1	VARIABLE SNP	UNIQUE	284	0.83	0.69		0	196		biotin synthase CDS	(C)3 -> (C)2	Deletion (tandem repeat)	Frame Shift	C	0.51
T	Polymorphism	322530	322530	SA1 vs SA5	mfd	Q2	1	VARIABLE SNP	UNIQUE	723	0.089	0.275	0.723	0	199	V -> I	transcription-repair-coupling factor CDS	C -> T	SNP (transition)	Substitution	C	0.563	T
A	Polymorphism	323881	323881	SA1 vs SAM	INTERGENIC		1	VARIABLE SNP	UNIQUE	326	0.75	0.276	0.721	0	90			C -> A	SNP (transversion)		C	0.522	A
	Polymorphism	326217	326217	SA1 vs SAM	INTERGENIC		1	VARIABLE SNP	UNIQUE	326	0.72	0.215		0.95	70			(A)11 -> (A)10	Deletion (tandem repeat)		A	0.529
A	Polymorphism	330387	330387	SA1 vs SAM	phr	Q2	1	VARIABLE SNP	UNIQUE	354	0.63	0.311	0.689	0	110		deoxyribodipyrimidine photolyase CDS	G -> A	SNP (transition)	None	G	0.527	A
C	Polymorphism	337307	337307	SA1 vs SA1	INTERGENIC		1	VARIABLE SNP	UNIQUE	841	0.4	0.378	0.622	0	318			T -> C	SNP (transition)		T	0.525	C
C	Polymorphism	346467	346467	SA1 vs US2	serS	Q3	1	SNP	SHARED	312	0.079	1		0	312	I -> V	serine--tRNA ligase CDS	T -> C	SNP (transition)	Substitution	T	0.551	C
C	Polymorphism	346467	346467	SA1 vs SAM	serS	Q3	1	SNP	SHARED	355	0.33	0.972	0.003	0	345	I -> V	serine--tRNA ligase CDS	T -> C	SNP (transition)	Substitution	T	0.528	C
T	Polymorphism	363769	363769	SA1 vs SAM2	tRNA-Leu		0	VARIABLE SNP	SHARED	1209	0.12	0.27		4.2e-113	327			(T)7 -> (T)8	Insertion (tandem repeat)			0.544	T
T	Polymorphism	363769	363769	SA1 vs SAM	tRNA-Leu		0	VARIABLE SNP	SHARED	505	0.024	0.246		7.9e-30	124			(T)7 -> (T)8	Insertion (tandem repeat)			0.605	T
T	Polymorphism	363769	363769	SA1 vs SA5	tRNA-Leu		0	VARIABLE SNP	SHARED	702	0.93	0.214		6.8e-161	150			(T)7 -> (T)8	Insertion (tandem repeat)			0.507	T
T	Polymorphism	363769	363769	SA1 vs SA1	tRNA-Leu		0	VARIABLE SNP	SHARED	765	0.32	0.258		1.1e-49	197			(T)7 -> (T)8	Insertion (tandem repeat)			0.538	T
	Polymorphism	368509	368509	SA1 vs SAM	INTERGENIC		1	VARIABLE SNP	SHARED	399	0.32	0.301		1e-06	120			(T)12 -> (T)11	Deletion (tandem repeat)		T	0.55
	Polymorphism	368509	368509	SA1 vs SAM2	INTERGENIC		1	VARIABLE SNP	SHARED	1197	0.75	0.209		1	250			(T)12 -> (T)11	Deletion (tandem repeat)		T	0.512
G	Polymorphism	374323	374323	SA1 vs SAM	flgH	Q1	1	VARIABLE SNP	UNIQUE	275	0.75	0.335	0.665	0	92		flgH CDS	A -> G	SNP (transition)	None	A	0.522	G
C	Polymorphism	376759	376759	SA1 vs SAM	flgK	Q2	1	VARIABLE SNP	UNIQUE	253	0.83	0.336	0.664	0	85		flagellar hook protein CDS	T -> C	SNP (transition)	None	T	0.518	C
C	Polymorphism	377599	377599	SA1 vs SAM2	flgK	Q2	1	SNP	UNIQUE	1357	0.98	0.911	0.089	0	1236		flagellar hook protein CDS	T -> C	SNP (transition)	None	T	0.501	C
T	Polymorphism	379515	379515	SA1 vs US2	rne	Q2	1	SNP	UNIQUE	231	0.19	0.991	0.004	0	229	H -> N	ribonuclease E CDS	G -> T	SNP (transversion)	Substitution	G	0.546	T
C	Polymorphism	382461	382461	SA1 vs SA1	INTERGENIC		1	VARIABLE SNP	UNIQUE	865	0.36	0.231	0.766	0	200			A -> C	SNP (transversion)		A	0.535	C
A	Polymorphism	384194	384194	SA1 vs SAM2	fabG	Q4	1	SNP	UNIQUE	1394	0.96	0.903	0.095	0	1259		beta-ketoacyl-ACP reductase CDS	G -> A	SNP (transition)	None	G	0.501	A
C	Polymorphism	401060	401060	SA1 vs SAM	valS	Q4	1	SNP	SHARED	265	0.14	0.992		0	263		valine--tRNA ligase CDS	G -> C	SNP (transversion)	None	G	0.548	C
C	Polymorphism	401060	401060	SA1 vs US2	valS	Q4	1	SNP	SHARED	431	7.6e-29	0.986	0.007	0	425		valine--tRNA ligase CDS	G -> C	SNP (transversion)	None	G	0.765	C
C	Polymorphism	401060	401060	SA1 vs SAM2	valS	Q4	1	SNP	SHARED	1428	0.059	0.934	0.062	0	1334		valine--tRNA ligase CDS	G -> C	SNP (transversion)	None	G	0.526	C
G	Polymorphism	401717	401717	SA1 vs SAM	valS	Q4	1	VARIABLE SNP	UNIQUE	285	0.31	0.281	0.716	0	80	K -> N	valine--tRNA ligase CDS	T -> G	SNP (transversion)	Substitution	T	0.563	G
C	Polymorphism	404271	404271	SA1 vs SAM	pepA	Q1	1	VARIABLE SNP	UNIQUE	352	0.0037	0.688	0.313	0	242	S -> A	aminopeptidase CDS	A -> C	SNP (transversion)	Substitution	A	0.595	C
G	Polymorphism	407318	407318	SA1 vs US2	pyrI	Q4	1	SNP	SHARED	151	0.1	0.987		0	149		aspartate carbamoyltransferase regulatory subunit CDS	A -> G	SNP (transition)	None	A	0.57	G
G	Polymorphism	407318	407318	SA1 vs SAM	pyrI	Q4	1	SNP	SHARED	412	0.0012	0.833	0.129	0	343		aspartate carbamoyltransferase regulatory subunit CDS	A -> G	SNP (transition)	None	A	0.589	G
G	Polymorphism	407318	407318	SA1 vs SAM2	pyrI	Q4	1	SNP	SHARED	1455	0.88	0.812	0.144	0	1182		aspartate carbamoyltransferase regulatory subunit CDS	A -> G	SNP (transition)	None	A	0.503	G
G	Polymorphism	419476	419476	SA1 vs US2	glmM	Q1	1	SNP	SHARED	213	0.84	0.995	0.005	0	212	E -> A	glmM CDS	T -> G	SNP (transversion)	Substitution	T	0.509	G
G	Polymorphism	419476	419476	SA1 vs SAM	glmM	Q1	1	VARIABLE SNP	SHARED	464	0.79	0.263	0.698	0	122	E -> A	glmM CDS	T -> G	SNP (transversion)	Substitution	T	0.516	G
T	Polymorphism	421822	421822	SA1 vs US2	ftsH	Q3	1	SNP	UNIQUE	118	0.51	0.949	0.017	0	112		hflB CDS	C -> T	SNP (transition)	None	C	0.536	T
A	Polymorphism	424803	424803	SA1 vs SAM	INTERGENIC		0	VARIABLE SNP	UNIQUE	383	0.77	0.282		2.2e-270	108			(A)7 -> (A)8	Insertion (tandem repeat)			0.519	A
G	Polymorphism	428091	428091	SA1 vs SAM	rpsI	Q3	1	VARIABLE SNP	UNIQUE	344	0.7	0.712	0.285	0	245	K -> T	30S ribosomal protein S9 CDS	T -> G	SNP (transversion)	Substitution	T	0.514	G
T	Polymorphism	434309	434309	SA1 vs SAM	tldD	Q3	1	VARIABLE SNP	UNIQUE	415	0.57	0.272	0.725	0	113	T -> N	tldD CDS	G -> T	SNP (transversion)	Substitution	G	0.531	T
G	Polymorphism	434773	434773	SA1 vs SAM2	tldD	Q3	1	VARIABLE SNP	UNIQUE	1398	0.15	0.308	0.691	0	431		tldD CDS	A -> G	SNP (transition)	None	A	0.536	G
T	Polymorphism	453768	453768	SA1 vs SAM2	queD	Q3	1	SNP	UNIQUE	1518	0.89	0.917	0.078	0	1392	S -> N	6-carboxy-5,6,7,8-tetrahydropterin synthase CDS	C -> T	SNP (transition)	Substitution	C	0.502	T
T	Polymorphism	454622	454622	SA1 vs SAM	nlpD	Q2	1	VARIABLE SNP	UNIQUE	448	0.19	0.413	0.587	0	185	V -> I	hypothetical protein CDS	C -> T	SNP (transition)	Substitution	C	0.551	T
	Polymorphism	458116	458116	SA1 vs SAM	INTERGENIC		1	VARIABLE SNP	UNIQUE	318	0.26	0.355		3.1e-95	113			(A)8 -> (A)7	Deletion (tandem repeat)		A	0.558
A	Polymorphism	466440	466439	SA1 vs US2	INTERGENIC		0	VARIABLE SNP	UNIQUE	247	0.11	0.704		0	174			(A)3 -> (A)4	Insertion (tandem repeat)			0.563	A
A	Polymorphism	466875	466875	SA1 vs SA5	INTERGENIC		1	VARIABLE SNP	UNIQUE	728	0.42	0.258	0.742	0	188			G -> A	SNP (transition)		G	0.532	A
G	Polymorphism	467102	467102	SA1 vs US2	INTERGENIC		1	SNP	UNIQUE	186	0.61	1		0	186			A -> G	SNP (transition)		A	0.522	G
	Polymorphism	467811	467811	SA1 vs SAM	INTERGENIC		1	VARIABLE SNP	UNIQUE	266	0.43	0.38		2.7e-42	101			(T)8 -> (T)7	Deletion (tandem repeat)		T	0.545
G	Polymorphism	471706	471706	SA1 vs SAM	bipA	Q3	1	VARIABLE SNP	UNIQUE	273	1	0.264	0.736	0	72	K -> E	GTP-binding protein TypA CDS	A -> G	SNP (transition)	Substitution	A	0.5	G
A	Polymorphism	474969	474969	SA1 vs SAM	prfB	Q3	1	VARIABLE SNP	UNIQUE	262	0.41	0.695	0.302	0	182	V -> I	peptide chain release factor 2 CDS	G -> A	SNP (transition)	Substitution	G	0.533	A
	Polymorphism	481585	481585	SA1 vs SAM	INTERGENIC		1	VARIABLE SNP	UNIQUE	272	1	0.202		0.98	55			(A)10 -> (A)9	Deletion (tandem repeat)		A	0.509
	Polymorphism	488882	488882	SA1 vs SAM	INTERGENIC		1	VARIABLE SNP	UNIQUE	298	0.18	0.372		3e-96	111			(T)8 -> (T)7	Deletion (tandem repeat)		T	0.568
C	Polymorphism	489085	489085	SA1 vs US2	yhgN	Q3	1	SNP	UNIQUE	165	0.072	0.994		0	164		antibiotic transporter CDS	T -> C	SNP (transition)	None	T	0.573	C
A	Polymorphism	514422	514422	SA1 vs SA1	cyoA	Q2	1	VARIABLE SNP	UNIQUE	954	0.41	0.266	0.733	0	254		cytochrome ubiquinol oxidase subunit II CDS	G -> A	SNP (transition)	None	G	0.528	A
G	Polymorphism	517456	517456	SA1 vs US2	clpP	Q3	1	SNP	UNIQUE	303	0.00066	0.997		0	302	K -> R	ATP-dependent Clp protease proteolytic subunit CDS	A -> G	SNP (transition)	Substitution	A	0.599	G
G	Polymorphism	519770	519770	SA1 vs US2	lon	Q3	1	SNP	UNIQUE	237	0.9	0.992		0	235	T -> A	DNA-binding protein CDS	A -> G	SNP (transition)	Substitution	A	0.506	G
C	Polymorphism	520432	520432	SA1 vs SAM	lon	Q3	1	VARIABLE SNP	UNIQUE	315	1	0.289	0.711	0	91		DNA-binding protein CDS	A -> C	SNP (transversion)	None	A	0.505	C
G	Polymorphism	522627	522627	SA1 vs SAM	ppiD	Q2	1	VARIABLE SNP	UNIQUE	318	1	0.308	0.686	0	98	I -> V	peptidylprolyl isomerase CDS	A -> G	SNP (transition)	Substitution	A	0.5	G
G	Polymorphism	524003	524003	SA1 vs US2	queC	Q2	1	SNP	UNIQUE	196	1.8e-08	0.98	0.01	0	192	N -> H	7-cyano-7-deazaguanine synthase CDS	T -> G	SNP (transversion)	Substitution	T	0.703	G
G	Polymorphism	531002	531002	SA1 vs SAM	htpG	Q4	1	VARIABLE SNP	UNIQUE	554	0.092	0.431	0.569	0	239		molecular chaperone HtpG CDS	A -> G	SNP (transition)	None	A	0.556	G
G	Polymorphism	551052	551052	SA1 vs SAM	rplE	Q3	1	VARIABLE SNP	UNIQUE	737	0.95	0.312	0.685	0	230		50S ribosomal protein L5 CDS	T -> G	SNP (transversion)	None	T	0.504	G
A	Polymorphism	557455	557454	SA1 vs SA5	INTERGENIC		0	VARIABLE SNP	UNIQUE	468	1	0.457		0	214			(A)10 -> (A)11	Insertion (tandem repeat)			0.5	A
A	Polymorphism	562285	562285	SA1 vs SA5	tusB	Q2	1	VARIABLE SNP	UNIQUE	679	0.012	0.496	0.504	0	337		sulfur relay protein TusB CDS	G -> A	SNP (transition)	None	G	0.57	A
A	Polymorphism	564161	564161	SA1 vs SAM2	INTERGENIC		1	SNP	UNIQUE	1468	0.8	0.895	0.103	0	1314			G -> A	SNP (transition)		G	0.504	A
G	Polymorphism	572321	572321	SA1 vs SA1	deoB	Q3	1	VARIABLE SNP	UNIQUE	915	0.27	0.203	0.796	0	186	K -> N	phosphopentomutase CDS	T -> G	SNP (transversion)	Substitution	T	0.543	G
C	Polymorphism	574903	574903	SA1 vs SAM	INTERGENIC		1	VARIABLE SNP	UNIQUE	290	0.82	0.279	0.717	0	81			T -> C	SNP (transition)		T	0.519	C
A	Polymorphism	585216	585216	SA1 vs SAM	INTERGENIC		0	VARIABLE SNP	UNIQUE	522	0.91	0.665		0	347			(A)9 -> (A)10	Insertion (tandem repeat)			0.504	A
T	Polymorphism	586818	586818	SA1 vs US2	sbcB	Q2	1	SNP	UNIQUE	186	0.46	0.995	0.005	0	185	A -> T	exodeoxyribonuclease I CDS	C -> T	SNP (transition)	Substitution	C	0.53	T
C	Polymorphism	590189	590189	SA1 vs SAM	cysQ	Q1	1	VARIABLE SNP	UNIQUE	550	0.34	0.709	0.287	0	390	N -> K	3'(2'),5'-bisphosphate nucleotidase CysQ CDS	A -> C	SNP (transversion)	Substitution	A	0.526	C
C	Polymorphism	602433	602433	SA1 vs SAM2	mtlA	Q3	1	SNP	UNIQUE	1522	0.21	0.912	0.088	0	1388	T -> A	PTS mannitol transporter subunit IIABC CDS	T -> C	SNP (transition)	Substitution	T	0.517	C
	Polymorphism	607530	607530	SA1 vs SA5	INTERGENIC		1	VARIABLE SNP	SHARED	873	0.63	0.236		1.7e-45	206			(A)18 -> (A)17	Deletion (tandem repeat)		A	0.519
	Polymorphism	607530	607530	SA1 vs SA1	INTERGENIC		1	VARIABLE SNP	SHARED	984	0.64	0.464		2.2e-47	457			(A)18 -> (A)17	Deletion (tandem repeat)		A	0.512
A	Polymorphism	607531	607530	SA1 vs SAM2	INTERGENIC		0	VARIABLE SNP	SHARED	1532	0.22	0.671		0	1028			(A)18 -> (A)19	Insertion (tandem repeat)			0.519	A
A	Polymorphism	607531	607531	SA1 vs SAM	INTERGENIC		0	VARIABLE SNP	SHARED	528	0.76	0.519		5.6e-129	274			(A)18 -> (A)19	Insertion (tandem repeat)			0.511	A
A	Polymorphism	607531	607531	SA1 vs SA1	INTERGENIC		0	VARIABLE SNP	SHARED	984	0.62	0.263		5.8e-48	259			(A)18 -> (A)19	Insertion (tandem repeat)			0.517	A
	Polymorphism	607557	607557	SA1 vs SAM	INTERGENIC		1	VARIABLE SNP	UNIQUE	526	0.33	0.203		1	107			(A)12 -> (A)11	Deletion (tandem repeat)		A	0.551
A	Polymorphism	607558	607557	SA1 vs SAM2	INTERGENIC		0	VARIABLE SNP	UNIQUE	1536	0.3	0.376		0	578			(A)12 -> (A)13	Insertion (tandem repeat)			0.522	A
T	Polymorphism	611255	611255	SA1 vs US2	fpr	Q3	1	SNP	SHARED	382	2e-08	1		0	382		ferredoxin--NADP reductase CDS	C -> T	SNP (transition)	None	C	0.644	T
T	Polymorphism	611255	611255	SA1 vs SAM	fpr	Q3	1	SNP	SHARED	518	0.33	0.998		0	517		ferredoxin--NADP reductase CDS	C -> T	SNP (transition)	None	C	0.522	T
C	Polymorphism	621332	621332	SA1 vs SAM	hemD	Q2	1	SNP	SHARED	669	0.46	0.999		0	668		uroporphyrinogen-III synthase CDS	T -> C	SNP (transition)	None	T	0.515	C
C	Polymorphism	621332	621332	SA1 vs US2	hemD	Q2	1	SNP	SHARED	296	8.6e-21	0.99	0.003	0	293		uroporphyrinogen-III synthase CDS	T -> C	SNP (transition)	None	T	0.768	C
C	Polymorphism	621332	621332	SA1 vs SAM2	hemD	Q2	1	SNP	SHARED	1685	1	0.954	0.045	0	1608		uroporphyrinogen-III synthase CDS	T -> C	SNP (transition)	None	T	0.5	C
C	Polymorphism	621332	621332	SA1 vs SA1	hemD	Q2	1	VARIABLE SNP	SHARED	1036	0.59	0.4	0.598	0	414		uroporphyrinogen-III synthase CDS	T -> C	SNP (transition)	None	T	0.514	C
