# Supplementary material for: Host-specific co-evolution likely driven by diet in Buchnera aphidicola
Source: BMC Genomics. 2024 Feb 8;25:153. doi: 10.1186/s12864-024-10045-3 (PMC10851558; doi:10.1186/s12864-024-10045-3)
Supplement: Supplementary file 5 — Additional file 5. All RNA-seq reads obtained from Diuraphis noxia mapped to BDn. [file 12864_2024_10045_MOESM5_ESM.xlsx]

## Sheet: AddFile 5-RNA-seq mapped BDn
Additional File 5. All RNA-seq reads obtained from Diuraphis noxia mapped to BDn
Sample	NCBI SRA accession	Source	Library construction	Total RNA-seq reads (trimmed)	Reads mapped	Percentage of total	Genes mapped (cov >= 1)	Genes mapped (cov >= 10)
SAM_1	SRR10875597	Nicolis et al., 2022	Illumina TruSeq Stranded mRNA	128684045	4485113	0.0348537	603	578
SAM_2	SRR10875598	Nicolis et al., 2022	Illumina TruSeq Stranded mRNA	117257582	3887059	0.0331497	603	569
SAM_3	SRR10875599	Nicolis et al., 2022	Illumina TruSeq Stranded mRNA	136887042	4806935	0.0351161	602	573
SA1_1	SRR10875594	Nicolis et al., 2022	Illumina TruSeq Stranded mRNA	111796715	3589126	0.032104	600	586
SA1_2	SRR10875595	Nicolis et al., 2022	Illumina TruSeq Stranded mRNA	117889551	2442767	0.0207208	601	585
SA1_3	SRR10875596	Nicolis et al., 2022	Illumina TruSeq Stranded mRNA	134506967	2727563	0.0202782	602	588
US1_Dn0_1	SRR3038323	Rojas et al., 2020	Illumina TruSeq RNA sample preparation kit	3772648	54989	0.0145757	493	8
US1_Dn0_2	SRR3038324	Rojas et al., 2020	Illumina TruSeq RNA sample preparation kit	3784581	56516	0.0149332	526	16
US1_Dn0_3	SRR3038333	Rojas et al., 2020	Illumina TruSeq RNA sample preparation kit	3760625	66550	0.0176965	540	17
US1_Dn4_1	SRR3038334	Rojas et al., 2020	Illumina TruSeq RNA sample preparation kit	3772648	54989	0.0145757	493	8
US1_Dn4_2	SRR3038335	Rojas et al., 2020	Illumina TruSeq RNA sample preparation kit	3784581	56516	0.0149332	526	16
US1_Dn4_3	SRR3038336	Rojas et al., 2020	Illumina TruSeq RNA sample preparation kit	3760625	66550	0.0176965	539	17
US1_Dn7_1	SRR3038337	Rojas et al., 2020	Illumina TruSeq RNA sample preparation kit	3772648	54989	0.0145757	493	8
US1_Dn7_2	SRR3038338	Rojas et al., 2020	Illumina TruSeq RNA sample preparation kit	3784581	56516	0.0149332	526	16
US1_Dn7_3	SRR3038339	Rojas et al., 2020	Illumina TruSeq RNA sample preparation kit	3760625	66550	0.0176965	539	17
US2_1	SRR1999270	Nicholson et al., 2015	Illumina Truseq RNA Low-sample preparation protocol	27027156	1484956	0.0549431	615	591
US2_2	SRR1999279	Nicholson et al., 2015	Illumina Truseq RNA Low-sample preparation protocol	46736641	1354879	0.0289897	615	596

## Sheet: AddFile 5-EdgeR results
Additional File 5. edgeR transcript expression results from mapping RNA-seq reads to BDn.												603 genes >= 1 coverage	602 genes >= 1 coverage	602 genes >= 1 coverage	600 genes >= 1 coverage	601 genes >= 1 coverage	602 genes >= 1 coverage											9.57905			High expr. (LogCPM > 11)	140
												578 genes >= 10 coverage	569 genes >= 10 coverage	573 genes >= 10 coverage	586 genes >= 10 coverage	585 genes >= 10 coverage	588 genes >= 10 coverage														Mid expr. (LogCPM < 11 and >9)	313
						Counts						Coverage						TPM													Low expr. (LogCPM < 9)	164
		E. coli homologue	Transcript	start	stop	SA1_1	SA1_2	SA1_3	SAM_1	SAM_2	SAM_3	SA1_1	SA1_2	SA1_3	SAM_1	SAM_2	SAM_3	SA1_1	SA1_2	SA1_3	SAM_1	SAM_2	SAM_3	Operon number	sampleA	sampleB	logFC	logCPM	PValue	FDR	High, mid or low expression
1	mnmG	mnmG	gene-ATN01_RS00005	193	2079	1051	743	871	1296	1127	1509	45.1057	31.867	37.3714	55.5979	48.3476	64.7544	839.361	824.54	870.968	813.034	827.247	896.979		SA1	SAM	-0.0236794	10.5353	0.734472	0.848631	Mid
2	atpB	atpB	gene-ATN01_RS00010	2248	3069	718	658	752	784	695	936	70.7133	64.7805	74.0597	77.1605	68.485	92.2195	1315.89	1676.16	1726.02	1128.35	1171.81	1277.43		SA1	SAM	0.375315	10.0417	0.00273365	0.0246051	Mid
3	atpE	atpE	gene-ATN01_RS00015	3110	3349	174	166	157	209	177	239	58.6708	55.6917	52.9875	70.2699	59.6771	80.5292	1091.79	1440.99	1234.91	1027.59	1021.1	1115.49		SA1	SAM	0.222661	8.0165	0.157177	0.32006	Low
4	atpF	atpF --> atpH	gene-ATN01_RS00020	3495	4510	1902	1107	1131	3209	2686	3553	151.589	88.2168	90.1189	255.829	214.105	283.184	2820.88	2282.56	2100.29	3741.1	3663.42	3922.67	2	SA1	SAM	-0.673176	11.5146	5.0486e-08	6.22997e-06	High
5	atpH	atpH	gene-ATN01_RS00025	3980	4510	470	59	139	267	255	371	71.6492	8.9611	21.0615	40.6107	38.8587	56.4946	1333.3	231.863	490.855	593.869	664.888	782.564		SA1	SAM	-0.0070102	8.42426	0.989099	1	Low
6	atpA	atpA	gene-ATN01_RS00030	4523	6061	3069	2998	3080	3351	3003	3678	161.489	157.753	162.097	176.33	158.043	193.549	3005.11	4081.77	3777.8	2578.55	2704.17	2681.05		SA1	SAM	0.4257	12.1286	0.00106401	0.0130346	High
7	atpG	atpG	gene-ATN01_RS00035	6096	6968	474	356	400	632	516	695	43.923	32.9575	37.0668	58.6213	47.8207	64.4035	817.353	852.757	863.869	857.246	818.231	892.119		SA1	SAM	-0.0431567	9.43629	0.641743	0.786325	Mid
8	atpD	atpD	gene-ATN01_RS00040	6984	8381	6253	6960	7358	7041	6455	7780	362.283	403.262	426.283	407.897	373.968	450.764	6741.64	10434.2	9934.84	5964.86	6398.74	6243.99		SA1	SAM	0.520913	13.2693	0.0039927	0.0293934	High
9	atpC	atpC	gene-ATN01_RS00045	8399	8812	341	311	341	412	346	476	66.6244	60.8158	66.7101	80.5344	67.5326	92.958	1239.8	1573.57	1554.73	1177.69	1155.51	1287.66		SA1	SAM	0.242259	9.00192	0.0763001	0.203797	Mid
10	gyrB	gyrB	gene-ATN01_RS00050	8888	11293	2693	2071	1953	3293	3022	3469	90.6451	69.7175	65.7362	110.85	101.711	116.776	1686.79	1803.9	1532.03	1621.01	1740.32	1617.58		SA1	SAM	-0.00950625	11.8638	0.921377	0.970623	High
11	dnaN	dnaN	gene-ATN01_RS00055	11385	12485	1508	844	909	1645	1395	1706	110.881	62.0206	66.8417	121.011	102.612	125.459	2063.35	1604.75	1557.8	1769.6	1755.73	1737.85		SA1	SAM	-0.0301966	10.807	0.804764	0.897901	Mid
12	dnaA	dnaA	gene-ATN01_RS00060	12490	13854	1991	1531	1665	2851	2519	3020	118.105	90.8357	98.7899	169.163	149.462	179.16	2197.78	2350.32	2302.37	2473.75	2557.35	2481.73		SA1	SAM	-0.156095	11.5692	0.0249183	0.103282	High
13	rpmH	rpmH	gene-ATN01_RS00065	14306	14449	70	46	59	174	114	217	39.0903	25.3403	33.0139	97.7708	64.0243	121.681	727.422	655.665	769.413	1429.75	1095.48	1685.52		SA1	SAM	-0.977579	7.22297	1.80509e-05	0.000899298	Low
14	rnpA	rnpA	gene-ATN01_RS00070	14460	14804	592	324	362	692	590	812	138.925	75.9548	84.982	162.367	138.374	190.631	2585.23	1965.29	1980.57	2374.36	2367.63	2640.63		SA1	SAM	-0.194476	9.54671	0.154612	0.318016	Mid
15	yidC	yidC	gene-ATN01_RS00075	15014	16606	1098	747	849	1400	1152	1561	55.8091	37.9757	43.1497	71.1483	58.5575	79.3357	1038.54	982.601	1005.63	1040.43	1001.94	1098.96		SA1	SAM	-0.0753494	10.5739	0.275195	0.456438	Mid
16	mnmE	mnmE	gene-ATN01_RS00080	16691	18049	1225	892	1066	1450	1256	1601	72.9575	53.126	63.5105	86.3951	74.8571	95.3645	1357.65	1374.61	1480.16	1263.39	1280.84	1320.99		SA1	SAM	0.101487	10.7317	0.133428	0.286847	Mid
17	groS	groS	gene-ATN01_RS00090	18442	18732	474	545	589	654	478	603	131.833	151.57	163.83	181.844	132.878	167.844	2453.24	3921.8	3818.18	2659.18	2273.6	2324.97		SA1	SAM	0.463895	9.61553	0.0241058	0.102585	Mid
18	groL	groL	gene-ATN01_RS00095	18804	20450	2759	2732	2895	3737	2781	3698	135.659	134.339	142.328	183.744	136.753	181.865	2524.45	3475.95	3317.06	2686.98	2339.89	2519.2		SA1	SAM	0.280764	12.0688	0.0561148	0.168072	High
19	epmB	epmB	gene-ATN01_RS00100	20562	21569	707	498	574	915	807	1016	56.8069	40.0097	46.0811	73.5144	64.8089	81.5636	1057.11	1035.23	1073.95	1075.03	1108.91	1129.82		SA1	SAM	-0.0874865	9.98641	0.199671	0.379068	Mid
20	efp	efp	gene-ATN01_RS00105	21603	22172	290	172	220	379	301	369	41.1281	24.4388	31.2224	53.8175	42.7252	52.3392	765.343	632.34	727.662	786.997	731.046	725.004		SA1	SAM	-0.0963834	8.60541	0.459902	0.629179	Low
21	dnaC	dnaC --> dnaT	gene-ATN01_RS00110	22189	23423	759	580	665	1046	983	1086	49.7221	38	43.5694	68.542	64.4527	71.2157	925.267	983.228	1015.42	1002.32	1102.81	986.481	2	SA1	SAM	-0.102392	10.1719	0.233643	0.40954	Mid
22	dnaT	dnaT	gene-ATN01_RS00115	22929	23423	120	69	61	51	45	62	19.4749	11.1491	9.86256	8.1983	7.26065	10.1109	362.404	288.476	229.854	119.887	124.233	140.057		SA1	SAM	1.17859	6.60741	2.10475e-06	0.000144293	Low
23	rsmD	rsmD	gene-ATN01_RS00120	23487	24068	461	310	367	557	499	652	64.0781	43.0302	51.0229	77.5205	69.4032	90.7109	1192.41	1113.38	1189.13	1133.62	1187.52	1256.53		SA1	SAM	-0.0521115	9.32307	0.567762	0.728294	Mid
24	ftsY	ftsY	gene-ATN01_RS00125	24203	25396	1318	882	1023	1593	1444	1831	89.3738	59.8207	69.3444	108.004	97.9403	124.149	1663.14	1547.83	1616.12	1579.38	1675.8	1719.72		SA1	SAM	-0.0636918	10.8255	0.33696	0.523376	Mid
25	rpoH	rpoH	gene-ATN01_RS00130	25518	26375	309	270	271	365	310	367	29.1456	25.4738	25.5603	34.3915	29.1768	34.5532	542.363	659.12	595.703	502.922	499.227	478.632		SA1	SAM	0.250175	8.76984	0.0486488	0.157357	Low
26	glmS	glmS	gene-ATN01_RS00135	26538	28364	2208	1189	1371	2729	2448	2980	97.8777	52.7049	60.7831	120.97	108.529	132.094	1821.38	1363.71	1416.59	1769	1856.97	1829.77		SA1	SAM	-0.266427	11.4767	0.0334441	0.122101	High
27	glmU	glmU	gene-ATN01_RS00140	28397	29773	1821	796	895	2236	1902	2334	107.104	46.8056	52.5902	131.473	111.848	137.282	1993.07	1211.07	1225.65	1922.59	1913.76	1901.63		SA1	SAM	-0.394419	11.0873	0.0569348	0.169704	High
28	yigL	yigL	gene-ATN01_RS00145	29974	30774	1022	536	609	1188	1022	1378	103.323	54.166	61.4943	120.045	103.278	139.339	1922.71	1401.51	1433.17	1755.47	1767.13	1930.12		SA1	SAM	-0.215477	10.3121	0.117826	0.269279	Mid
29	metR	metR	gene-ATN01_RS00150	30835	31764	466	398	382	555	483	616	40.5681	34.6592	33.2237	48.312	42.056	53.6453	754.921	896.787	774.303	706.488	719.596	743.096		SA1	SAM	0.136416	9.37236	0.20263	0.380008	Mid
30	metE	metE	gene-ATN01_RS00155	31902	34184	4837	2761	2888	6226	4949	6792	171.605	97.9494	102.451	220.883	175.569	240.97	3193.36	2534.38	2387.69	3230.07	3004.06	3337.92		SA1	SAM	-0.259768	12.6113	0.0547985	0.168072	High
31	purH	purH	gene-ATN01_RS00160	34312	35892	1293	874	977	1692	1468	1854	66.1941	44.7306	50.0377	86.6556	75.1709	94.9705	1231.79	1157.38	1166.16	1267.2	1286.2	1315.53		SA1	SAM	-0.14203	10.8307	0.0275731	0.109055	Mid
32	hupA	hupA	gene-ATN01_RS00165	36053	36325	123	88	101	154	133	177	36.4899	25.9375	29.6727	45.4815	39.2058	52.4265	679.032	671.118	691.545	665.096	670.827	726.213		SA1	SAM	-0.035577	7.4679	0.839146	0.922394	Low
33	rpoC	rpoC	gene-ATN01_RS00170	36790	41010	2674	2193	2488	3240	2795	3531	51.3027	42.0827	47.729	62.1557	53.6211	67.7517	954.68	1088.86	1112.36	908.932	917.479	938.498		SA1	SAM	0.167703	11.9168	0.053884	0.168072	High
34	rpoB	rpoB	gene-ATN01_RS00175	41089	45117	3709	3231	3615	4264	3774	4724	74.5562	64.9562	72.6663	85.7147	75.8592	94.9622	1387.4	1680.7	1693.54	1253.45	1297.98	1315.42		SA1	SAM	0.277718	12.392	0.0088649	0.0511181	High
35	rplL	rplL	gene-ATN01_RS00180	45303	45671	616	600	702	610	535	608	135.218	131.588	154.076	133.707	117.431	133.35	2516.24	3404.77	3590.85	1955.26	2009.29	1847.16		SA1	SAM	0.685208	9.76749	1.12258e-05	0.000629666	Mid
36	rplJ	rplJ	gene-ATN01_RS00185	45737	46234	388	251	329	469	443	493	63.0149	40.8168	53.4855	76.2392	72.0112	80.1271	1172.63	1056.11	1246.52	1114.88	1232.14	1109.92		SA1	SAM	-0.0116699	9.06948	0.918304	0.970194	Mid
37	rplA	rplA	gene-ATN01_RS00190	46394	47089	733	642	705	942	875	1077	85.2799	74.6403	81.9409	109.597	101.802	125.332	1586.95	1931.27	1909.69	1602.69	1741.87	1736.1		SA1	SAM	0.0718601	10.1465	0.476945	0.643927	Mid
38	rplK	rplK	gene-ATN01_RS00195	47094	47522	471	377	420	471	466	651	88.7937	71.1235	79.2668	88.7519	87.9288	122.759	1652.34	1840.28	1847.37	1297.86	1504.5	1700.47		SA1	SAM	0.222767	9.35391	0.0717433	0.197317	Mid
39	nusG	nusG	gene-ATN01_RS00200	47566	48111	300	275	283	384	323	422	44.4699	40.7822	41.888	56.9329	47.8038	62.5066	827.529	1055.22	976.232	832.556	817.942	865.843		SA1	SAM	0.155979	8.83214	0.237357	0.410223	Low
40	secE	secE	gene-ATN01_RS00205	48114	48497	322	209	221	409	372	459	67.9032	43.8868	46.4845	86.0972	78.3768	96.7695	1263.59	1135.55	1083.36	1259.04	1341.06	1340.45		SA1	SAM	-0.194	8.80061	0.0928579	0.229173	Low
41	murB	murB	gene-ATN01_RS00230	49153	50226	1121	869	986	1353	1206	1466	84.5143	65.5205	74.3172	101.986	90.8807	110.537	1572.71	1695.31	1732.02	1491.39	1555.01	1531.16		SA1	SAM	0.103473	10.6379	0.144861	0.302804	Mid
42	metF	metF	gene-ATN01_RS00235	50349	51230	807	567	673	968	839	1105	74.0758	52.0527	61.7269	88.8469	76.9766	101.444	1378.46	1346.83	1438.59	1299.25	1317.1	1405.2		SA1	SAM	0.0279791	10.1292	0.691456	0.821358	Mid
43	argB	argB	gene-ATN01_RS00240	53040	53813	1764	1508	1620	3161	2610	3172	184.527	157.759	169.485	330.771	273.135	331.853	3433.83	4081.93	3949.98	4837.02	4673.44	4596.83		SA1	SAM	-0.322911	11.5843	0.000670704	0.00965957	High
44	argG	argG	gene-ATN01_RS00245	53859	55067	485	381	440	553	481	603	32.4857	25.483	29.4473	37.0418	32.2086	40.3955	604.519	659.359	686.292	541.679	551.102	559.559		SA1	SAM	0.214969	9.39892	0.0216446	0.0967734	Mid
45	argH	argH	gene-ATN01_RS00250	55125	56504	1098	702	809	1258	1117	1385	64.4205	41.1741	47.4265	73.8354	65.5621	81.2513	1198.78	1065.36	1105.31	1079.73	1121.79	1125.49		SA1	SAM	-9.03061e-05	10.4851	0.988802	1	Mid
46	yibN	yibN	gene-ATN01_RS00255	56637	57071	499	324	369	643	543	724	92.8517	60.2338	68.6882	119.724	100.993	134.76	1727.85	1558.52	1600.83	1750.78	1728.02	1866.7		SA1	SAM	-0.148272	9.437	0.100761	0.241141	Mid
47	secB	secB	gene-ATN01_RS00260	57164	57610	422	187	210	449	429	498	76.4409	33.7448	37.9527	81.3479	77.7148	90.1734	1422.47	873.126	884.517	1189.59	1329.73	1249.08		SA1	SAM	-0.259426	8.92632	0.231783	0.407437	Low
48	cysE	cysE	gene-ATN01_RS00265	57689	58510	623	466	532	826	702	914	61.3389	45.8797	52.3757	81.3041	69.1649	90.0264	1141.44	1187.11	1220.65	1188.95	1183.44	1247.05		SA1	SAM	-0.0523082	9.83798	0.499834	0.664649	Mid
49	rpoD	rpoD	gene-ATN01_RS00270	58597	60429	953	727	848	1048	937	1137	42.082	32.1246	37.471	46.2751	41.3912	50.2222	783.094	831.205	873.29	676.701	708.221	695.679		SA1	SAM	0.233772	10.34	0.0013998	0.0166092	Mid
50	dnaG	dnaG	gene-ATN01_RS00275	60518	62293	2969	1661	1891	3541	3123	4018	135.373	75.7449	86.2229	161.48	142.407	183.21	2519.13	1959.86	2009.49	2361.4	2436.64	2537.82		SA1	SAM	-0.197873	11.8937	0.0890735	0.223408	High
51	rpsU	rpsU	gene-ATN01_RS00280	62386	62601	82	58	73	104	84	114	30.7363	21.5718	27.3403	38.8903	31.4468	42.5208	571.964	558.157	637.185	568.711	538.068	589		SA1	SAM	0.0343419	6.89131	0.84813	0.924552	Low
52	tsaD	tsaD	gene-ATN01_RS00285	62843	63856	759	558	612	849	780	940	60.6241	44.5587	48.8676	67.7568	62.2687	75.0445	1128.14	1152.93	1138.89	990.838	1065.44	1039.52		SA1	SAM	0.121164	10.0002	0.086765	0.221519	Mid
53	ribB	ribB	gene-ATN01_RS00290	63868	64527	451	318	314	612	502	664	55.2808	38.964	38.4757	75.0723	61.5321	81.4294	1028.71	1008.17	896.705	1097.82	1052.84	1127.96		SA1	SAM	-0.18096	9.32019	0.0791704	0.208331	Mid
54	hldE	hldE	gene-ATN01_RS00295	64812	65756	1315	471	554	979	1059	995	112.675	40.3137	47.473	83.8409	90.7108	85.2712	2096.75	1043.09	1106.39	1226.04	1552.1	1181.18		SA1	SAM	0.0794795	10.234	0.791865	0.888869	Mid
55	cca	cca	gene-ATN01_RS00300	65921	67165	2782	1696	1859	3319	3130	3744	180.995	110.309	120.898	215.906	203.585	243.573	3368.09	2854.17	2817.62	3157.29	3483.42	3373.98		SA1	SAM	-0.16833	11.844	0.0878186	0.22298	High
56	bacA	bacA	gene-ATN01_RS00305	67195	67992	1417	756	947	1797	1444	1935	143.762	76.6629	96.0446	182.394	146.518	196.315	2675.23	1983.61	2238.39	2667.23	2506.99	2719.37		SA1	SAM	-0.21461	10.8398	0.0761436	0.203797	Mid
57	crr	crr	gene-ATN01_RS00310	68065	68568	277	169	192	317	290	363	44.4111	27.0138	30.7195	50.8552	46.4877	58.2808	826.435	698.966	715.94	743.678	795.424	807.306		SA1	SAM	-0.0788173	8.50076	0.522273	0.685759	Low
58	ptsI	ptsI	gene-ATN01_RS00315	68628	70337	1145	706	923	1488	1302	1599	54.2254	33.4056	43.7065	70.4523	61.6439	75.7056	1009.07	864.352	1018.61	1030.26	1054.75	1048.68		SA1	SAM	-0.136073	10.6431	0.106704	0.250464	Mid
59	ptsH	ptsH	gene-ATN01_RS00320	70493	70750	209	158	167	212	188	257	65.4162	49.5388	52.188	66.3178	58.9026	80.3942	1217.31	1281.79	1216.28	969.796	1007.85	1113.62		SA1	SAM	0.240478	8.09706	0.0624706	0.179276	Low
60	cysK	cysK	gene-ATN01_RS00325	70839	71789	1186	674	685	1490	1462	1839	100.938	57.3633	58.2926	126.872	124.469	156.553	1878.33	1484.24	1358.55	1855.3	2129.71	2168.57		SA1	SAM	-0.400572	10.6507	0.00373851	0.0287551	Mid
61	ligA	ligA	gene-ATN01_RS00330	72036	74057	3814	3027	3103	4015	3747	4522	152.785	121.24	124.298	160.814	150.102	181.115	2843.13	3137.03	2896.85	2351.65	2568.3	2508.81		SA1	SAM	0.234943	12.3159	0.00546162	0.0354718	High
62	gltX	gltX	gene-ATN01_RS00345	74396	75811	1255	863	948	1314	1138	1458	71.7697	49.365	54.2269	75.1457	65.0707	83.3694	1335.54	1277.29	1263.8	1098.89	1113.39	1154.84		SA1	SAM	0.181952	10.6331	0.00498706	0.0344264	Mid
63	fliE	fliE	gene-ATN01_RS00355	76194	76505	237	142	156	384	371	398	61.4201	36.6398	40.3097	99.4655	96.106	103.307	1142.95	948.035	939.447	1454.53	1644.41	1431.01		SA1	SAM	-0.591227	8.53991	3.24348e-05	0.00133415	Low
64	fliF	fliF --> fliG	gene-ATN01_RS00360	76709	79359	2110	1296	1387	2421	2141	2794	64.6391	39.6983	42.482	74.1778	65.6093	85.608	1202.85	1027.17	990.075	1084.74	1122.6	1185.84	2	SA1	SAM	-0.0953966	11.4036	0.320559	0.504553	High
65	fliG	fliG --> fliH	gene-ATN01_RS00365	78367	80041	365	446	556	1101	1090	1014	17.6158	21.534	26.877	53.2661	52.7014	49.0179	327.808	557.179	626.387	778.934	901.743	678.998	2	SA1	SAM	-0.666386	9.98115	0.00974778	0.0536259	Mid
66	fliH	fliH --> fliI	gene-ATN01_RS00370	79352	81408	1803	1332	1481	1357	1072	1860	70.9821	52.451	58.316	53.4274	42.2038	73.239	1320.89	1357.14	1359.1	781.293	722.123	1014.51	2	SA1	SAM	0.660049	11.0226	2.68893e-07	2.76511e-05	High
67	fliI	fliI	gene-ATN01_RS00375	80041	81408	82	98	109	410	468	213	4.82878	5.76721	6.43859	24.2273	27.6673	12.5621	89.8575	149.223	150.056	354.286	473.399	174.01		SA1	SAM	-1.38946	8.24556	0.00105925	0.0130346	Low
68	fliJ	fliJ	gene-ATN01_RS00380	81447	81890	1051	620	690	1237	1096	1352	191.626	113	125.808	225.503	199.776	246.572	3565.93	2923.81	2932.05	3297.64	3418.25	3415.52		SA1	SAM	-0.12364	10.397	0.210442	0.38759	Mid
69	fliK	fliK	gene-ATN01_RS00385	81899	83098	1926	1051	1184	2454	2140	2727	129.993	70.9254	79.8703	165.623	144.416	184.008	2419.01	1835.16	1861.44	2421.98	2471.02	2548.89		SA1	SAM	-0.30354	11.3019	0.0138561	0.0683938	High
70	fliM	fliM --> fliN	gene-ATN01_RS00390	83196	84579	1996	1215	1453	2452	2176	2790	116.8	71.057	85.0217	143.486	127.327	163.232	2173.5	1838.56	1981.49	2098.25	2178.62	2261.09	2	SA1	SAM	-0.145579	11.3926	0.0815642	0.212342	High
71	fliN	fliN	gene-ATN01_RS00395	84172	84579	1	126	84	1	1	1	0.015627	24.9053	16.6257	0.006887	0.00926	0.010369	0.290799	644.411	387.473	0.100712	0.158442	0.143632		SA1	SAM	6.63088	5.83142	0.000159353	0.0040967	Low
72	fliP	fliP	gene-ATN01_RS00400	84586	85731	799	621	687	984	863	1108	56.4277	43.867	48.5544	69.531	60.9271	78.2924	1050.05	1135.03	1131.6	1016.78	1042.49	1084.51		SA1	SAM	0.0524706	10.1647	0.458073	0.629179	Mid
73	fliQ	fliQ --> fliR	gene-ATN01_RS00405	85805	86856	3630	2566	2673	3919	4048	4983	279.434	197.542	205.788	301.672	311.673	383.657	5199.91	5111.28	4796.04	4411.48	5332.86	5314.42	2	SA1	SAM	-0.0156353	12.2618	0.875773	0.938423	High
74	fliR	fliR	gene-ATN01_RS00410	86074	86856	2	14	25	2	8	2	0.127106	1.38321	2.5066	0.167111	0.801448	0.159887	2.36528	35.7897	58.4181	2.44374	13.7131	2.21476		SA1	SAM	2.29519	3.90546	0.0379779	0.133005	Low
75	rpmG	rpmG	gene-ATN01_RS00415	86977	87144	180	137	134	254	199	286	86.3214	65.8315	64.5911	122.11	95.6548	137.751	1606.33	1703.35	1505.34	1785.67	1636.69	1908.14		SA1	SAM	-0.170987	8.06627	0.226896	0.402459	Low
76	rpmB	rpmB	gene-ATN01_RS00420	87145	87369	579	460	494	547	522	654	208.337	165.402	177.735	196.785	187.74	235.358	3876.9	4279.67	4142.25	2877.68	3212.31	3260.19		SA1	SAM	0.371978	9.55748	5.5188e-05	0.00189172	Mid
77	tamB	tamB	gene-ATN01_RS00425	87652	90579	4681	2742	3150	5694	4974	6170	129.486	75.8429	87.1238	157.511	137.599	170.662	2409.58	1962.39	2030.49	2303.35	2354.37	2364.02		SA1	SAM	-0.154798	12.5718	0.145268	0.302804	High
78	ppa	ppa	gene-ATN01_RS00430	90583	91116	188	116	143	233	205	241	28.4304	17.4607	21.576	35.2542	30.9511	36.4211	529.054	451.785	502.844	515.539	529.585	504.506		SA1	SAM	-0.0766272	7.99463	0.572803	0.731717	Low
79	pmbA	pmbA	gene-ATN01_RS00435	91311	92651	1507	1281	1253	1507	1451	1696	91.0007	77.3629	75.6544	90.9828	87.6167	102.404	1693.41	2001.72	1763.18	1330.48	1499.16	1418.51		SA1	SAM	0.338902	10.9749	0.000358634	0.0073759	Mid
80	rsmI	rsmI	gene-ATN01_RS00445	93161	94018	797	598	655	1019	859	1102	75.1666	56.3656	61.8068	96.13	81.0932	103.984	1398.76	1458.43	1440.45	1405.75	1387.54	1440.38		SA1	SAM	-0.00167456	10.1496	0.999394	1	Mid
81	fabB	fabB	gene-ATN01_RS00450	94147	95367	566	416	507	657	554	672	37.5382	27.5769	33.5946	43.54	36.741	44.5669	698.539	713.538	782.947	636.705	628.653	617.341		SA1	SAM	0.197949	9.59226	0.0281997	0.109429	Mid
82	talA	talA	gene-ATN01_RS00455	95616	96566	826	732	839	918	781	1015	70.2841	62.3247	71.4565	78.1507	66.4361	86.4487	1307.9	1612.62	1665.35	1142.83	1136.75	1197.49		SA1	SAM	0.374229	10.2112	0.000699121	0.00965957	Mid
83	tktA	tktA	gene-ATN01_RS00460	96615	98612	1380	1122	1227	1558	1364	1739	55.9055	45.4719	49.7244	63.1619	55.2754	70.4712	1040.33	1176.56	1158.86	923.644	945.785	976.169		SA1	SAM	0.222819	10.9095	0.00365006	0.0285074	Mid
84	dapE	dapE	gene-ATN01_RS00465	98726	99853	1255	1182	1351	1443	1236	1571	90.0739	84.8371	96.9961	103.579	88.73	112.763	1676.16	2195.11	2260.57	1514.68	1518.21	1562		SA1	SAM	0.392532	10.8689	0.00201628	0.0201907	Mid
85	hypothetical protein CDS	hypothetical protein CDS --> dapA	gene-ATN01_RS00470	99971	101102	1964	1260	1092	2316	2088	2588	140.497	90.0978	78.0754	165.666	149.396	185.16	2614.47	2331.23	1819.61	2422.61	2556.23	2564.84	2	SA1	SAM	-0.177286	11.2948	0.208869	0.387004	High
86	dapA	dapA	gene-ATN01_RS00475	100218	101102	3	9	301	4	3	3	0.216238	0.804356	27.4674	0.321708	0.237497	0.264678	4.02392	20.8123	640.147	4.70448	4.06367	3.66633		SA1	SAM	5.50077	6.40211	0.00185821	0.0201907	Low
87	aroC	aroC	gene-ATN01_RS00480	101884	102945	1035	752	758	1191	1110	1339	78.936	57.3495	57.7685	90.7793	84.597	102.067	1468.9	1483.89	1346.34	1327.51	1447.49	1413.83		SA1	SAM	0.0159663	10.4488	0.842177	0.922394	Mid
88	smrB	smrB	gene-ATN01_RS00485	103170	103700	320	260	292	334	320	410	48.8088	39.6071	44.4082	50.7973	48.6838	62.5407	908.272	1024.81	1034.97	742.831	833	866.315		SA1	SAM	0.256274	8.80008	0.0329085	0.121584	Low
89	hisG	hisG	gene-ATN01_RS00490	103986	104885	511	452	520	591	521	695	45.9627	40.6541	46.7184	53.1681	46.8551	62.4995	855.309	1051.9	1088.81	777.501	801.71	865.745		SA1	SAM	0.268443	9.56626	0.0267965	0.10736	Mid
90	hisD	hisD --> hisC	gene-ATN01_RS00495	104895	107292	2103	1512	1715	2591	2250	2899	71.0082	51.0458	57.9001	87.4993	75.9839	97.9157	1321.37	1320.78	1349.4	1279.54	1300.12	1356.33	2	SA1	SAM	-0.00156785	11.5237	0.984966	1	High
91	hisC	hisC	gene-ATN01_RS00500	106201	107292	14	23	5	9	11	13	1.02293	1.66076	0.350346	0.643925	0.803136	0.931758	19.0355	42.9713	8.16507	9.41641	13.742	12.9067		SA1	SAM	0.915953	4.30899	0.123254	0.274114	Low
92	hisB	hisB --> hisH	gene-ATN01_RS00505	107293	108947	1375	1001	1117	1518	1401	1730	67.2542	48.9677	54.6415	74.2625	68.5604	84.6304	1251.52	1267.01	1273.46	1085.97	1173.1	1172.3	2	SA1	SAM	0.122644	10.8543	0.0549204	0.168072	Mid
93	hisH	hisH	gene-ATN01_RS00510	108354	108947	1	1	1	1	1	1	0.092777	0.054443	0.076948	0.070475	0.076438	0.102459	1.72646	1.40868	1.79333	1.03059	1.30788	1.41926		SA1	SAM	0.477138	2.01982	0.696349	0.821358	Low
94	hisA	hisA --> hisF	gene-ATN01_RS00515	108952	110447	697	436	531	769	666	813	37.8943	23.7017	28.8415	41.8223	36.1843	44.2259	705.166	613.269	672.172	611.587	619.128	612.618	2	SA1	SAM	0.0926327	9.79141	0.296908	0.478308	Mid
95	hisF	hisF --> hisI	gene-ATN01_RS00520	109671	111058	324	351	305	534	416	546	18.8792	20.4665	17.7652	31.1096	24.2363	31.8325	351.318	529.558	414.031	454.93	414.693	440.944	2	SA1	SAM	-0.044137	9.13585	0.817353	0.907027	Mid
96	hisI	hisI	gene-ATN01_RS00525	110441	111058	373	231	277	303	322	400	48.7578	30.2693	36.2189	39.6684	42.1923	52.4146	907.322	783.2	844.108	580.09	721.928	726.048		SA1	SAM	0.306439	8.77364	0.0246344	0.103282	Low
97	gnd	gnd	gene-ATN01_RS00530	111406	112821	1749	1472	1788	2077	1958	2345	99.993	84.165	102.269	118.792	111.951	134.126	1860.75	2177.72	2383.45	1737.16	1915.53	1857.92		SA1	SAM	0.198107	11.3519	0.0672236	0.187892	High
98	dcd	dcd	gene-ATN01_RS00535	113002	113583	304	251	281	351	335	384	42.2383	34.8588	39.0108	48.7885	46.5481	53.3668	786.002	901.953	909.175	713.456	796.457	739.239		SA1	SAM	0.183894	8.77534	0.131513	0.284714	Low
99	metG	metG	gene-ATN01_RS00540	113660	115306	1598	766	900	2465	2044	2819	78.5516	37.652	44.2465	121.197	100.483	138.624	1461.75	974.223	1031.2	1772.32	1719.3	1920.22		SA1	SAM	-0.662312	11.1512	6.64354e-05	0.00204953	High
100	tilS	tilS	gene-ATN01_RS00545	115345	116661	1911	1349	1325	2518	2321	2668	117.474	82.9116	81.4608	154.82	142.695	164.054	2186.05	2145.29	1898.51	2264	2441.57	2272.48		SA1	SAM	-0.18473	11.3976	0.0368615	0.129963	High
101	ribC	ribC	gene-ATN01_RS00555	116928	117554	452	295	328	524	469	637	58.3204	38.0073	42.267	67.6405	60.5185	82.2531	1085.27	983.418	985.065	989.137	1035.5	1139.37		SA1	SAM	-0.0684112	9.24626	0.507869	0.672436	Mid
102	rsxA	rsxA	gene-ATN01_RS00560	117621	118202	325	184	220	416	367	460	45.2183	25.6014	30.5837	57.8364	51.0351	63.9429	841.457	662.421	712.776	845.769	873.232	885.738		SA1	SAM	-0.249113	8.7788	0.054372	0.168072	Low
103	rsxB	rsxB	gene-ATN01_RS00565	118205	118696	405	327	370	458	393	521	66.5572	53.8179	60.8002	75.3465	64.5855	85.6148	1238.55	1392.51	1416.99	1101.83	1105.08	1185.94		SA1	SAM	0.228491	9.14949	0.0309271	0.117003	Mid
104	rsxC	rsxC	gene-ATN01_RS00570	118878	120323	876	659	698	1045	914	1136	49.0589	36.867	39.0461	58.4836	51.1592	63.6037	912.925	953.913	909.999	855.232	875.354	881.04		SA1	SAM	0.065606	10.239	0.327191	0.512378	Mid
105	rsxD	rsxD --> rsxG	gene-ATN01_RS00575	120357	122023	1259	1007	1129	1481	1298	1671	61.5752	49.2121	55.1846	72.4076	63.4622	81.7114	1145.84	1273.33	1286.12	1058.85	1085.86	1131.87	2	SA1	SAM	0.153671	10.8058	0.0413603	0.140216	Mid
106	rsxG	rsxG --> rsxE	gene-ATN01_RS00580	121394	122702	630	423	401	739	650	829	38.9303	26.1696	24.7975	45.7251	40.1643	51.287	724.444	677.125	577.924	668.659	687.228	710.429	2	SA1	SAM	-0.0813741	9.6856	0.459139	0.629179	Mid
107	rsxE	rsxE	gene-ATN01_RS00585	122013	122702	115	76	85	153	142	179	13.473	8.85834	9.95751	17.8713	16.6395	21.003	250.716	229.204	232.067	261.34	284.708	290.934		SA1	SAM	-0.248597	7.40689	0.118895	0.2697	Low
108	nth	nth	gene-ATN01_RS00590	122704	123342	940	641	796	1198	1078	1380	119.094	81.193	100.826	151.805	136.563	174.926	2216.19	2100.82	2349.82	2219.91	2336.64	2423.09		SA1	SAM	-0.0868578	10.4019	0.231511	0.407437	Mid
109	priA	priA	gene-ATN01_RS00595	123358	125541	4981	3355	3711	5907	5127	6338	184.724	124.42	137.601	219.048	190.122	235.055	3437.48	3219.29	3206.9	3203.24	3253.07	3255.99		SA1	SAM	0.000360211	12.6922	0.998969	1	High
110	tyrS	tyrS	gene-ATN01_RS00600	125647	126918	913	638	720	981	876	1129	58.1217	40.618	45.7875	62.4125	55.7592	71.8775	1081.57	1050.97	1067.11	912.687	954.063	995.649		SA1	SAM	0.139635	10.2227	0.0346143	0.124895	Mid
111	sufA	sufA	gene-ATN01_RS00605	126924	127316	791	630	682	905	826	1039	162.968	129.659	140.506	186.406	170.144	213.997	3032.62	3354.85	3274.59	2725.89	2911.24	2964.29		SA1	SAM	0.143652	10.1191	0.0622683	0.179276	Mid
112	ydiK	ydiK	gene-ATN01_RS00610	127529	128623	621	375	448	920	771	984	45.8932	27.694	33.1356	67.9865	57.0292	72.758	854.016	716.565	772.249	994.197	975.792	1007.85		SA1	SAM	-0.363659	9.82658	7.77314e-05	0.00228382	Mid
113	aroH	aroH	gene-ATN01_RS00615	128910	129956	731	694	742	865	754	951	56.5479	53.6421	57.3858	66.9125	58.3169	73.5485	1052.29	1387.96	1337.42	978.492	997.826	1018.8		SA1	SAM	0.310361	10.0988	0.0112087	0.0586081	Mid
114	thrS	thrS	gene-ATN01_RS00620	130089	132017	1075	766	866	1334	1187	1590	45.1253	32.1596	36.3418	56.015	49.8404	66.7617	839.726	832.112	846.973	819.132	852.79	924.784		SA1	SAM	-0.0654216	10.5792	0.340036	0.523376	Mid
115	infC	infC	gene-ATN01_RS00625	132021	132560	319	259	306	417	335	454	47.7354	38.7287	45.7642	62.4876	50.1685	68.0506	888.296	1002.08	1066.57	913.784	858.404	942.638		SA1	SAM	0.098826	8.89645	0.410531	0.600231	Low
116	rpmI	rpmI	gene-ATN01_RS00630	132642	132839	163	131	162	178	152	198	66.3075	53.3561	66.1515	72.4934	61.8409	80.6251	1233.9	1380.56	1541.71	1060.1	1058.12	1116.82		SA1	SAM	0.332307	7.83357	0.0271234	0.107969	Low
117	rplT	rplT	gene-ATN01_RS00635	132883	133239	414	277	295	470	358	540	93.8122	62.7542	66.7114	106.543	81.113	122.412	1745.73	1623.73	1554.76	1558.02	1387.88	1695.65		SA1	SAM	0.0647969	9.05464	0.601718	0.751538	Mid
118	pheS	pheS	gene-ATN01_RS00640	133447	134439	1683	898	1128	1641	1483	1708	137.209	73.2039	91.9428	133.782	120.92	139.246	2553.3	1894.11	2142.79	1956.36	2068.98	1928.84		SA1	SAM	0.125793	10.9147	0.309425	0.491603	Mid
119	pheT	pheT	gene-ATN01_RS00645	134446	136839	2828	2001	2247	3454	2943	3747	95.6831	67.6909	75.9992	116.843	99.5711	126.76	1780.54	1751.46	1771.22	1708.64	1703.7	1755.89		SA1	SAM	0.015116	11.9224	0.820811	0.909228	High
120	ihfA	ihfA	gene-ATN01_RS00650	136844	137158	132	85	96	138	113	153	33.6885	21.7176	24.6134	35.4692	28.9698	39.2369	626.901	561.93	573.633	518.683	495.686	543.51		SA1	SAM	0.163872	7.36403	0.329932	0.515363	Low
121	queA	queA	gene-ATN01_RS00655	137193	138266	717	462	548	756	734	846	54.0049	34.7846	41.2767	56.977	55.3094	63.7554	1004.96	900.032	961.983	833.2	946.365	883.141		SA1	SAM	0.089289	9.84836	0.326827	0.512378	Mid
122	tgt	tgt	gene-ATN01_RS00660	138293	139396	1004	692	830	1088	943	1220	73.6345	50.748	60.84	79.8221	69.1656	89.4527	1370.25	1313.08	1417.92	1167.27	1183.45	1239.1		SA1	SAM	0.170793	10.3611	0.0104393	0.0560089	Mid
123	yajC	yajC	gene-ATN01_RS00665	139421	139753	405	289	335	478	437	522	98.2812	70.2392	81.3228	116.105	106.143	126.763	1828.89	1817.4	1895.29	1697.86	1816.14	1755.92		SA1	SAM	0.0515436	9.12963	0.599117	0.751332	Mid
124	glyS	glyS --> glyQ	gene-ATN01_RS00670	139799	142784	3603	2310	2578	4092	3578	4846	97.7355	62.6514	69.9083	110.993	97.0368	131.446	1818.74	1621.07	1629.26	1623.09	1660.34	1820.8	2	SA1	SAM	-0.0308059	12.1992	0.724925	0.840749	High
125	glyQ	glyQ	gene-ATN01_RS00675	141846	142784	132	149	153	123	142	137	11.3552	12.8191	13.179	10.5953	12.1922	11.8068	211.306	331.687	307.146	154.94	208.614	163.548		SA1	SAM	0.663861	7.63549	0.00576648	0.0370617	Low
126	folE	folE	gene-ATN01_RS00680	142949	143614	668	411	488	913	764	977	81.1339	49.9753	59.2998	110.948	92.8177	118.776	1509.8	1293.08	1382.03	1622.44	1588.15	1645.29		SA1	SAM	-0.233092	9.87236	0.0076566	0.0457286	Mid
127	nfo	nfo	gene-ATN01_RS00685	143772	144617	649	482	575	747	623	877	62.0848	46.0742	55.0327	71.4598	59.5918	83.9304	1155.32	1192.14	1282.58	1044.99	1019.64	1162.61		SA1	SAM	0.145572	9.81296	0.0960953	0.235281	Mid
128	rplY	rplY	gene-ATN01_RS00690	144646	144930	107	66	74	138	111	162	30.2952	18.5351	20.8174	38.9781	31.2895	46.0035	563.756	479.585	485.166	569.994	535.376	637.242		SA1	SAM	-0.201581	7.21982	0.260587	0.44171	Low
129	yabI	yabI	gene-ATN01_RS00695	144943	145713	774	631	652	785	744	953	81.2235	66.2194	68.4394	82.4207	78.0616	100.091	1511.47	1713.39	1595.03	1205.27	1335.67	1386.46		SA1	SAM	0.272263	10.0279	0.00214486	0.0208388	Mid
130	surA	surA	gene-ATN01_RS00700	145916	147199	2234	1445	1568	2444	2149	2782	140.878	91.1121	98.8752	154.154	135.535	175.472	2621.57	2357.47	2304.36	2254.26	2319.05	2430.64		SA1	SAM	0.0361416	11.4723	0.655568	0.796231	High
131	rsmA	rsmA	gene-ATN01_RS00705	147287	148105	1841	1332	1527	2211	1995	2432	182.02	131.705	150.987	218.593	197.261	240.487	3387.17	3407.79	3518.86	3196.58	3375.21	3331.24		SA1	SAM	0.0365584	11.3243	0.567516	0.728294	High
132	apaH	apaH	gene-ATN01_RS00710	148163	148984	949	936	965	1286	1123	1344	93.4786	92.2326	95.0585	126.633	110.656	132.379	1739.52	2386.47	2215.41	1851.81	1893.36	1833.72		SA1	SAM	0.160243	10.5668	0.215076	0.391451	Mid
133	folA	folA	gene-ATN01_RS00715	148996	149478	547	327	346	682	573	722	91.6011	54.7183	58.0184	114.234	96.0854	121.068	1704.58	1415.8	1352.16	1670.49	1644.06	1677.03		SA1	SAM	-0.175535	9.47659	0.134811	0.288814	Mid
134	carB	carB	gene-ATN01_RS00720	149574	152792	2524	2027	2255	3018	2569	3189	63.5	50.9823	56.7386	75.9389	64.6272	80.2271	1181.66	1319.14	1322.33	1110.49	1105.8	1111.31		SA1	SAM	0.177036	11.7984	0.0256497	0.103437	High
135	carA	carA	gene-ATN01_RS00725	152811	153971	626	456	518	777	699	944	43.6072	31.8013	36.0841	54.1635	48.7105	65.7964	811.475	822.84	840.967	792.058	833.456	911.414		SA1	SAM	-0.0580578	9.82027	0.481415	0.648543	Mid
136	dapB	dapB --> ispH	gene-ATN01_RS00730	154086	155859	1959	1252	1413	2769	2419	3053	89.4447	57.1434	64.4717	126.414	110.406	139.379	1664.45	1478.55	1502.56	1848.61	1889.1	1930.67	2	SA1	SAM	-0.30745	11.4709	4.57016e-05	0.0016587	High
137	ispH	ispH	gene-ATN01_RS00735	154888	155859	287	59	59	557	440	743	23.9103	4.87202	4.85874	46.3586	36.5887	61.8457	444.941	126.061	113.237	677.922	626.047	856.689		SA1	SAM	-1.67022	8.789	0.00198995	0.0201907	Low
138	lspA	lspA --> ileS	gene-ATN01_RS00740	155946	159238	2934	1758	2566	3322	2887	4135	72.1484	43.219	63.1103	81.7018	71.0097	101.694	1342.59	1118.27	1470.83	1194.76	1215	1408.66	2	SA1	SAM	0.0211952	11.9474	0.86571	0.934058	High
139	ileS	ileS	gene-ATN01_RS00745	156422	159238	707	689	89	707	833	379	20.3262	19.808	2.53524	20.3231	23.9484	10.879	378.245	512.521	59.0857	297.194	409.767	150.697		SA1	SAM	0.123617	9.62661	0.868961	0.934058	Mid
140	ribF	ribF	gene-ATN01_RS00750	159254	160198	423	265	296	508	468	573	36.1722	22.6965	25.3251	43.5147	40.0837	49.0428	673.12	587.26	590.221	636.335	685.848	679.342		SA1	SAM	-0.129283	9.1491	0.22767	0.4025	Mid
141	rpsT	rpsT	gene-ATN01_RS00755	160395	160658	86	87	85	106	90	125	26.114	26.6155	26.0666	32.4428	27.3394	38.1642	485.949	688.662	607.501	474.426	467.788	528.651		SA1	SAM	0.240726	7.07367	0.226478	0.402459	Low
142	dnaJ	dnaJ	gene-ATN01_RS00760	160730	161866	742	643	661	862	745	907	52.8232	45.8032	47.0769	61.3556	53.0357	64.5769	982.975	1185.13	1097.16	897.23	907.462	894.521		SA1	SAM	0.248775	10.036	0.00928632	0.0520878	Mid
143	dnaK	dnaK	gene-ATN01_RS00765	161964	163877	6216	7002	7606	6795	6165	7714	263.054	296.322	321.881	287.553	260.879	326.42	4895.1	7667.15	7501.68	4205.02	4463.75	4521.58		SA1	SAM	0.58323	13.2629	0.00196063	0.0201907	High
144	nuoA	nuoA	gene-ATN01_RS00770	164197	164562	210	162	188	290	267	310	46.4402	35.7094	41.424	63.9595	58.9606	68.4425	864.195	923.959	965.417	935.309	1008.84	948.066		SA1	SAM	-0.0941865	8.33779	0.455859	0.627823	Low
145	nuoB	nuoB	gene-ATN01_RS00775	164598	165275	508	461	470	557	476	605	60.5961	55.0065	56.067	66.5035	56.7702	72.2754	1127.62	1423.26	1306.68	972.511	971.361	1001.16		SA1	SAM	0.364167	9.47923	0.0016929	0.019343	Mid
146	nuoC	nuoC	gene-ATN01_RS00780	165315	167117	1138	1006	1178	1279	1124	1480	51.1171	45.1944	52.8916	57.4457	50.4755	66.4524	951.225	1169.38	1232.68	840.054	863.656	920.501		SA1	SAM	0.329859	10.7023	0.00341076	0.02769	Mid
147	nuoE	nuoE --> nuoF	gene-ATN01_RS00785	167149	168956	1246	1154	1284	1562	1330	1676	55.7813	51.6978	57.5213	69.9365	59.5849	75.0583	1038.02	1337.65	1340.58	1022.71	1019.52	1039.71	2	SA1	SAM	0.245863	10.8928	0.0354066	0.127011	Mid
148	nuoF	nuoF	gene-ATN01_RS00790	167625	168956	96	69	33	65	37	59	5.83042	4.15057	2.0023	3.89763	2.24059	3.53709	108.497	107.394	46.665	56.9968	38.3374	48.9959		SA1	SAM	0.829052	6.4123	0.0318269	0.119013	Low
149	nuoG	nuoG	gene-ATN01_RS00795	169061	171775	2217	1656	1845	2756	2363	2999	66.1236	49.3951	55.0429	82.2024	70.4831	89.4611	1230.48	1278.07	1282.82	1202.08	1205.99	1239.22		SA1	SAM	0.0329899	11.6106	0.605841	0.753637	High
150	nuoH	nuoH	gene-ATN01_RS00800	171790	172758	1289	811	949	1578	1388	1644	107.676	67.7868	79.2947	131.896	115.965	137.424	2003.72	1753.94	1848.02	1928.78	1984.2	1903.6		SA1	SAM	-0.0729333	10.7455	0.348832	0.531431	Mid
151	nuoI	nuoI	gene-ATN01_RS00805	172782	173324	346	232	258	402	380	467	51.6117	34.5216	38.341	59.832	56.6248	69.6569	960.429	893.228	893.564	874.951	968.873	964.89		SA1	SAM	-0.049059	8.8781	0.646895	0.790365	Low
152	nuoJ	nuoJ	gene-ATN01_RS00810	173336	173836	388	201	236	554	481	646	62.6466	32.4385	38.0524	89.4546	77.7495	104.42	1165.78	839.327	886.838	1308.13	1330.33	1446.43		SA1	SAM	-0.512346	9.09834	0.000842263	0.0112973	Mid
153	nuoK	nuoK --> nuoL	gene-ATN01_RS00815	173873	176016	2102	1544	1362	3064	2622	3254	79.3959	58.3117	51.421	115.755	99.0342	122.903	1477.46	1508.78	1198.4	1692.74	1694.51	1702.45	2	SA1	SAM	-0.303964	11.591	0.00537687	0.0352929	High
154	nuoL	nuoL	gene-ATN01_RS00820	174172	176016	327	210	545	445	400	556	14.313	9.20101	23.9231	19.535	17.5236	24.3742	266.347	238.071	557.545	285.669	299.835	337.632		SA1	SAM	0.178955	9.14986	0.593258	0.750082	Mid
155	nuoM	nuoM	gene-ATN01_RS00825	176098	177585	1660	1099	1266	1797	1544	1852	90.343	59.7922	68.909	97.7792	84.0063	100.797	1681.17	1547.09	1605.98	1429.87	1437.38	1396.24		SA1	SAM	0.160035	11.0337	0.0241084	0.102585	High
156	nuoN	nuoN	gene-ATN01_RS00830	177620	179089	1785	1001	1101	2109	1817	2333	98.3266	55.1155	60.6653	116.163	100.107	128.54	1829.74	1426.08	1413.85	1698.7	1712.87	1780.53		SA1	SAM	-0.173155	11.1349	0.142369	0.300377	High
157	alx	alx --> cvpA	gene-ATN01_RS00840	179558	181013	1546	1024	1196	1902	1710	2119	85.9711	56.9116	66.5152	105.78	95.0814	117.85	1599.81	1472.55	1550.19	1546.87	1626.88	1632.47	2	SA1	SAM	-0.0763394	11.0555	0.250802	0.428657	High
158	cvpA	cvpA	gene-ATN01_RS00845	180819	181013	1	1	1	1	1	1	0.072205	0.109237	0.062574	0.059858	0.095558	0.096146	1.34364	2.82645	1.45833	0.875331	1.63504	1.33182		SA1	SAM	0.477138	2.01982	0.696349	0.821358	Low
159	cvpA	cvpA	gene-ATN01_RS00850	181034	181285	1047	536	509	1219	1101	1377	336.407	171.985	163.544	391.733	353.761	442.516	6260.12	4450.01	3811.51	5728.49	6053	6129.74		SA1	SAM	-0.321428	10.3125	0.0828292	0.214729	Mid
160	prs	prs	gene-ATN01_RS00855	181380	182327	523	422	475	547	489	611	44.6673	36.0093	40.5139	46.7357	41.7758	52.1627	831.204	931.721	944.206	683.437	714.802	722.56		SA1	SAM	0.328241	9.46859	0.00051294	0.00857762	Mid
161	ispE	ispE	gene-ATN01_RS00860	182437	183312	906	572	600	1129	956	1238	83.7039	52.8151	55.4334	104.368	88.3083	114.413	1557.62	1366.56	1291.92	1526.23	1510.99	1584.85		SA1	SAM	-0.151434	10.2327	0.100224	0.241141	Mid
162	prfA	prfA --> prmC	gene-ATN01_RS00865	183486	185395	1823	1172	1340	2263	1939	2586	77.305	49.6943	56.8026	95.9427	82.216	109.634	1438.55	1285.81	1323.83	1403.01	1406.75	1518.66	2	SA1	SAM	-0.117198	11.2761	0.118241	0.269279	High
163	prmC	prmC	gene-ATN01_RS00870	184568	185395	20	11	11	9	12	11	1.87302	1.04845	1.02849	0.85662	1.14895	1.04115	34.8545	27.1281	23.9698	12.5267	19.659	14.422		SA1	SAM	0.903926	4.28695	0.0305869	0.117003	Low
164	ychA	ychA	gene-ATN01_RS00875	185561	186370	802	570	678	894	826	1040	80.1558	56.9485	67.7592	89.3763	82.5397	103.969	1491.6	1473.51	1579.18	1306.99	1412.29	1440.19		SA1	SAM	0.106327	10.0938	0.146213	0.303748	Mid
165	nadE	nadE	gene-ATN01_RS00880	186384	187190	1158	916	979	1282	1129	1462	116.173	91.8484	98.2496	128.64	113.28	146.687	2161.84	2376.52	2289.78	1881.17	1938.26	2031.92		SA1	SAM	0.199021	10.6293	0.0051715	0.0350639	Mid
166	ackA	ackA	gene-ATN01_RS00885	187284	188498	580	449	522	704	620	774	38.6412	29.89	34.7833	46.9084	41.3059	51.5624	719.064	773.387	810.651	685.963	706.761	714.243		SA1	SAM	0.104036	9.69894	0.214647	0.391451	Mid
167	pta	pta	gene-ATN01_RS00890	188548	190680	2232	1360	1552	2801	2486	3100	84.7408	51.639	58.9155	106.332	94.4046	117.691	1576.92	1336.13	1373.07	1554.94	1615.3	1630.26		SA1	SAM	-0.184019	11.553	0.0343813	0.124784	High
168	yfaE	yfaE	gene-ATN01_RS00895	190698	190889	183	100	116	198	201	225	77.2031	41.7891	48.7778	83.2865	84.5966	94.6288	1436.65	1081.27	1136.8	1217.94	1447.48	1310.8		SA1	SAM	-0.131887	7.85271	0.438484	0.616274	Low
169	nrdB	nrdB	gene-ATN01_RS00900	190962	192092	1065	717	826	1240	1106	1424	76.2588	51.3461	59.1114	88.7963	79.1989	101.94	1419.08	1328.55	1377.63	1298.51	1355.13	1412.08		SA1	SAM	0.000870331	10.488	1	1	Mid
170	nrdA	nrdA	gene-ATN01_RS00905	192162	194447	3607	2607	2733	3947	3690	4559	127.795	92.3566	96.8151	139.825	130.72	161.529	2378.11	2389.67	2256.35	2044.73	2236.67	2237.51		SA1	SAM	0.0863398	12.226	0.269297	0.451587	High
171	gyrA	gyrA	gene-ATN01_RS00910	194535	197018	2038	1682	1919	2407	2142	2728	66.437	54.8315	62.5517	78.4711	69.8414	88.9391	1236.31	1418.73	1457.81	1147.52	1195.01	1231.99		SA1	SAM	0.179611	11.5286	0.0395489	0.136322	High
172	DUF2076 domain-containing protein CDS	DUF2076 domain-containing protein CDS	gene-ATN01_RS00915	197296	198018	431	312	366	612	496	642	48.2165	34.9199	40.9349	68.5161	55.4911	71.9027	897.25	903.532	954.018	1001.94	949.475	995.997		SA1	SAM	-0.120632	9.32664	0.191759	0.368583	Mid
173	ahpC	ahpC	gene-ATN01_RS00920	198108	198701	611	483	517	701	601	797	83.2721	65.814	70.419	95.5574	81.8925	108.562	1549.59	1702.9	1641.17	1397.38	1401.21	1503.81		SA1	SAM	0.160443	9.72597	0.0506813	0.162023	Mid
174	ung	ung	gene-ATN01_RS00925	198844	199491	512	257	279	613	532	736	63.9461	32.0445	34.7509	76.5073	66.4983	91.9552	1189.96	829.132	809.895	1118.8	1137.81	1273.77		SA1	SAM	-0.334707	9.33151	0.0556675	0.168072	Mid
175	grpE	grpE	gene-ATN01_RS00930	199572	200108	1290	527	555	1385	1279	1531	194.511	79.4287	83.6309	208.841	192.83	230.928	3619.6	2055.17	1949.08	3053.97	3299.4	3198.82		SA1	SAM	-0.345157	10.4869	0.161118	0.324869	Mid
176	nadK	nadK	gene-ATN01_RS00935	200234	201112	591	430	491	652	583	756	54.3925	39.6051	45.1931	59.9931	53.6564	69.6611	1012.18	1024.76	1053.26	877.306	918.083	964.947		SA1	SAM	0.140044	9.6398	0.0723958	0.197647	Mid
177	bamE	bamE	gene-ATN01_RS00940	201178	201492	349	222	261	456	422	505	89.6885	56.938	66.9823	117.241	108.3	129.732	1668.99	1473.24	1561.07	1714.46	1853.05	1797.05		SA1	SAM	-0.206215	8.95272	0.0552402	0.168072	Low
178	grxD	grxD	gene-ATN01_RS00950	201998	202324	685	343	361	799	726	923	169.626	84.7744	89.4056	197.73	179.735	228.43	3156.52	2193.49	2083.66	2891.5	3075.33	3164.21		SA1	SAM	-0.314779	9.72225	0.069902	0.194277	Mid
179	rnt	rnt	gene-ATN01_RS00955	202461	203108	672	448	483	750	692	855	83.9907	55.9138	60.2674	93.625	86.497	106.817	1562.96	1446.74	1404.58	1369.12	1480	1479.64		SA1	SAM	0.0101533	9.7813	0.923429	0.970623	Mid
180	sodA	sodA	gene-ATN01_RS00960	203458	204069	293	169	181	365	318	417	38.7576	22.238	23.8345	48.2683	42.0448	55.1757	721.231	575.396	555.48	705.85	719.404	764.295		SA1	SAM	-0.253131	8.6006	0.0746679	0.202495	Low
181	pth	pth	gene-ATN01_RS00965	204207	204740	563	394	475	658	579	749	85.3459	59.6614	71.9779	99.6933	87.6805	113.51	1588.18	1543.7	1677.5	1457.86	1500.25	1572.35		SA1	SAM	0.0639387	9.59731	0.435362	0.616098	Mid
182	ychF	ychF	gene-ATN01_RS00970	204781	205869	961	648	725	1214	1061	1314	71.4324	48.1736	53.9142	90.2324	78.9085	97.6802	1329.27	1246.46	1256.51	1319.51	1350.16	1353.07		SA1	SAM	-0.0899286	10.3747	0.171684	0.337353	Mid
183	thrC	thrC	gene-ATN01_RS00975	205929	207218	1155	858	936	1369	1226	1573	72.4686	53.8186	58.7674	85.937	76.9711	98.7524	1348.55	1392.53	1369.62	1256.7	1317.01	1367.92		SA1	SAM	0.038478	10.6525	0.545692	0.708172	Mid
184	thrB	thrB	gene-ATN01_RS00980	207222	208151	2359	2406	2570	2492	2341	2766	205.428	209.55	223.783	217.03	203.819	240.882	3822.77	5421.98	5215.43	3173.72	3487.43	3336.7		SA1	SAM	0.509873	11.7785	0.000571695	0.00904452	High
185	thrA	thrA	gene-ATN01_RS00985	208172	210619	2575	2146	2352	3149	2776	3454	85.1914	70.99	77.8206	104.163	91.8245	114.258	1585.31	1836.83	1813.67	1523.22	1571.15	1582.7		SA1	SAM	0.13962	11.8746	0.106506	0.250464	High
186	hpt	hpt	gene-ATN01_RS00990	210964	211497	876	735	786	950	860	1005	132.829	111.487	119.117	144.042	130.341	152.372	2471.79	2884.67	2776.11	2106.39	2230.19	2110.66		SA1	SAM	0.310434	10.2343	0.000487986	0.00857762	Mid
187	panC	panC	gene-ATN01_RS00995	211513	212361	1048	619	714	1326	1180	1480	99.9385	59.0296	68.1004	126.506	112.556	141.116	1859.73	1527.36	1587.13	1849.95	1925.88	1954.74		SA1	SAM	-0.222759	10.4632	0.0168972	0.0809004	Mid
188	panB	panB	gene-ATN01_RS01000	212380	213171	1972	1383	1531	2148	2096	2303	201.667	141.356	156.551	219.621	214.355	235.443	3752.78	3657.51	3648.55	3211.62	3667.71	3261.37		SA1	SAM	0.103879	11.3441	0.200421	0.379324	High
189	dksA	dksA	gene-ATN01_RS01005	213298	213753	321	223	255	358	319	406	56.8783	39.4696	45.2638	63.5615	56.6088	71.9568	1058.43	1021.25	1054.91	929.489	968.6	996.747		SA1	SAM	0.0952637	8.74226	0.371742	0.554021	Low
190	truA	truA	gene-ATN01_RS01010	214075	214875	1040	543	585	1219	1001	1298	105.167	54.8613	59.1532	123.207	101.148	131.22	1957.02	1419.51	1378.61	1801.71	1730.68	1817.66		SA1	SAM	-0.190321	10.2973	0.201374	0.379545	Mid
191	mrcB	mrcB	gene-ATN01_RS01015	214965	217226	2252	1511	1627	2666	2251	2884	80.6132	54.0743	58.2509	95.4407	80.5921	103.25	1500.11	1399.14	1357.58	1395.67	1378.96	1430.22		SA1	SAM	-0.00342699	11.5339	0.960787	0.992975	High
192	secA	secA	gene-ATN01_RS01020	217381	220011	1889	1190	1396	2321	1990	2547	58.1271	36.6167	42.9591	71.4329	61.2385	78.3862	1081.67	947.435	1001.19	1044.6	1047.81	1085.81		SA1	SAM	-0.0892342	11.3062	0.236211	0.410172	High
193	coaE	coaE	gene-ATN01_RS01025	220492	221144	642	363	414	877	740	964	79.5924	44.9657	51.3511	108.75	91.7548	119.567	1481.12	1163.46	1196.77	1590.3	1569.96	1656.25		SA1	SAM	-0.343777	9.78312	0.00292919	0.0249144	Mid
194	guaC	guaC	gene-ATN01_RS01030	221214	222263	677	503	556	781	716	841	52.1491	38.7291	42.8855	60.2043	55.1578	64.8223	970.429	1002.09	999.477	880.394	943.773	897.92		SA1	SAM	0.104796	9.85743	0.167303	0.331916	Mid
195	aceE	aceE	gene-ATN01_RS01035	222490	225153	2969	2261	2414	3491	3094	3639	90.2568	68.717	73.3869	106.127	94.0736	110.624	1679.57	1778.01	1710.34	1551.94	1609.64	1532.36		SA1	SAM	0.11631	11.9895	0.120173	0.2716	High
196	aceF	aceF	gene-ATN01_RS01040	225166	226380	1329	974	1090	1696	1473	1904	88.5823	64.8713	72.6237	113.048	98.1992	126.901	1648.41	1678.51	1692.55	1653.15	1680.23	1757.83		SA1	SAM	-0.0426613	10.8949	0.498235	0.664649	Mid
197	lpd	lpd	gene-ATN01_RS01045	226430	227851	1792	1486	1619	2072	1970	2388	102.067	84.6005	92.2197	117.969	112.18	135.974	1899.34	2188.99	2149.25	1725.11	1919.45	1883.52		SA1	SAM	0.151311	11.3381	0.0814282	0.212342	High
198	speD	speD	gene-ATN01_RS01050	228015	228830	458	332	387	560	511	635	45.4287	32.8678	38.355	55.5823	50.6759	62.9464	845.371	850.436	893.891	812.805	867.086	871.935		SA1	SAM	0.000177484	9.34957	1	1	Mid
199	speE	speE	gene-ATN01_RS01055	228848	229708	1036	743	809	1450	1272	1620	97.4087	69.8232	76.0406	136.382	119.581	152.35	1812.65	1806.64	1772.18	1994.38	2046.08	2110.36		SA1	SAM	-0.211379	10.5916	0.000691273	0.00965957	Mid
200	mtn	mtn	gene-ATN01_RS01060	229960	230658	7020	1358	1354	8701	8651	9329	813.451	157.287	156.865	1008.27	1002.46	1081.01	15137.3	4069.7	3655.86	14744.4	17152.6	14974.2		SA1	SAM	-1.05783	12.8868	0.0617122	0.179276	High
201	erpA	erpA	gene-ATN01_RS01065	230712	231056	414	227	308	534	454	567	97.1451	53.2204	72.1115	125.281	106.379	133.003	1807.75	1377.05	1680.61	1832.04	1820.19	1842.36		SA1	SAM	-0.19274	9.12486	0.137986	0.294594	Mid
202	ftsZ	ftsZ	gene-ATN01_RS01070	231257	232411	724	684	812	768	697	882	50.7478	47.9365	56.8828	53.843	48.8764	61.7968	944.354	1240.33	1325.7	787.371	836.295	856.01		SA1	SAM	0.477964	10.0614	0.000662724	0.00965957	Mid
203	ftsA	ftsA	gene-ATN01_RS01075	232469	233725	1165	989	1125	1424	1264	1607	75.0208	63.7084	72.4939	91.7022	81.4311	103.535	1396.04	1648.42	1689.52	1341	1393.32	1434.17		SA1	SAM	0.159527	10.7583	0.0868128	0.221519	Mid
204	ddlB	ddlB	gene-ATN01_RS01080	233910	234856	1179	757	850	1318	1158	1444	100.77	64.7143	72.6682	112.718	99.0095	123.475	1875.2	1674.45	1693.59	1648.33	1694.09	1710.38		SA1	SAM	0.0343149	10.562	0.662091	0.801128	Mid
205	murC	murC	gene-ATN01_RS01085	234870	236306	2057	1116	1188	2674	2330	2851	115.925	62.8806	66.9117	150.675	131.307	160.648	2157.22	1627	1559.43	2203.38	2246.72	2225.3		SA1	SAM	-0.3418	11.3886	0.012799	0.0647292	High
206	murG	murG --> ftsW	gene-ATN01_RS01090	236376	238573	2223	1571	1652	2847	2477	3145	81.902	57.8737	60.8546	104.884	91.2611	115.871	1524.09	1497.45	1418.26	1533.76	1561.51	1605.04	2	SA1	SAM	-0.103782	11.6042	0.12807	0.27922	High
207	ftsW	ftsW	gene-ATN01_RS01095	237434	238573	8	5	6	7	7	9	0.502771	0.336739	0.364449	0.475447	0.438533	0.637519	9.35594	8.71293	8.49375	6.95268	7.50348	8.83093		SA1	SAM	0.253198	3.60548	0.676321	0.812159	Low
208	murD	murD --> mraY	gene-ATN01_RS01100	238615	241010	2050	972	1252	2393	2407	2714	69.875	33.1265	42.6585	81.5551	82.0543	92.4947	1300.29	857.13	994.189	1192.62	1403.98	1281.24	2	SA1	SAM	-0.319745	11.3396	0.0517707	0.163808	High
209	mraY	mraY --> murF	gene-ATN01_RS01105	239940	242369	1331	827	846	2051	1526	1972	44.347	27.5622	28.1866	68.3635	50.8623	65.7182	825.242	713.156	656.909	999.711	870.275	910.331	2	SA1	SAM	-0.362445	10.8758	0.00190237	0.0201907	Mid
210	murF	murF	gene-ATN01_RS01110	240991	242369	247	131	170	140	231	277	14.48	7.64874	9.95358	8.18244	13.5201	16.2331	269.455	197.907	231.976	119.655	231.335	224.861		SA1	SAM	0.265875	8.09998	0.348438	0.531431	Low
211	murE	murE	gene-ATN01_RS01115	242371	243861	1253	777	865	1464	1276	1621	68.019	42.1936	46.9807	79.4842	69.2936	88.0612	1265.75	1091.73	1094.92	1162.33	1185.64	1219.83		SA1	SAM	-0.0667393	10.6651	0.422562	0.60916	Mid
212	ftsI	ftsI	gene-ATN01_RS01120	243873	245585	1224	777	868	1445	1287	1608	57.872	36.7189	41.0057	68.3152	60.8513	76.0328	1076.93	950.08	955.667	999.004	1041.19	1053.21		SA1	SAM	-0.0713604	10.6568	0.353713	0.534905	Mid
213	ftsL	ftsL	gene-ATN01_RS01125	245675	245928	1168	591	648	1449	1256	1567	372.287	188.447	206.508	461.975	400.272	499.44	6927.81	4875.97	4812.81	6755.66	6848.82	6918.26		SA1	SAM	-0.324574	10.5186	0.0361124	0.128054	Mid
214	rsmH	rsmH	gene-ATN01_RS01130	245933	246868	696	526	611	824	680	879	60.1611	45.4626	52.789	71.2742	58.7692	76.0582	1119.52	1176.32	1230.29	1042.28	1005.56	1053.56		SA1	SAM	0.161301	9.90976	0.0381554	0.133005	Mid
215	ilvH	ilvH	gene-ATN01_RS01135	247046	247525	387	293	351	485	446	522	65.1488	49.3696	59.1875	81.7353	75.2322	87.9381	1212.34	1277.41	1379.41	1195.25	1287.25	1218.12		SA1	SAM	0.0414672	9.14207	0.697555	0.821358	Mid
216	ilvI	ilvI	gene-ATN01_RS01140	247528	249243	1152	906	997	1384	1251	1532	54.3621	42.7188	47.0249	65.2834	59.0389	72.2907	1011.61	1105.32	1095.95	954.668	1010.18	1001.37		SA1	SAM	0.0920451	10.6818	0.193897	0.369243	Mid
217	apbE	apbE --> apbE	gene-ATN01_RS01145	249530	250568	1147	678	771	1530	1357	1920	89.3563	52.8335	60.0398	119.206	105.78	149.613	1662.81	1367.04	1399.27	1743.2	1809.94	2072.45	2	SA1	SAM	-0.363428	10.6647	0.000704507	0.00965957	Mid
218	apbE	apbE	gene-ATN01_RS01150	249964	250568	212	109	150	331	225	202	28.3054	14.4847	19.9824	44.2506	30.078	26.9823	526.729	374.784	465.704	647.097	514.648	373.759		SA1	SAM	-0.186684	8.11419	0.475376	0.643217	Low
219	degP	degP	gene-ATN01_RS01155	250877	252307	986	737	867	1164	1018	1251	55.808	41.6938	49.0571	65.837	57.5765	70.7611	1038.52	1078.8	1143.31	962.764	985.157	980.184		SA1	SAM	0.131051	10.4221	0.0606289	0.178986	Mid
220	dapD	dapD	gene-ATN01_RS01160	252349	253164	1025	621	698	1167	1123	1398	101.7	61.5443	69.191	115.748	111.381	138.711	1892.51	1592.42	1612.55	1692.64	1905.77	1921.43		SA1	SAM	-0.132602	10.3939	0.168332	0.332887	Mid
221	map	map	gene-ATN01_RS01165	253234	254028	307	230	258	366	306	372	31.213	23.3822	26.1977	37.2499	31.1294	37.8458	580.835	605.001	610.557	544.722	532.636	524.241		SA1	SAM	0.143252	8.716	0.189021	0.364457	Low
222	rpsB	rpsB	gene-ATN01_RS01170	254321	255055	257	205	227	378	312	411	28.2597	22.5044	24.9244	41.5875	34.363	45.2854	525.879	582.29	580.883	608.152	587.964	627.294		SA1	SAM	-0.133797	8.65641	0.259345	0.440816	Low
223	tsf	tsf	gene-ATN01_RS01175	255127	255930	431	317	350	587	521	641	43.4081	31.9352	35.2472	59.1057	52.4248	64.5262	807.771	826.306	821.461	864.329	897.01	893.818		SA1	SAM	-0.136269	9.32103	0.115569	0.268069	Mid
224	pyrH	pyrH	gene-ATN01_RS01180	256017	256742	644	322	369	796	757	809	71.8338	35.8414	41.1087	88.7492	84.4041	90.2431	1336.74	927.376	958.069	1297.82	1444.19	1250.05		SA1	SAM	-0.326833	9.67428	0.0510964	0.162508	Mid
225	frr	frr	gene-ATN01_RS01185	256823	257380	682	501	583	884	754	966	98.9634	72.6123	84.5452	128.211	109.412	140.156	1841.59	1878.8	1970.39	1874.89	1872.09	1941.45		SA1	SAM	-0.022644	9.94521	0.768832	0.877731	Mid
226	dxr	dxr	gene-ATN01_RS01190	257454	258650	1363	1083	1241	1514	1364	1675	92.1787	73.2345	83.9377	102.435	92.2615	113.307	1715.33	1894.9	1956.23	1497.95	1578.63	1569.53		SA1	SAM	0.237596	10.8854	0.00216157	0.0208388	Mid
227	ispU	ispU	gene-ATN01_RS01195	258731	259477	960	688	776	1148	1023	1272	104.059	74.4984	84.0435	124.426	110.891	137.844	1936.4	1927.6	1958.7	1819.54	1897.4	1909.42		SA1	SAM	0.0284005	10.3733	0.65335	0.795102	Mid
228	bamA	bamA	gene-ATN01_RS01200	259663	262092	2667	1438	1682	3268	2848	3587	88.8911	47.9273	56.0396	108.93	94.9277	119.547	1654.15	1240.09	1306.04	1592.93	1624.25	1655.97		SA1	SAM	-0.235225	11.7391	0.056009	0.168072	High
229	fabZ	fabZ	gene-ATN01_RS01205	262165	262617	506	268	302	653	563	734	90.313	47.8818	53.9433	116.658	100.528	131.073	1680.61	1238.91	1257.19	1705.94	1720.08	1815.63		SA1	SAM	-0.344727	9.38107	0.0176619	0.0822587	Mid
230	dnaE	dnaE	gene-ATN01_RS01210	262653	266138	3242	2487	2875	4197	3667	4565	75.3173	57.7773	66.7956	97.5032	85.1957	106.056	1401.56	1494.96	1556.72	1425.83	1457.73	1469.08		SA1	SAM	0.010259	12.2143	0.894708	0.955077	High
231	proS	proS	gene-ATN01_RS01215	266247	267965	1610	1032	1210	1851	1659	2117	75.831	48.6174	56.9927	87.2166	78.1442	99.7344	1411.12	1257.95	1328.26	1275.41	1337.08	1381.52		SA1	SAM	-0.0186738	11.0557	0.792347	0.888869	High
232	flhB	flhB --> flhA	gene-ATN01_RS01220	268252	271483	5048	2254	3200	8917	6899	7941	126.508	56.4873	80.1852	223.466	172.894	198.996	2354.16	1461.58	1868.78	3267.85	2958.28	2756.49	2	SA1	SAM	-0.684376	12.8455	0.000389117	0.00774468	High
233	flhA	flhA	gene-ATN01_RS01225	269396	271483	2	10	4	1	2	2	0.049668	0.382102	0.135612	0.027679	0.049406	0.056843	0.92426	9.88667	3.16054	0.404763	0.845357	0.787391		SA1	SAM	2.18837	2.90684	0.0174538	0.0822062	Low
234	argS	argS	gene-ATN01_RS01230	271591	273318	1178	810	888	1327	1194	1495	55.2106	37.9504	41.6018	62.1793	55.9323	70.0686	1027.4	981.946	969.56	909.276	957.025	970.592		SA1	SAM	0.0500696	10.605	0.454414	0.627823	Mid
235	gloB	gloB	gene-ATN01_RS01250	275333	276091	88	51	62	156	120	152	9.3738	5.34651	6.55533	16.6315	12.7422	16.1909	174.435	138.338	152.777	243.21	218.023	224.276		SA1	SAM	-0.562755	7.14074	0.00202888	0.0201907	Low
236	rnhA	rnhA	gene-ATN01_RS01255	276145	276615	364	335	350	408	335	453	62.4942	57.5098	60.1502	70.0276	57.4634	77.8551	1162.94	1488.03	1401.84	1024.05	983.222	1078.45		SA1	SAM	0.36577	9.02398	0.00654676	0.0412179	Mid
237	dnaQ	dnaQ	gene-ATN01_RS01260	276663	277394	425	366	383	491	450	554	46.9512	40.4641	42.3473	54.2261	49.7678	61.2828	873.703	1046.99	986.936	792.973	851.547	848.891		SA1	SAM	0.196418	9.25971	0.0748279	0.202495	Mid
238	gmhA	gmhA	gene-ATN01_RS01270	277604	278194	585	327	378	748	648	808	80.1028	44.772	51.6975	102.453	88.6984	110.677	1490.61	1158.45	1204.85	1498.22	1517.67	1533.1		SA1	SAM	-0.256068	9.59692	0.0325102	0.120836	Mid
239	gpt	gpt	gene-ATN01_RS01275	278294	278770	450	153	169	720	725	923	76.2657	25.9591	28.6153	122.173	122.965	156.628	1419.21	671.677	666.901	1786.59	2103.99	2169.62		SA1	SAM	-1.15086	9.37254	0.000300018	0.00638313	Mid
240	grpE	grpE	gene-ATN01_RS01280	278888	279451	636	383	443	792	677	874	91.2238	54.9601	63.5634	113.664	97.1715	125.407	1697.56	1422.06	1481.39	1662.16	1662.64	1737.14		SA1	SAM	-0.155419	9.72834	0.106762	0.250464	Mid
241	ratB	ratB	gene-ATN01_RS01285	279534	279815	369	137	151	367	319	390	105.753	39.1693	43.2855	105.206	91.4441	111.97	1967.93	1013.48	1008.8	1538.47	1564.65	1551.01		SA1	SAM	-0.237573	8.58365	0.404474	0.59668	Low
242	smpB	smpB --> tadA	gene-ATN01_RS01290	279917	280872	829	461	512	987	855	1096	70.204	39.0465	43.3195	83.5517	72.3597	92.8202	1306.41	1010.31	1009.59	1221.81	1238.1	1285.75	2	SA1	SAM	-0.190021	10.0386	0.118273	0.269279	Mid
243	tadA	tadA	gene-ATN01_RS01295	280408	280872	2	2	3	2	2	2	0.254342	0.295614	0.382127	0.343933	0.302436	0.333236	4.73299	7.64884	8.90575	5.02949	5.1748	4.61599		SA1	SAM	0.719024	2.49557	0.600623	0.751538	Low
244	acpS	acpS	gene-ATN01_RS01300	280900	281280	223	120	135	330	293	338	47.3845	25.3225	28.5151	69.9579	62.2334	71.8435	881.767	655.205	664.565	1023.03	1064.84	995.178		SA1	SAM	-0.494814	8.31413	0.00184394	0.0201907	Low
245	era	era --> rnc	gene-ATN01_RS01305	281403	282949	2000	1260	1388	2296	2069	2690	104.683	65.939	72.6269	120.192	108.284	140.811	1948.03	1706.13	1692.62	1757.62	1852.78	1950.52	2	SA1	SAM	-0.0765157	11.3526	0.36616	0.548297	High
246	rnc	rnc	gene-ATN01_RS01310	282269	282949	20	31	19	89	70	30	2.31413	3.65396	2.14589	10.4734	8.25877	3.50309	43.0631	94.5441	50.0116	153.157	141.311	48.5249		SA1	SAM	-0.884611	5.92216	0.123507	0.274114	Low
247	lepB	lepB	gene-ATN01_RS01315	283074	284015	866	753	896	1128	1028	1290	74.4029	64.7099	77.0411	96.9804	88.3933	110.887	1384.55	1674.33	1795.5	1418.19	1512.44	1536.02		SA1	SAM	0.0965123	10.409	0.378982	0.563451	Mid
248	lepA	lepA	gene-ATN01_RS01320	284031	285824	3289	3287	3606	3207	2973	3526	148.496	148.395	162.796	144.773	134.222	159.157	2763.32	3839.64	3794.07	2117.08	2296.59	2204.65		SA1	SAM	0.629086	12.2024	1.91862e-05	0.000899298	High
249	mnmA	mnmA	gene-ATN01_RS01325	286025	287131	853	603	706	1155	1002	1188	62.3951	44.0786	51.6484	84.4938	73.2671	86.8933	1161.1	1140.51	1203.7	1235.59	1253.63	1203.65		SA1	SAM	-0.0969541	10.2727	0.164703	0.328873	Mid
250	purB	purB	gene-ATN01_RS01330	287665	289035	1605	1010	1154	2023	1772	2309	94.7673	59.633	68.1634	119.517	104.665	136.364	1763.5	1542.97	1588.6	1747.75	1790.86	1888.92		SA1	SAM	-0.168604	11.1	0.0310998	0.117003	High
251	emtA	emtA	gene-ATN01_RS01335	289120	289713	1038	509	576	1580	1383	1720	141.461	69.278	78.5361	215.351	188.551	234.415	2632.42	1792.53	1830.34	3149.17	3226.18	3247.13		SA1	SAM	-0.640284	10.5213	6.35216e-05	0.00204953	Mid
252	fabI	fabI	gene-ATN01_RS01340	289830	290600	773	751	773	1135	1030	1225	81.1235	78.8925	81.1067	119.209	108.116	128.594	1509.61	2041.3	1890.25	1743.24	1849.92	1781.29		SA1	SAM	-0.00654198	10.3364	0.969653	1	Mid
253	rnb	rnb	gene-ATN01_RS01345	290881	292818	1494	1052	1175	1917	1685	2132	62.4108	43.9316	49.084	80.109	70.4197	89.0968	1161.39	1136.71	1143.94	1171.47	1204.91	1234.17		SA1	SAM	-0.0898066	11.0491	0.140976	0.29917	High
254	ychE	ychE	gene-ATN01_RS01350	292924	293571	638	519	566	839	695	875	79.7176	64.8021	70.6837	104.784	86.8737	109.301	1483.45	1676.72	1647.33	1532.3	1486.44	1514.05		SA1	SAM	0.0593931	9.87497	0.484145	0.650801	Mid
255	lipB	lipB	gene-ATN01_RS01355	293592	294245	882	540	701	1032	950	1192	109.226	66.7799	86.6995	127.715	117.561	147.511	2032.57	1727.89	2020.6	1867.63	2011.51	2043.32		SA1	SAM	-0.05379	10.2148	0.539064	0.70342	Mid
256	lipA	lipA	gene-ATN01_RS01360	294366	295319	626	355	434	677	617	799	53.0889	30.1087	36.7697	57.4607	52.3264	67.7551	987.918	779.046	856.946	840.273	895.326	938.545		SA1	SAM	-0.0441007	9.61896	0.690914	0.821358	Mid
257	pyrF	pyrF	gene-ATN01_RS01365	295448	296158	373	269	281	433	390	479	42.3914	30.5928	31.9637	49.3261	44.4093	54.5525	788.852	791.571	744.937	721.318	759.862	755.662		SA1	SAM	0.0371387	8.9796	0.724892	0.840749	Low
258	ribA	ribA	gene-ATN01_RS01370	296196	296786	378	293	349	452	392	527	51.7443	40.1292	47.7669	61.8676	53.7138	72.1108	962.897	1038.32	1113.24	904.718	919.065	998.881		SA1	SAM	0.116793	9.09012	0.281473	0.464354	Mid
259	clsA	clsA	gene-ATN01_RS01375	296954	298420	1295	941	1072	1232	1070	1387	71.4585	51.949	59.1513	67.9718	59.0284	76.5415	1329.75	1344.15	1378.56	993.982	1010	1060.25		SA1	SAM	0.380035	10.6571	1.14882e-09	2.36275e-07	Mid
260	yciA	yciA	gene-ATN01_RS01380	298622	299029	1935	2614	2686	2381	1958	2273	383.975	518.863	533.111	472.586	388.572	451.061	7145.3	13425.3	12424.5	6910.84	6648.62	6248.1		SA1	SAM	0.712525	11.6993	0.00316978	0.0262137	High
261	yciB	yciB	gene-ATN01_RS01385	299064	299597	1054	834	749	1269	1138	1357	159.865	126.412	113.469	192.412	172.549	205.804	2974.88	3270.83	2644.48	2813.72	2952.38	2850.8		SA1	SAM	0.0231076	10.5014	0.816884	0.907027	Mid
262	yciC	yciC	gene-ATN01_RS01390	299607	300368	1520	1420	1570	1640	1412	1861	161.508	150.88	166.842	174.274	150.083	197.811	3005.46	3903.95	3888.38	2548.49	2567.98	2740.08		SA1	SAM	0.435845	11.1008	0.000283485	0.00638313	High
263	trpA	trpA --> trpB	gene-ATN01_RS01395	300445	302447	1724	1333	1482	2056	1778	2145	69.707	53.8835	59.9295	83.1333	71.8993	86.7293	1297.16	1394.21	1396.7	1215.7	1230.23	1201.38	2	SA1	SAM	0.141278	11.2278	0.0447118	0.14912	High
264	trpB	trpB	gene-ATN01_RS01400	301254	302447	18	2	3	23	13	30	1.20812	0.096863	0.194382	1.54141	0.880622	2.01216	22.4816	2.50628	4.53022	22.5407	15.0678	27.8725		SA1	SAM	-1.04754	4.48269	0.103951	0.247637	Low
265	trpC	trpC --> trpD	gene-ATN01_RS01405	302476	304846	2600	2221	2555	3727	3087	3779	88.8009	75.8595	87.2709	127.316	105.431	129.097	1652.47	1962.82	2033.91	1861.8	1803.96	1788.26	2	SA1	SAM	0.0272163	11.9929	0.794049	0.889162	High
266	trpD	trpD	gene-ATN01_RS01410	303818	304846	8	2	4	9	8	8	0.555624	0.114198	0.300852	0.669833	0.553833	0.610937	10.3395	2.95481	7.01158	9.79527	9.47631	8.46271		SA1	SAM	-0.312189	3.51782	0.560017	0.721358	Low
267	yedA	yedA	gene-ATN01_RS01415	305086	305982	1238	715	804	1496	1304	1601	111.781	64.5379	72.5195	135.012	117.711	144.52	2080.11	1669.88	1690.12	1974.34	2014.08	2001.9		SA1	SAM	-0.158516	10.6366	0.127722	0.27922	Mid
268	rluB	rluB	gene-ATN01_RS01420	306021	306767	465	297	335	563	515	643	50.346	32.1564	36.2308	60.9909	55.803	69.627	936.877	832.029	844.386	891.897	954.811	964.475		SA1	SAM	-0.12183	9.30269	0.21035	0.38759	Mid
269	sohB	sohB	gene-ATN01_RS01425	306809	307834	1546	1345	1568	2422	2106	2401	122.04	106.117	123.72	191.161	166.213	189.52	2271.01	2745.73	2883.38	2795.44	2843.97	2625.24		SA1	SAM	-0.088877	11.3279	0.434477	0.616098	High
270	topA	topA	gene-ATN01_RS01430	307921	310476	2119	1517	1803	2670	2353	3011	67.1472	48.0572	57.128	84.5862	74.5604	95.3893	1249.53	1243.45	1331.41	1236.94	1275.76	1321.33		SA1	SAM	-0.0259073	11.5658	0.701885	0.823314	High
271	suhB	suhB	gene-ATN01_RS01435	310494	311288	590	447	483	756	638	888	60.0836	45.5004	49.1665	76.9697	64.9095	90.3846	1118.08	1177.3	1145.86	1125.56	1110.63	1252.01		SA1	SAM	-0.0444875	9.74123	0.613298	0.761378	Mid
272	rlmN	rlmN	gene-ATN01_RS01440	311453	312547	1476	986	1140	1841	1635	2102	109.114	72.8985	84.3033	136.149	120.913	155.475	2030.48	1886.21	1964.75	1990.96	2068.87	2153.65		SA1	SAM	-0.0993628	11.0037	0.132351	0.285527	High
273	ispG	ispG	gene-ATN01_RS01445	312669	313757	1616	1706	1381	2408	2282	2249	120.129	126.881	102.653	179.085	169.701	167.255	2235.45	3282.98	2392.41	2618.84	2903.65	2316.83		SA1	SAM	-0.00986963	11.376	0.958371	0.992177	High
274	hisS	hisS	gene-ATN01_RS01450	313858	315105	1683	1127	1366	1918	1754	2108	109.204	73.1093	88.6297	124.424	113.794	136.794	2032.15	1891.66	2065.58	1819.5	1947.06	1894.88		SA1	SAM	0.0603111	11.1371	0.395465	0.585136	High
275	glyA	glyA	gene-ATN01_RS01455	315159	316415	778	640	719	944	838	1038	50.1005	41.2169	46.3188	60.7842	53.9435	66.8698	932.307	1066.46	1079.49	888.874	922.995	926.282		SA1	SAM	0.143697	10.1455	0.0922739	0.228647	Mid
276	bioD	bioD	gene-ATN01_RS01460	316475	317149	353	221	264	426	377	439	42.328	26.4417	31.6638	51.0624	45.223	52.6672	787.671	684.163	737.947	746.709	773.783	729.547		SA1	SAM	-0.0426335	8.87484	0.69945	0.822021	Low
277	bioB	bioB	gene-ATN01_RS01465	317461	318495	838	584	652	1028	880	1141	65.5734	45.6793	51.0118	80.3826	68.8479	89.235	1220.24	1181.93	1188.87	1175.47	1178.02	1236.08		SA1	SAM	-0.0213392	10.1715	0.750659	0.859289	Mid
278	bioA	bioA	gene-ATN01_RS01470	318575	319861	962	622	762	1224	1169	1323	60.4989	39.0986	47.9542	77.0158	73.5486	83.2169	1125.81	1011.65	1117.61	1126.24	1258.45	1152.72		SA1	SAM	-0.139059	10.4064	0.0889099	0.223408	Mid
279	pgl	pgl	gene-ATN01_RS01475	319905	320909	745	383	428	808	750	898	60.0166	30.8371	34.4566	65.065	60.3985	72.3288	1116.83	797.893	803.036	951.476	1033.44	1001.9		SA1	SAM	-0.154468	9.80155	0.309669	0.491603	Mid
280	mfd	mfd	gene-ATN01_RS01480	321026	323458	4826	3390	3663	6080	5425	6877	160.653	112.833	121.945	202.41	180.587	228.933	2989.54	2919.48	2842.01	2959.93	3089.92	3171.18		SA1	SAM	-0.0970159	12.7249	0.214285	0.391451	High
281	lolC	lolC --> lolD	gene-ATN01_RS01485	323907	325785	1667	959	1096	2127	1935	2357	71.8351	41.3155	47.2037	91.6667	83.3815	101.587	1336.76	1069.02	1100.12	1340.48	1426.69	1407.19	2	SA1	SAM	-0.271291	11.1292	0.00914305	0.0519073	High
282	lolD	lolD	gene-ATN01_RS01490	325099	325785	43	37	31	74	61	80	5.05378	4.34654	3.63927	8.71287	7.12941	9.414	94.0446	112.464	84.8158	127.412	121.987	130.403		SA1	SAM	-0.412542	6.23507	0.0768717	0.204439	Low
283	lolE	lolE	gene-ATN01_RS01495	325801	327029	2538	1288	1429	3262	2854	3701	167.224	84.8441	94.1158	214.976	188.062	243.874	3111.83	2195.29	2193.44	3143.69	3217.82	3378.15		SA1	SAM	-0.397176	11.683	0.00982128	0.0536259	High
284	gapA	gapA	gene-ATN01_RS01500	327078	328076	790	693	797	929	802	1011	64.0492	56.1141	64.59	75.2924	65.0258	81.9304	1191.88	1451.92	1505.32	1101.03	1112.62	1134.9		SA1	SAM	0.284815	10.1785	0.00803407	0.0467644	Mid
285	queF	queF	gene-ATN01_RS01505	328272	329057	780	516	562	1023	878	1090	80.3306	53.1616	57.9019	105.342	90.388	112.267	1494.85	1375.53	1349.45	1540.46	1546.58	1555.12		SA1	SAM	-0.157652	10.0803	0.0388321	0.134603	Mid
286	fldA	fldA	gene-ATN01_RS01510	329171	329677	366	239	262	461	440	535	58.4458	38.0247	41.759	73.5261	70.1515	85.4551	1087.6	983.866	973.224	1075.21	1200.32	1183.73		SA1	SAM	-0.200386	9.00882	0.0672999	0.187892	Mid
287	phr	phr	gene-ATN01_RS01515	330026	331459	1425	901	1026	1785	1473	1758	80.4526	50.8384	57.9054	100.794	83.1952	99.2624	1497.12	1315.41	1349.53	1473.96	1423.5	1374.98		SA1	SAM	-0.0581709	10.8738	0.49052	0.657937	Mid
288	ybgI	ybgI	gene-ATN01_RS01520	331472	332212	1018	369	468	1466	1134	1511	111.204	40.3142	51.1077	160.249	123.895	165.121	2069.37	1043.11	1191.1	2343.4	2119.89	2287.27		SA1	SAM	-0.669803	10.3201	0.0102543	0.0554992	Mid
289	sucA	sucA	gene-ATN01_RS01525	332274	335003	3888	3186	3514	4924	4281	5496	115.357	94.52	104.261	146.087	127.003	163.052	2146.66	2445.65	2429.88	2136.3	2173.07	2258.6		SA1	SAM	0.0739381	12.487	0.407135	0.59668	High
290	sucB	sucB	gene-ATN01_RS01530	335021	336259	1933	1660	1841	2306	2112	2537	126.345	108.504	120.351	150.7	138.036	165.796	2351.12	2807.49	2804.86	2203.76	2361.86	2296.61		SA1	SAM	0.191345	11.4726	0.045338	0.150396	High
291	gpmA	gpmA	gene-ATN01_RS01535	336491	337186	1009	886	1009	1210	1007	1289	117.324	103.058	117.382	140.8	117.152	149.929	2183.26	2666.56	2735.68	2058.98	2004.52	2076.81		SA1	SAM	0.280487	10.5294	0.00751878	0.0454813	Mid
292	pfkA	pfkA	gene-ATN01_RS01540	337400	338362	829	785	935	955	853	1077	69.6813	66.0077	78.6344	80.2804	71.7386	90.5588	1296.68	1707.91	1832.63	1173.98	1227.48	1254.42		SA1	SAM	0.380018	10.3036	0.00606246	0.0385622	Mid
293	glpF	glpF	gene-ATN01_RS01545	338471	339229	2122	1639	1900	2323	2069	2455	226.451	174.84	202.749	247.836	220.792	261.914	4213.97	4523.88	4725.22	3624.22	3777.84	3628.04		SA1	SAM	0.264437	11.4896	0.000528281	0.00857762	High
294	tpiA	tpiA	gene-ATN01_RS01550	339252	340022	659	449	517	739	692	884	69.1405	47.067	54.3048	77.6312	72.5971	92.7785	1286.62	1217.83	1265.61	1135.24	1242.17	1285.17		SA1	SAM	0.0223656	9.79742	0.791835	0.888869	Mid
295	ihfB	ihfB	gene-ATN01_RS01555	340120	340404	184	140	149	254	219	264	52.0831	39.7519	42.339	71.9929	62.0983	74.76	969.201	1028.56	986.741	1052.78	1062.53	1035.58		SA1	SAM	-0.103877	8.09945	0.433033	0.616098	Low
296	rpsA	rpsA	gene-ATN01_RS01560	340481	342157	1694	1474	1626	1908	1653	2002	81.8032	71.1559	78.5004	92.1387	79.8179	96.6827	1522.26	1841.12	1829.51	1347.39	1365.72	1339.25		SA1	SAM	0.334292	11.2274	0.000650539	0.00965957	High
297	cmk	cmk	gene-ATN01_RS01565	342277	342927	1472	588	746	2140	1689	2243	183.053	73.1436	92.7938	266.194	210.15	279.046	3406.38	1892.55	2162.63	3892.68	3595.75	3865.35		SA1	SAM	-0.626607	10.8968	0.00502168	0.0344264	Mid
298	aroA	aroA	gene-ATN01_RS01570	342978	344264	547	488	541	651	597	790	34.4165	30.6648	34.0318	40.9681	37.5239	49.6953	640.448	793.434	793.137	599.096	642.049	688.381		SA1	SAM	0.182316	9.69453	0.12105	0.272584	Mid
299	serC	serC	gene-ATN01_RS01575	344336	345421	871	540	617	1050	871	1132	64.9226	40.2114	45.9933	78.2919	64.905	84.4054	1208.13	1040.45	1071.91	1144.9	1110.55	1169.19		SA1	SAM	-0.0633013	10.152	0.453972	0.627823	Mid
300	serS	serS	gene-ATN01_RS01580	345455	346723	1294	939	1026	1602	1393	1852	82.547	59.905	65.4568	102.226	88.8865	118.18	1536.1	1550.01	1525.52	1494.89	1520.88	1637.03		SA1	SAM	-0.0348759	10.8316	0.597452	0.751332	Mid
301	trxB	trxB	gene-ATN01_RS01585	346974	347936	582	303	364	747	619	848	48.9072	25.446	30.5341	62.8227	52.0241	71.2889	910.102	658.401	711.62	918.685	890.153	987.495		SA1	SAM	-0.310594	9.57532	0.0278703	0.109429	Mid
302	infA	infA	gene-ATN01_RS01590	348065	348283	116	86	93	125	116	149	42.71	31.6073	34.2303	45.968	42.5425	54.8185	794.781	817.821	797.763	672.211	727.92	759.347		SA1	SAM	0.133812	7.30179	0.422037	0.60916	Low
303	aspS	aspS --> znuB	gene-ATN01_RS01595	348378	350954	2637	2282	2501	3053	2843	3495	82.8558	71.7167	78.6097	95.9558	89.3323	109.853	1541.84	1855.63	1832.06	1403.2	1528.51	1521.69	2	SA1	SAM	0.20942	11.914	0.035858	0.127887	High
304	znuB	znuB	gene-ATN01_RS01600	350139	350954	202	57	229	219	148	191	19.9622	5.59929	22.7251	21.7076	14.592	18.9291	371.471	144.878	529.626	317.44	249.674	262.207		SA1	SAM	0.30952	7.9053	0.475202	0.643217	Low
305	znuC	znuC	gene-ATN01_RS01605	350983	351702	345	249	299	392	349	446	38.7442	27.965	33.6183	43.9938	39.1885	50.1035	720.981	723.579	783.5	643.341	670.532	694.034		SA1	SAM	0.126328	8.88976	0.226995	0.402459	Low
306	znuA	znuA	gene-ATN01_RS01610	352837	353058	143	108	135	154	156	179	52.0614	39.3581	49.109	56.0743	56.7512	65.0963	968.799	1018.37	1144.52	820	971.036	901.715		SA1	SAM	0.194511	7.6581	0.225162	0.402459	Low
307	pykA	pykA	gene-ATN01_RS01615	353130	354572	814	683	709	938	815	1052	45.68	38.2851	39.7575	52.6204	45.7094	59.0216	850.048	990.604	926.577	769.492	782.106	817.569		SA1	SAM	0.199268	10.1649	0.0190895	0.0866044	Mid
308	zwf	zwf	gene-ATN01_RS01620	354853	356328	1593	1161	1306	1900	1663	2050	87.4207	63.6952	71.6472	104.242	91.2302	112.45	1626.79	1648.08	1669.79	1524.38	1560.99	1557.66		SA1	SAM	0.0681189	11.0979	0.269481	0.451587	High
309	htpX	htpX	gene-ATN01_RS01625	356482	357360	1027	984	1102	1308	1090	1341	94.5705	90.651	101.539	120.522	100.397	123.551	1759.84	2345.54	2366.44	1762.44	1717.83	1711.43		SA1	SAM	0.293572	10.6308	0.0251414	0.103282	Mid
310	cspC	cspC	gene-ATN01_RS01630	357694	357904	133	145	147	163	131	159	50.7488	55.5095	56.173	62.4171	50.0425	60.8341	944.372	1436.28	1309.15	912.753	856.248	842.676		SA1	SAM	0.46871	7.68724	0.0220208	0.0972237	Low
311	yoaE	yoaE	gene-ATN01_RS01635	358275	359852	1178	958	1091	1503	1388	1696	60.4376	49.1631	55.9984	77.1496	71.2061	87.0526	1124.67	1272.07	1305.08	1128.19	1218.37	1205.85		SA1	SAM	0.0359156	10.792	0.662708	0.801128	Mid
312	tsaB	tsaB	gene-ATN01_RS01640	359901	360560	661	364	406	762	647	888	81.0386	44.5731	49.7646	93.4763	79.3453	108.863	1508.03	1153.3	1159.8	1366.95	1357.63	1507.98		SA1	SAM	-0.164676	9.69328	0.21347	0.391451	Mid
313	minE	minE	gene-ATN01_RS01645	360718	360969	628	651	705	814	804	898	201.704	209.003	226.519	261.403	258.319	288.409	3753.47	5407.83	5279.2	3822.61	4419.95	3995.04		SA1	SAM	0.215087	10.023	0.180783	0.352985	Mid
314	minD	minD	gene-ATN01_RS01650	360972	361784	610	462	511	746	640	859	60.7489	45.9474	50.9081	74.2862	63.6887	85.5161	1130.46	1188.86	1186.45	1086.32	1089.74	1184.57		SA1	SAM	0.0362581	9.75901	0.635513	0.782658	Mid
315	minC	minC	gene-ATN01_RS01655	361810	362538	539	330	390	698	633	745	59.8139	36.5605	43.2699	77.5245	70.2617	82.7181	1113.06	945.981	1008.44	1133.68	1202.21	1145.81		SA1	SAM	-0.19851	9.53927	0.0412365	0.140216	Mid
316	rsmC	rsmC	gene-ATN01_RS01660	362703	363722	1081	752	851	1410	1227	1576	85.7902	59.6963	67.5294	111.94	97.3765	125.083	1596.45	1544.61	1573.82	1636.94	1666.15	1732.66		SA1	SAM	-0.116201	10.5918	0.0612851	0.179276	Mid
317	ompA	ompA	gene-ATN01_RS01675	364260	365336	5863	5883	7490	3654	3772	4252	440.937	442.443	563.311	274.745	283.618	319.724	8205.29	11447.9	13128.4	4017.72	4852.81	4428.82		SA1	SAM	1.27927	12.9004	2.68264e-11	1.65519e-08	High
318	murJ	murJ	gene-ATN01_RS01680	365524	367065	2522	1806	1718	3055	2846	3004	132.431	94.827	90.2178	160.454	149.471	157.784	2464.37	2453.59	2102.59	2346.38	2557.51	2185.63		SA1	SAM	-0.0360623	11.7192	0.741505	0.851795	High
319	pyrC	pyrC	gene-ATN01_RS01685	367151	368200	2615	882	873	5306	4017	5836	201.711	67.9768	67.3185	409.3	309.874	450.2	3753.6	1758.86	1568.91	5985.37	5302.07	6236.19		SA1	SAM	-1.32809	11.9739	0.000126942	0.00340536	High
320	flgN	flgN	gene-ATN01_RS01690	368233	368639	1913	1485	1156	2036	1824	2050	380.67	295.501	229.873	405.051	362.99	407.883	7083.79	7645.93	5357.36	5923.25	6210.9	5650		SA1	SAM	0.153756	11.221	0.30079	0.483301	High
321	flgA	flgA	gene-ATN01_RS01695	368781	369428	665	405	470	824	731	899	83.1208	50.6182	58.724	102.97	91.315	112.319	1546.77	1309.72	1368.6	1505.78	1562.44	1555.85		SA1	SAM	-0.148355	9.80043	0.105384	0.250085	Mid
322	flgB	flgB	gene-ATN01_RS01700	369640	370044	184	123	155	227	198	257	36.7883	24.5645	30.8031	45.3191	39.5198	51.2639	684.584	635.593	717.889	662.722	676.199	710.109		SA1	SAM	-0.0275761	8.02037	0.841948	0.922394	Low
323	flgC	flgC	gene-ATN01_RS01705	370053	370463	217	172	190	288	249	313	42.6926	33.7617	37.3901	56.635	49.0191	61.588	794.457	873.563	871.404	828.2	838.736	853.118		SA1	SAM	-0.0139909	8.34376	0.944685	0.986245	Low
324	flgD	flgD	gene-ATN01_RS01710	370474	371157	795	640	724	999	877	1090	94.0266	75.7469	85.7071	118.233	103.752	129.025	1749.72	1959.91	1997.47	1728.97	1775.24	1787.26		SA1	SAM	0.0841962	10.1876	0.291619	0.473497	Mid
325	flgE	flgE	gene-ATN01_RS01715	371188	372411	931	763	861	1223	1013	1343	61.5969	50.4652	56.9313	80.8878	66.9903	88.8618	1146.24	1305.76	1326.83	1182.86	1146.23	1230.92		SA1	SAM	0.060991	10.443	0.463081	0.630731	Mid
326	flgF	flgF	gene-ATN01_RS01720	372437	373195	1059	784	786	1640	1512	1787	113.01	83.6011	83.8099	174.985	161.344	190.64	2102.98	2163.13	1953.25	2558.88	2760.67	2640.76		SA1	SAM	-0.37721	10.7075	7.20732e-07	6.35274e-05	Mid
327	flgG	flgG	gene-ATN01_RS01725	373224	374006	941	1640	1614	1451	703	725	97.2727	169.577	166.913	150.045	72.6335	74.9442	1810.12	4387.7	3890.03	2194.17	1242.79	1038.13		SA1	SAM	1.14229	10.7783	0.0079367	0.0466375	Mid
328	flgH	flgH	gene-ATN01_RS01730	374106	374822	346	223	267	469	457	441	39.0438	25.095	30.1074	52.9647	51.6094	49.7076	726.557	649.318	701.676	774.527	883.058	688.551		SA1	SAM	-0.192843	8.95273	0.170779	0.336648	Low
329	flgI	flgI --> flgJ	gene-ATN01_RS01735	375046	376469	1481	1016	1233	1654	1427	1796	84.2022	57.7641	70.1093	94.0723	81.1557	102.128	1566.9	1494.61	1633.95	1375.66	1388.61	1414.68	2	SA1	SAM	0.146656	10.9342	0.0281661	0.109429	Mid
330	flgJ	flgJ	gene-ATN01_RS01740	376161	376469	1	1	1	1	1	2	0.120181	0.081574	0.077315	0.25579	0.256819	0.34464	2.23642	2.11068	1.80188	3.74053	4.39428	4.77396		SA1	SAM	0.111939	2.09691	1	1	Low
331	flgK	flgK	gene-ATN01_RS01745	376524	378194	1283	983	1111	1526	1331	1753	62.1698	47.6453	53.8521	73.9696	64.485	84.9559	1156.9	1232.79	1255.06	1081.69	1103.36	1176.81		SA1	SAM	0.0928055	10.8241	0.178071	0.348793	Mid
332	rne	rne	gene-ATN01_RS01750	378359	381061	3237	2222	2443	3859	3467	4146	96.9865	66.5643	73.1973	115.641	103.879	124.223	1804.8	1722.31	1705.92	1691.07	1777.41	1720.73		SA1	SAM	-0.0094107	12.0908	0.896761	0.955616	High
333	rluC	rluC	gene-ATN01_RS01755	381262	382206	1719	808	930	2381	1986	2645	147.272	69.2003	79.6708	204.022	170.204	226.655	2740.55	1790.52	1856.79	2983.5	2912.25	3139.63		SA1	SAM	-0.520373	11.1456	0.00294774	0.0249144	High
334	rpmF	rpmF	gene-ATN01_RS01760	382290	382454	52	24	38	82	65	79	25.5	11.5152	18.497	40.1331	31.7121	38.6286	474.523	297.948	431.086	586.885	542.607	535.084		SA1	SAM	-0.465917	6.28695	0.0466396	0.152257	Low
335	fabD	fabD --> fabG	gene-ATN01_RS01765	382718	384390	1504	796	869	2014	1750	2266	72.7717	38.5134	42.0262	97.477	84.6861	109.679	1354.19	996.511	979.452	1425.45	1449.01	1519.28	2	SA1	SAM	-0.419272	10.9717	0.00272534	0.0246051	Mid
336	fabG	fabG	gene-ATN01_RS01770	383659	384390	254	225	264	312	240	396	28.102	24.8645	29.1436	34.443	26.5185	43.7961	522.944	643.355	679.214	503.676	453.742	606.665		SA1	SAM	0.212047	8.59839	0.20735	0.385372	Low
337	acpP	acpP	gene-ATN01_RS01775	384445	384684	205	153	174	261	229	262	69.147	51.5371	58.4783	87.9577	77.1548	88.2925	1286.74	1333.49	1362.88	1286.24	1320.15	1223.03		SA1	SAM	0.0348515	8.1948	0.797068	0.890925	Low
338	tmk	tmk --> holB	gene-ATN01_RS01780	384688	386297	1652	982	1358	1997	1660	2094	83.1074	49.3806	68.2828	100.467	83.4686	105.327	1546.53	1277.7	1591.38	1469.18	1428.18	1458.99	2	SA1	SAM	-0.00214463	11.0958	0.980354	1	High
339	holB	holB	gene-ATN01_RS01785	385323	386297	454	356	102	526	506	693	37.7009	29.5225	8.39793	43.6859	41.9621	57.4947	701.568	763.879	195.72	638.838	717.988	796.418		SA1	SAM	-0.39084	9.18441	0.406384	0.59668	Mid
340	ycfH	ycfH	gene-ATN01_RS01790	386336	387145	584	302	377	851	729	948	58.3413	30.1048	37.694	85.0972	72.8602	94.7321	1085.66	778.944	878.486	1244.42	1246.67	1312.23		SA1	SAM	-0.487652	9.69372	0.000292155	0.00638313	Mid
341	ptsG	ptsG	gene-ATN01_RS01795	387209	388642	1156	901	939	1362	1205	1542	65.2878	50.8682	53.0067	76.8981	68.0318	87.0789	1214.92	1316.19	1235.36	1124.52	1164.05	1206.22		SA1	SAM	0.0844795	10.6556	0.22125	0.399156	Mid
342	hinT	hinT	gene-ATN01_RS01800	388720	389061	484	331	366	647	549	712	114.405	78.1928	86.653	153.194	129.936	168.432	2128.94	2023.19	2019.51	2240.23	2223.26	2333.12		SA1	SAM	-0.158474	9.43243	0.0605062	0.178986	Mid
343	yedS	yedS	gene-ATN01_RS01805	389794	390930	562	413	506	707	575	730	40.0176	29.3551	36.0358	50.3379	40.911	51.968	744.678	759.547	839.842	736.114	700.004	719.862		SA1	SAM	0.0965037	9.63341	0.286303	0.468418	Mid
344	asnS	asnS	gene-ATN01_RS01810	391077	392477	1411	1075	1291	1645	1493	1798	81.5367	62.1502	74.5835	95.056	86.3124	103.924	1517.3	1608.1	1738.22	1390.05	1476.84	1439.56		SA1	SAM	0.152695	10.9577	0.0499044	0.16037	Mid
345	pncB	pncB	gene-ATN01_RS01815	392687	393886	505	388	413	586	553	671	34.0536	26.1899	27.8221	39.541	37.301	45.2536	633.695	677.65	648.414	578.227	638.235	626.855		SA1	SAM	0.0659398	9.46859	0.455376	0.627823	Mid
346	pyrD	pyrD	gene-ATN01_RS01825	394173	395185	1693	940	1165	2281	1928	2552	135.325	75.144	93.0832	182.321	154.114	204.028	2518.23	1944.31	2169.37	2666.16	2636.95	2826.2		SA1	SAM	-0.313799	11.1805	0.00353216	0.0283032	High
347	rlmL	rlmL	gene-ATN01_RS01830	395317	397419	2850	1811	2057	3466	3080	3786	109.739	69.7256	79.2077	133.48	118.606	145.79	2042.11	1804.11	1845.99	1951.94	2029.4	2019.48		SA1	SAM	-0.0971078	11.8955	0.222991	0.400083	High
348	uup	uup	gene-ATN01_RS01835	397442	399220	2845	1863	2110	3846	3247	4344	129.513	84.7814	96.0493	175.108	147.809	197.77	2410.08	2193.67	2238.5	2560.69	2529.07	2739.52		SA1	SAM	-0.215414	11.9818	0.00530099	0.0352929	High
349	yceA	yceA	gene-ATN01_RS01840	399238	400164	1227	893	961	1602	1278	1601	107.16	77.9992	83.9331	139.934	111.631	139.866	1994.11	2018.19	1956.12	2046.32	1910.06	1937.42		SA1	SAM	-0.00486831	10.7356	0.952771	0.991332	Mid
350	valS	valS	gene-ATN01_RS01845	400242	403103	3322	2376	2626	3954	3454	4397	94.0067	67.2258	74.2951	111.877	97.7534	124.443	1749.35	1739.43	1731.5	1636.03	1672.6	1723.78		SA1	SAM	0.0311575	12.1492	0.65132	0.794198	High
351	pepA	pepA	gene-ATN01_RS01850	403190	404680	1368	862	998	1585	1346	1760	74.2811	46.7929	54.1714	86.1035	73.1015	95.5606	1382.28	1210.74	1262.5	1259.13	1250.8	1323.71		SA1	SAM	-0.0113246	10.7957	0.876875	0.938423	Mid
352	argF	argF	gene-ATN01_RS01855	404840	405856	1696	1100	1236	2142	1927	2363	135.011	87.6085	98.4166	170.545	153.466	188.191	2512.39	2266.82	2293.67	2493.95	2625.87	2606.83		SA1	SAM	-0.147601	11.1884	0.0423183	0.14268	High
353	pyrB	pyrB	gene-ATN01_RS01860	406003	406938	727	570	598	934	846	1065	62.855	49.2592	51.7089	80.7483	73.149	92.1295	1169.65	1274.55	1205.11	1180.82	1251.61	1276.18		SA1	SAM	-0.0468472	10.0622	0.549873	0.711261	Mid
354	pyrI	pyrI	gene-ATN01_RS01865	406942	407403	619	547	572	657	578	736	108.366	95.7576	100.148	115.049	101.307	128.886	2016.56	2477.67	2334.01	1682.41	1733.41	1785.33		SA1	SAM	0.367971	9.74815	0.000454784	0.00850767	Mid
355	tdcF	tdcF	gene-ATN01_RS01870	407445	407834	504	337	399	630	558	708	104.645	69.8133	82.7869	130.828	115.826	147.011	1947.31	1806.38	1929.41	1913.16	1981.83	2036.39		SA1	SAM	-0.0801533	9.46079	0.33798	0.523376	Mid
356	deaD	deaD	gene-ATN01_RS01875	407924	409720	817	609	706	1004	921	1069	36.7858	27.4482	31.8207	45.2166	41.5056	48.154	684.537	710.206	741.606	661.222	710.178	667.031		SA1	SAM	0.0448568	10.184	0.554197	0.715354	Mid
357	pnp	pnp	gene-ATN01_RS01880	410112	412235	1322	1187	1357	1489	1336	1677	50.4088	45.261	51.7211	56.7736	50.9239	63.9492	938.045	1171.1	1205.4	830.225	871.329	885.826		SA1	SAM	0.333911	10.9203	0.0028486	0.0249144	Mid
358	rpsO	rpsO	gene-ATN01_RS01885	412436	412705	246	151	153	292	270	345	73.7005	45.1087	45.6144	87.5715	80.7765	103.462	1371.47	1167.16	1063.08	1280.6	1382.12	1433.16		SA1	SAM	-0.19748	8.35072	0.164615	0.328873	Low
359	truB	truB	gene-ATN01_RS01890	412808	413743	494	303	377	637	534	681	42.6859	26.1935	32.5641	55.1134	46.1865	58.9188	794.332	677.741	758.931	805.948	790.27	816.145		SA1	SAM	-0.129821	9.40304	0.185829	0.359574	Mid
360	rbfA	rbfA	gene-ATN01_RS01895	413744	414142	307	198	239	367	317	393	62.238	40.0126	48.4621	74.3307	64.3031	79.627	1158.17	1035.3	1129.45	1086.97	1100.25	1102.99		SA1	SAM	-0.00367526	8.68643	0.976398	1	Low
361	infB	infB	gene-ATN01_RS01900	414192	416822	2861	2003	2275	3501	3085	3911	88.0538	61.6603	70.0246	107.777	94.9714	120.377	1638.57	1595.43	1631.97	1576.07	1625	1667.47		SA1	SAM	-0.0224081	11.9533	0.736683	0.848705	High
362	nusA	nusA	gene-ATN01_RS01905	416839	418326	1879	1492	1627	2071	1819	2188	102.28	81.1654	88.5203	112.697	98.9945	119.101	1903.3	2100.11	2063.03	1648.01	1693.84	1649.79		SA1	SAM	0.258248	11.3139	0.000472808	0.00857762	High
363	secG	secG	gene-ATN01_RS01910	418752	419051	730	318	375	841	762	995	196.99	85.6898	101.146	226.895	205.613	268.574	3665.74	2217.17	2357.29	3317.99	3518.13	3720.29		SA1	SAM	-0.374977	9.78094	0.0656263	0.186596	Mid
364	glmM	glmM	gene-ATN01_RS01915	419296	420630	1401	932	1049	1576	1366	1726	84.9522	56.5202	63.5913	95.5772	82.8356	104.682	1580.85	1462.43	1482.04	1397.67	1417.35	1450.06		SA1	SAM	0.065249	10.8287	0.336795	0.523376	Mid
365	ftsH	ftsH	gene-ATN01_RS01920	420860	422695	2139	1966	2215	2907	2623	3150	94.3463	86.6929	97.7059	128.229	115.698	138.952	1755.67	2243.13	2277.11	1875.14	1979.64	1924.77		SA1	SAM	0.0960031	11.7421	0.418783	0.607974	High
366	rlmE	rlmE	gene-ATN01_RS01925	422763	423383	768	427	564	961	856	1052	100.044	55.6568	73.5157	125.301	111.545	137.204	1861.69	1440.09	1713.34	1832.33	1908.57	1900.55		SA1	SAM	-0.187714	10.0074	0.0835836	0.215779	Mid
367	greA	greA	gene-ATN01_RS01930	423445	423924	937	589	692	1036	900	1129	158.06	99.2809	116.637	174.816	151.799	190.516	2941.29	2568.84	2718.32	2556.41	2597.34	2639.04		SA1	SAM	0.0604243	10.2202	0.454486	0.627823	Mid
368	ibaG	ibaG	gene-ATN01_RS01935	424509	424775	234	160	189	338	287	393	70.8995	48.3522	57.2157	102.336	86.9512	119.093	1319.35	1251.08	1333.45	1496.5	1487.77	1649.68		SA1	SAM	-0.2676	8.48245	0.0220605	0.0972237	Low
369	murA	murA	gene-ATN01_RS01940	424821	426071	841	501	565	1002	875	1060	54.4184	32.4047	36.5379	64.8635	56.6439	68.5773	1012.66	838.453	851.543	948.528	969.2	949.934		SA1	SAM	-0.10334	10.0808	0.289908	0.471961	Mid
370	rplU	rplU	gene-ATN01_RS01945	426111	426425	511	317	353	704	607	765	131.167	81.2596	90.552	180.923	155.951	196.705	2440.85	2102.55	2110.38	2645.73	2668.38	2724.77		SA1	SAM	-0.287782	9.49626	0.00318643	0.0262137	Mid
371	rpmA	rpmA	gene-ATN01_RS01950	426443	426697	159	114	112	219	189	212	50.4471	36.1275	35.4627	69.2703	59.8512	67.276	938.757	934.777	826.485	1012.97	1024.08	931.908		SA1	SAM	-0.15792	7.83109	0.295259	0.478149	Low
372	obgE	obgE	gene-ATN01_RS01955	426807	427832	541	340	433	668	583	761	42.6831	26.8097	34.1622	52.6843	46.024	60.0527	794.279	693.686	796.175	770.427	787.489	831.851		SA1	SAM	-0.0840626	9.54275	0.36538	0.548297	Mid
373	rpsI	rpsI	gene-ATN01_RS01960	427878	428270	132	81	102	149	143	175	27.0873	16.5292	20.975	30.5474	29.3429	36.035	504.061	427.683	488.839	446.708	502.068	499.157		SA1	SAM	-0.0400978	7.47753	0.810938	0.903157	Low
374	rplM	rplM	gene-ATN01_RS01965	428286	428714	414	360	417	549	513	617	78.0439	67.8075	78.5986	103.553	96.8052	116.363	1452.3	1754.48	1831.8	1514.31	1656.38	1611.86		SA1	SAM	0.0514859	9.35393	0.668799	0.805955	Mid
375	pheA	pheA	gene-ATN01_RS01970	428975	430132	1291	1029	1112	1610	1433	1762	90.266	71.9572	77.7494	112.611	100.185	123.186	1679.74	1861.85	1812.01	1646.76	1714.21	1706.37		SA1	SAM	0.0555079	10.8683	0.436999	0.616274	Mid
376	ffh	ffh	gene-ATN01_RS01975	430293	431642	1519	1215	1332	2122	1868	2382	91.1032	72.8848	79.8928	127.309	112.037	142.862	1695.32	1885.85	1861.96	1861.69	1916.99	1978.93		SA1	SAM	-0.104582	11.1944	0.159287	0.32223	High
377	rpsP	rpsP --> rimM	gene-ATN01_RS01980	431751	432546	281	102	125	316	263	383	28.6744	10.3506	12.7049	32.2869	26.8178	39.1051	533.595	267.817	296.097	472.145	458.863	541.684	2	SA1	SAM	-0.435194	8.33295	0.117458	0.269279	Low
378	rimM	rimM --> trmD	gene-ATN01_RS01985	431986	433313	1413	1155	1198	1768	1401	1856	86.1704	70.4099	73.0243	107.835	85.4373	113.196	1603.52	1821.82	1701.89	1576.92	1461.87	1567.99	2	SA1	SAM	0.130547	10.967	0.114757	0.26719	Mid
379	trmD	trmD	gene-ATN01_RS01990	432543	433313	400	274	310	298	387	428	41.9289	28.7786	32.4817	31.2554	40.654	44.9579	780.244	744.63	757.01	457.061	695.606	622.758		SA1	SAM	0.345864	8.92052	0.0430651	0.144409	Low
380	rplS	rplS	gene-ATN01_RS01995	433351	433698	281	203	251	362	312	419	65.2324	47.0769	58.4002	84.2382	72.5814	97.371	1213.89	1218.09	1361.06	1231.85	1241.9	1348.79		SA1	SAM	-0.0331123	8.69138	0.785998	0.888869	Low
381	tldD	tldD	gene-ATN01_RS02000	433793	435244	784	542	574	931	805	1069	43.7321	30.206	32.0007	51.9336	44.8625	59.5878	813.8	781.563	745.8	759.449	767.615	825.412		SA1	SAM	-0.0279082	10.0471	0.716679	0.834323	Mid
382	aroQ CDS	aroQ CDS	gene-ATN01_RS02005	435357	435806	994	1047	1105	1740	1321	1840	178.888	188.455	198.756	313.041	237.614	331.159	3328.88	4876.18	4632.16	4577.74	4065.67	4587.22		SA1	SAM	-0.0677265	10.8283	0.67658	0.812159	Mid
383	fis	fis	gene-ATN01_RS02010	435924	436220	267	158	192	316	259	361	72.7096	42.9583	52.2037	85.9242	70.5423	98.3565	1353.04	1111.52	1216.65	1256.51	1207.01	1362.44		SA1	SAM	-0.072264	8.44821	0.586802	0.746509	Low
384	rluD	rluD	gene-ATN01_RS02015	436346	437287	2406	1596	1671	3344	2982	3627	206.872	137.201	143.609	287.466	256.367	311.848	3849.63	3549.99	3346.92	4203.74	4386.54	4319.73		SA1	SAM	-0.285588	11.7548	0.000455029	0.00850767	High
385	bamD	bamD	gene-ATN01_RS02020	437430	438164	1732	545	600	3509	2589	3789	190.867	59.9544	66.0134	386.646	285.232	417.554	3551.8	1551.29	1538.49	5654.11	4880.43	5783.97		SA1	SAM	-1.31732	11.3621	0.000168978	0.00417037	High
386	alaS	alaS	gene-ATN01_RS02025	438237	440891	2553	1567	1861	3064	2772	3530	77.8684	47.8046	56.7669	93.4696	84.5659	107.684	1449.03	1236.92	1322.99	1366.85	1446.96	1491.64		SA1	SAM	-0.123397	11.7396	0.143125	0.300377	High
387	csrA	csrA	gene-ATN01_RS02030	441072	441257	405	335	386	538	544	667	176.123	145.819	167.941	233.922	236.559	290.057	3277.43	3772.97	3913.99	3420.75	4047.62	4017.87		SA1	SAM	-0.0915502	9.34291	0.455074	0.627823	Mid
388	gshA	gshA	gene-ATN01_RS02045	441668	443224	1331	1031	1038	1513	1367	1689	69.2183	53.6072	53.9961	78.6645	71.0832	87.8188	1288.07	1387.05	1258.42	1150.35	1216.26	1216.47		SA1	SAM	0.111644	10.8239	0.125358	0.27664	Mid
389	metK	metK	gene-ATN01_RS02050	443352	444491	425	302	375	457	395	501	30.1613	21.4299	26.6064	32.4534	28.0433	35.5603	561.265	554.487	620.082	474.58	479.832	492.581		SA1	SAM	0.240374	9.1368	0.0170455	0.0809004	Mid
390	endA	endA	gene-ATN01_RS02055	444811	445473	522	332	363	655	568	723	63.7265	40.5107	44.2987	79.9379	69.383	88.3265	1185.87	1048.19	1032.41	1168.97	1187.17	1223.5		SA1	SAM	-0.149441	9.46523	0.116413	0.269014	Mid
391	rsmE	rsmE	gene-ATN01_RS02060	445485	446234	627	454	479	736	654	769	67.6151	49.029	51.7087	79.4198	70.5562	83.0287	1258.23	1268.6	1205.11	1161.39	1207.24	1150.12		SA1	SAM	0.0634502	9.72136	0.438472	0.616274	Mid
392	rpiA	rpiA	gene-ATN01_RS02065	446811	447479	555	325	323	786	617	842	67.1183	39.3134	39.0839	95.1577	74.5934	101.83	1248.99	1017.21	910.88	1391.53	1276.32	1410.55		SA1	SAM	-0.379318	9.56597	0.00687615	0.0428544	Mid
393	glnS	glnS	gene-ATN01_RS02085	447996	449657	1491	961	1069	1781	1563	1985	72.619	46.7977	52.0521	86.7748	76.1514	96.6951	1351.35	1210.86	1213.11	1268.95	1302.98	1339.42		SA1	SAM	-0.0705103	10.9522	0.340152	0.523376	Mid
394	pyrG	pyrG	gene-ATN01_RS02090	449888	451534	1544	1286	1437	1822	1709	2093	75.9323	63.218	70.6679	89.5657	84.03	102.89	1413.01	1635.73	1646.97	1309.76	1437.79	1425.24		SA1	SAM	0.147069	11.1423	0.0972644	0.237133	High
395	eno	eno	gene-ATN01_RS02095	451569	452861	1060	900	984	1262	1144	1402	66.3442	56.3271	61.592	79.0409	71.6133	87.7968	1234.58	1457.43	1435.45	1155.85	1225.33	1216.16		SA1	SAM	0.174818	10.5949	0.0487118	0.157357	Mid
396	queE	queE	gene-ATN01_RS02100	452973	453632	431	300	338	494	429	494	52.8683	36.8158	41.3815	60.5544	52.6071	60.5818	983.813	952.588	964.426	885.515	900.128	839.18		SA1	SAM	0.123637	9.14654	0.220966	0.399156	Mid
397	queD	queD	gene-ATN01_RS02105	453657	454019	406	231	278	525	463	584	90.4168	51.4711	61.9176	117.012	103.158	130.186	1682.54	1331.78	1443.04	1711.12	1765.07	1803.34		SA1	SAM	-0.259954	9.10997	0.0333595	0.122101	Mid
398	nlpD	nlpD	gene-ATN01_RS02110	454048	455088	1392	866	965	1637	1459	1848	108.269	67.3351	75.0324	127.318	113.521	143.739	2014.76	1742.26	1748.69	1861.83	1942.39	1991.07		SA1	SAM	-0.0930709	10.8335	0.261611	0.442229	Mid
399	ispF	ispF	gene-ATN01_RS02115	455119	455595	375	178	203	450	415	507	63.5821	30.1671	34.3717	76.4131	70.4422	86.005	1183.18	780.555	801.058	1117.42	1205.29	1191.34		SA1	SAM	-0.359697	8.87574	0.0559552	0.168072	Low
400	ispD	ispD	gene-ATN01_RS02120	455613	456320	791	512	548	891	815	1052	90.4221	58.53	62.646	101.845	93.1964	120.333	1682.64	1514.43	1460.01	1489.33	1594.63	1666.85		SA1	SAM	-0.0471063	10.0145	0.588606	0.747263	Mid
401	ftsB	ftsB	gene-ATN01_RS02125	456402	456605	78	62	68	89	82	86	30.7747	24.4603	26.8614	35.2439	32.5237	33.8551	572.678	632.897	626.024	515.387	556.494	468.961		SA1	SAM	0.22872	6.76281	0.235521	0.410172	Low
402	cysC	cysC	gene-ATN01_RS02130	456651	457274	1478	1103	1291	1842	1799	1885	191.748	143.14	167.506	238.994	233.409	244.6	3568.19	3703.66	3903.84	3494.92	3993.73	3388.21		SA1	SAM	0.0166371	11.0581	0.863304	0.934058	High
403	cysN	cysN	gene-ATN01_RS02135	457276	458696	1312	943	1062	1657	1459	1858	74.7361	53.731	60.4818	94.4457	83.1469	105.87	1390.75	1390.26	1409.57	1381.12	1422.68	1466.51		SA1	SAM	-0.0487362	10.8641	0.427277	0.614522	Mid
404	cysD	cysD	gene-ATN01_RS02140	458716	459624	506	417	438	619	523	673	45.0063	37.1177	39.0056	55.127	46.5246	59.929	837.51	960.399	909.053	806.147	796.055	830.138		SA1	SAM	0.128374	9.50167	0.166859	0.331916	Mid
405	cysG	cysG	gene-ATN01_RS02145	459634	461058	1244	835	956	1581	1382	1773	70.6931	47.4506	54.3069	89.8145	78.5495	100.766	1315.51	1227.76	1265.66	1313.4	1344.01	1395.81		SA1	SAM	-0.110012	10.7629	0.0887097	0.223408	Mid
406	cysH	cysH	gene-ATN01_RS02150	461308	462042	719	440	516	863	793	994	79.2005	48.4402	56.8191	95.038	87.3303	109.466	1473.82	1253.36	1324.21	1389.78	1494.26	1516.32		SA1	SAM	-0.136898	9.91552	0.12599	0.27664	Mid
407	cysI	cysI --> cysJ	gene-ATN01_RS02155	462058	465572	4201	2767	2974	4482	4032	5029	96.8012	63.7448	68.5251	103.266	92.9056	115.884	1801.35	1649.36	1597.03	1510.11	1589.65	1605.23	2	SA1	SAM	0.0802086	12.3732	0.3462	0.530038	High
408	cysJ	cysJ	gene-ATN01_RS02160	463770	465572	30	7	14	74	67	117	1.32276	0.276165	0.614218	3.2914	3.0041	5.24684	24.6149	7.14561	14.3148	48.1316	51.4013	72.6793		SA1	SAM	-1.82931	6.10841	2.03779e-06	0.000144293	Low
409	mutS	mutS	gene-ATN01_RS02165	465743	468122	2056	1385	1595	2495	2261	2827	69.9579	47.1144	54.2612	84.8914	76.9333	96.1957	1301.83	1219.06	1264.6	1241.4	1316.36	1332.5		SA1	SAM	-0.0600594	11.4667	0.363466	0.548297	High
410	dsbA	dsbA	gene-ATN01_RS02170	468296	468924	1541	1167	1236	1794	1638	2102	198.393	150.18	159.09	230.961	210.917	270.564	3691.84	3885.83	3707.72	3377.44	3608.87	3747.86		SA1	SAM	0.0501976	11.0668	0.462835	0.630731	High
411	polA	polA --> yihA	gene-ATN01_RS02175	468998	470474	1360	912	1170	1691	1699	2097	74.572	49.9663	64.1228	92.6884	93.1393	114.974	1387.69	1292.85	1494.43	1355.42	1593.65	1592.62	2	SA1	SAM	-0.141713	10.9629	0.125686	0.27664	Mid
412	yihA	yihA	gene-ATN01_RS02180	469818	470474	379	229	78	518	224	359	46.6785	28.2009	9.58751	63.7675	27.5467	44.251	868.629	729.681	223.444	932.501	471.336	612.965		SA1	SAM	-0.171546	8.63152	0.742732	0.851795	Low
413	typA	typA	gene-ATN01_RS02185	470664	472484	1576	1128	1483	1909	1749	2057	70.0772	50.1585	65.9504	84.8775	77.7748	91.4701	1304.05	1297.82	1537.02	1241.2	1330.76	1267.05		SA1	SAM	0.0858742	11.1354	0.351669	0.53312	High
414	gmk	gmk	gene-ATN01_RS02190	472582	473205	473	372	430	515	447	570	61.3318	48.1685	55.7428	66.8112	57.9669	73.9535	1141.31	1246.33	1299.13	977.011	991.837	1024.41		SA1	SAM	0.276719	9.33546	0.00400169	0.0293934	Mid
415	ygfZ	ygfZ	gene-ATN01_RS02195	473322	474284	794	413	491	1002	890	1096	66.7509	34.7264	41.2453	84.2484	74.841	92.1449	1242.15	898.526	961.253	1232	1280.56	1276.39		SA1	SAM	-0.306594	10.0129	0.022422	0.0981162	Mid
416	prfB	prfB	gene-ATN01_RS02200	474530	475570	974	828	923	1065	970	1195	75.7666	64.3865	71.8006	82.8572	75.4242	92.932	1409.92	1665.96	1673.37	1211.66	1290.54	1287.3		SA1	SAM	0.301384	10.4251	0.00107741	0.0130346	Mid
417	lysS	lysS	gene-ATN01_RS02205	475580	477082	1477	1038	1207	1809	1494	1934	79.5585	55.9133	65.0407	97.4511	80.4855	104.211	1480.48	1446.73	1515.82	1425.07	1377.14	1443.54		SA1	SAM	0.0430494	10.9825	0.506947	0.672436	Mid
418	lysA	lysA	gene-ATN01_RS02210	477151	478398	985	707	862	1227	1053	1411	63.9047	45.87	55.9386	79.5749	68.323	91.5735	1189.19	1186.86	1303.69	1163.66	1169.03	1268.48		SA1	SAM	0.00800932	10.4599	0.911341	0.966147	Mid
419	lgt	lgt --> thyA	gene-ATN01_RS02215	478454	480110	1530	1065	1186	1898	1576	2040	74.749	52.0457	57.9708	92.7329	77.0073	99.7074	1390.99	1346.65	1351.05	1356.07	1317.63	1381.15	2	SA1	SAM	-0.0100592	11.0302	0.877585	0.938423	High
420	thyA	thyA	gene-ATN01_RS02220	479316	480110	1	1	1	1	1	1	0.037228	0.012272	0.019056	0.048287	0.04761	0.064608	0.692767	0.317531	0.444114	0.706123	0.814626	0.894951		SA1	SAM	0.477138	2.01982	0.696349	0.821358	Low
421	miaB	miaB	gene-ATN01_RS02225	480136	481455	1102	652	703	1357	1198	1458	67.6069	39.9623	43.1283	83.2212	73.4687	89.4174	1258.08	1034	1005.14	1216.98	1257.08	1238.61		SA1	SAM	-0.190655	10.4893	0.0670564	0.187892	Mid
422	ybeY	ybeY	gene-ATN01_RS02230	481607	481933	889	968	972	941	784	1005	220.054	239.679	240.715	233.011	194.007	248.927	4094.93	6201.57	5610.04	3407.43	3319.54	3448.14		SA1	SAM	0.620491	10.3618	0.000114	0.00319717	Mid
423	ybeX	ybeX	gene-ATN01_RS02235	482025	482900	527	403	456	585	519	712	48.6487	37.2103	42.096	54.0624	47.9312	65.7633	905.292	962.795	981.079	790.58	820.122	910.954		SA1	SAM	0.152618	9.51171	0.0945951	0.23253	Mid
424	leuS	leuS	gene-ATN01_RS02240	482948	485530	1685	1109	1272	2072	1803	2303	52.8329	34.7481	39.8638	64.9493	56.5284	72.2047	983.155	899.087	929.055	949.782	967.224	1000.18		SA1	SAM	-0.0736196	11.1634	0.274486	0.456438	High
425	holA	holA	gene-ATN01_RS02245	485568	486563	1241	628	688	1456	1266	1678	100.897	51.0513	55.9375	118.397	102.882	136.452	1877.56	1320.92	1303.66	1731.38	1760.35	1890.13		SA1	SAM	-0.277059	10.579	0.0761187	0.203797	Mid
426	nadD	nadD	gene-ATN01_RS02250	486601	487233	1124	859	919	1256	1082	1365	143.764	109.852	117.545	160.623	138.376	174.588	2675.27	2842.36	2739.46	2348.86	2367.66	2418.39		SA1	SAM	0.186887	10.5592	0.00429814	0.0311995	Mid
427	tusA	tusA	gene-ATN01_RS02255	487314	487550	257	118	126	334	300	383	87.6735	40.0661	43.003	114.099	102.406	130.764	1631.5	1036.69	1002.22	1668.52	1752.2	1811.34		SA1	SAM	-0.522295	8.38163	0.0144739	0.0708763	Low
428	asd	asd	gene-ATN01_RS02260	487647	488756	4145	3624	4338	6044	4883	6481	302.412	264.427	316.549	441.026	356.28	472.928	5627.52	6841.91	7377.41	6449.32	6096.09	6551.01		SA1	SAM	0.0327782	12.7077	0.790532	0.888869	High
429	yhgN	yhgN	gene-ATN01_RS02265	489022	489612	512	359	398	555	485	649	70.1332	49.1638	54.4759	76.0171	66.4708	88.8678	1305.09	1272.09	1269.6	1111.63	1137.34	1231		SA1	SAM	0.123324	9.39268	0.154701	0.318016	Mid
430	pgk	pgk	gene-ATN01_RS02270	489752	490921	994	614	767	1143	1050	1258	68.8135	42.5034	53.0652	79.1092	72.6567	87.0781	1280.53	1099.75	1236.72	1156.85	1243.19	1206.21		SA1	SAM	-0.0147737	10.3563	0.847579	0.924552	Mid
431	fbaA	fbaA	gene-ATN01_RS02275	490966	492042	1408	960	1067	1671	1470	1805	105.857	72.1531	80.2345	125.671	110.515	135.684	1969.87	1866.92	1869.92	1837.75	1890.95	1879.5		SA1	SAM	0.00452751	10.8832	0.95747	0.992177	Mid
432	mscS	mscS	gene-ATN01_RS02280	492150	493010	958	962	1131	1303	1149	1422	90.0667	90.4298	106.379	122.558	108.023	133.698	1676.03	2339.82	2479.23	1792.22	1848.31	1851.99		SA1	SAM	0.218199	10.6411	0.155939	0.318591	Mid
433	recC	recC --> recB	gene-ATN01_RS02285	493058	499778	9679	5925	6740	11983	10710	13355	116.646	71.3984	81.2196	144.408	129.071	160.951	2170.64	1847.39	1892.88	2111.75	2208.46	2229.49	2	SA1	SAM	-0.169738	13.6624	0.0982434	0.237711	High
434	recB	recB	gene-ATN01_RS02290	496272	499778	22	21	29	13	22	10	0.507165	0.484122	0.659036	0.296467	0.500039	0.230697	9.43771	12.5264	15.3593	4.33537	8.55587	3.19562		SA1	SAM	1.19213	4.89335	0.00947797	0.0526838	Low
435	recD	recD	gene-ATN01_RS02295	499798	501633	2566	1721	1893	3047	2688	3210	113.19	75.8941	83.4938	134.423	118.586	141.581	2106.33	1963.72	1945.88	1965.73	2029.05	1961.18		SA1	SAM	-0.00677085	11.7332	0.922654	0.970623	High
436	mltA	mltA	gene-ATN01_RS02305	502440	503507	993	744	849	1254	1149	1479	75.2658	56.3702	64.3363	95.0364	87.107	112.105	1400.6	1458.55	1499.4	1389.76	1490.44	1552.88		SA1	SAM	-0.04706	10.508	0.511916	0.676344	Mid
437	ribE	ribE	gene-ATN01_RS02310	503560	504039	629	485	522	817	732	915	106.074	81.8095	87.9281	137.741	123.52	154.259	1973.9	2116.77	2049.23	2014.25	2113.48	2136.8		SA1	SAM	-0.0526245	9.85285	0.499593	0.664649	Mid
438	ribD	ribD	gene-ATN01_RS02315	504559	505002	418	409	413	670	536	690	76.1779	74.5446	75.3089	122.093	97.7393	125.877	1417.58	1928.8	1755.13	1785.43	1672.36	1743.65		SA1	SAM	-0.0544279	9.47308	0.712052	0.832076	Mid
439	ribD	ribD	gene-ATN01_RS02320	505045	505674	888	618	690	1165	957	1279	114.14	79.3806	88.6005	149.664	122.973	164.318	2124	2053.93	2064.9	2188.61	2104.11	2276.13		SA1	SAM	-0.0953813	10.2916	0.162894	0.327379	Mid
440	nusB	nusB	gene-ATN01_RS02325	505696	506103	293	212	219	355	346	413	58.0101	41.9473	43.4749	70.4122	68.6428	81.9121	1079.5	1085.36	1013.21	1029.67	1174.51	1134.65		SA1	SAM	-0.0894735	8.69714	0.444784	0.623708	Low
441	dxs	dxs	gene-ATN01_RS02330	506142	507965	1029	838	936	1298	1081	1471	45.6941	37.1734	41.5375	57.604	47.976	65.2915	850.31	961.84	968.062	842.369	820.889	904.42		SA1	SAM	0.0900488	10.5616	0.274533	0.456438	Mid
442	ispA	ispA	gene-ATN01_RS02335	507985	508827	1058	675	794	1402	1235	1504	101.567	64.8545	76.2002	134.683	118.645	144.511	1890.04	1678.07	1775.9	1969.53	2030.06	2001.77		SA1	SAM	-0.185848	10.5363	0.0109719	0.0578606	Mid
443	yajR	yajR	gene-ATN01_RS02340	508859	510031	1003	677	789	1239	1074	1361	69.233	46.6849	54.4792	85.5225	74.1433	93.9291	1288.34	1207.95	1269.68	1250.63	1268.62	1301.11		SA1	SAM	-0.0409785	10.431	0.522377	0.685759	Mid
444	tusE	tusE	gene-ATN01_RS02345	510101	510445	321	141	181	363	334	389	75.2093	33.0314	42.4351	85.188	78.3445	91.2135	1399.55	854.669	988.98	1245.74	1340.51	1263.49		SA1	SAM	-0.261436	8.58618	0.192502	0.368863	Low
445	cyoE	cyoE	gene-ATN01_RS02350	510480	511337	1493	752	864	1821	1662	2020	140.931	70.9439	81.5154	171.883	156.851	190.628	2622.55	1835.63	1899.78	2513.53	2683.78	2640.58		SA1	SAM	-0.321813	10.8857	0.0308455	0.117003	Mid
446	cyoD	cyoD --> cyoC	gene-ATN01_RS02355	511365	512299	3456	1883	2014	3768	2855	3867	299.355	163.097	174.421	326.361	247.248	334.974	5570.62	4220.05	4065	4772.52	4230.52	4640.06	2	SA1	SAM	0.00016198	11.9597	1	1	High
447	cyoC	cyoC	gene-ATN01_RS02360	511685	512299	65	194	412	252	721	247	8.55294	25.5051	54.1604	33.1364	94.9265	32.461	159.16	659.93	1262.25	484.568	1624.23	449.65		SA1	SAM	-0.321284	8.78923	0.694615	0.821358	Low
448	cyoB	cyoB	gene-ATN01_RS02365	512307	514292	1682	1129	1290	1887	1592	2111	68.5868	46.0256	52.5835	76.9515	64.9113	86.0757	1276.32	1190.89	1225.5	1125.3	1110.66	1192.32		SA1	SAM	0.0861543	11.0969	0.201768	0.379545	High
449	cyoA	cyoA	gene-ATN01_RS02370	514313	515218	662	468	577	808	715	883	59.1546	41.8093	51.5484	72.1625	63.9201	78.8939	1100.79	1081.79	1201.37	1055.26	1093.7	1092.84		SA1	SAM	0.0398319	9.86344	0.619581	0.767634	Mid
450	bolA	bolA	gene-ATN01_RS02375	515474	515779	357	258	293	490	410	520	94.3574	68.0355	77.5579	129.662	108.45	137.493	1755.87	1760.38	1807.54	1896.11	1855.63	1904.56		SA1	SAM	-0.10906	9.03308	0.270074	0.451587	Mid
451	tig	tig	gene-ATN01_RS02380	515939	517258	1807	1410	1546	2015	1763	2233	110.854	86.4901	94.8647	123.622	108.142	136.97	2062.86	2237.88	2210.89	1807.78	1850.35	1897.32		SA1	SAM	0.205662	11.2672	0.00267951	0.0246051	High
452	clpP	clpP	gene-ATN01_RS02385	517385	518002	570	334	347	806	698	909	74.6649	43.7221	45.4587	105.578	91.4509	119.013	1389.42	1131.29	1059.45	1543.91	1564.76	1648.57		SA1	SAM	-0.427759	9.65138	0.000517918	0.00857762	Mid
453	clpX	clpX	gene-ATN01_RS02390	518092	519378	3184	2807	2967	3215	2907	3591	200.331	176.65	186.704	202.302	182.955	225.979	3727.9	4570.72	4351.28	2958.35	3130.43	3130.27		SA1	SAM	0.434066	12.0865	2.04055e-05	0.000899298	High
454	lon	lon	gene-ATN01_RS02395	519562	521895	2965	2232	2484	3722	3238	4116	102.87	77.4593	86.2019	129.162	112.351	142.832	1914.27	2004.21	2009	1888.79	1922.38	1978.52		SA1	SAM	0.0114299	12.0476	0.868804	0.934058	High
455	ppiD	ppiD	gene-ATN01_RS02400	522026	523870	2697	1898	2123	3177	2759	3529	118.375	83.2856	93.1941	139.44	121.11	154.905	2202.82	2154.97	2171.96	2039.09	2072.25	2145.74		SA1	SAM	0.0398124	11.8347	0.54039	0.70342	High
456	queC	queC	gene-ATN01_RS02405	523952	524647	560	395	429	664	545	793	65.1012	45.9076	49.904	77.2094	63.3577	92.2712	1211.45	1187.83	1163.05	1129.07	1084.08	1278.14		SA1	SAM	0.00686228	9.57514	0.941915	0.985019	Mid
457	mdlA	mdlA	gene-ATN01_RS02410	524892	526637	2092	2085	2383	2588	2213	2606	97.04	96.726	110.526	120.037	102.657	120.877	1805.79	2502.73	2575.88	1755.36	1756.51	1674.39		SA1	SAM	0.384996	11.6695	0.0105649	0.0561944	High
458	mdlB	mdlB	gene-ATN01_RS02415	526662	528404	4829	5116	4894	5599	5575	6601	224.41	237.714	227.418	260.19	259.036	306.749	4176	6150.72	5300.15	3804.88	4432.22	4249.09		SA1	SAM	0.302461	12.8869	0.0615728	0.179276	High
459	dnaX	dnaX	gene-ATN01_RS02425	528700	529785	867	510	577	1018	835	1147	64.6624	37.9945	42.9898	75.8907	62.2399	85.5063	1203.29	983.087	1001.91	1109.78	1064.95	1184.44		SA1	SAM	-0.0943036	10.1096	0.366002	0.548297	Mid
460	ybaB	ybaB	gene-ATN01_RS02430	529938	530267	403	446	490	454	413	501	98.8288	109.377	120.175	111.363	101.153	122.835	1839.08	2830.08	2800.76	1628.52	1730.76	1701.52		SA1	SAM	0.536201	9.31727	0.00448084	0.0320515	Mid
461	htpG	htpG	gene-ATN01_RS02435	530378	532252	3031	2366	2464	3262	2946	3649	130.934	102.204	106.423	140.904	127.248	157.612	2436.52	2644.47	2480.26	2060.5	2177.27	2183.24		SA1	SAM	0.213516	11.9855	0.00451941	0.0320515	High
462	adk	adk	gene-ATN01_RS02440	532323	532967	863	570	624	994	910	1114	108.269	71.5275	78.2852	124.73	114.197	139.796	2014.75	1850.73	1824.49	1823.98	1953.95	1936.45		SA1	SAM	-0.0248239	10.1573	0.737287	0.848705	Mid
463	folD	folD	gene-ATN01_RS02450	533207	534064	1039	589	662	1344	1223	1454	98.0736	55.5422	62.4615	126.787	115.443	137.237	1825.03	1437.12	1455.71	1854.06	1975.28	1901.01		SA1	SAM	-0.299171	10.4446	0.00736218	0.0449749	Mid
464	cysS	cysS	gene-ATN01_RS02455	534073	535458	1752	1199	1405	2193	1875	2471	102.379	70.0534	82.1091	128.162	109.537	144.384	1905.15	1812.59	1913.61	1874.18	1874.23	2000.02		SA1	SAM	-0.051399	11.2548	0.430468	0.615137	High
465	ybeD	ybeD	gene-ATN01_RS02460	535674	535937	56	27	31	71	65	86	17.0457	8.26503	9.28788	21.4863	19.7462	26.2469	317.199	213.853	216.461	314.203	337.866	363.573		SA1	SAM	-0.441119	6.2692	0.0664652	0.187892	Low
466	cspE	cspE	gene-ATN01_RS02465	536032	536241	115	93	103	157	126	166	44.0024	35.7762	39.5214	60.3214	48.2548	63.8226	818.83	925.689	921.076	882.108	825.659	884.072		SA1	SAM	0.0123908	7.44391	0.941157	0.985019	Low
467	aroE	aroE --> tsaC	gene-ATN01_RS02485	539946	541290	1100	826	967	1332	1198	1518	66.2359	49.731	58.1997	80.1777	72.1405	91.4025	1232.57	1286.76	1356.39	1172.48	1234.35	1266.11	2	SA1	SAM	0.0544596	10.6192	0.433744	0.616098	Mid
468	tsaC	tsaC	gene-ATN01_RS02490	540757	541290	1	6	6	1	1	2	0.122678	0.87793	0.792385	0.094841	0.101935	0.15404	2.28288	22.7159	18.4671	1.3869	1.74415	2.13376		SA1	SAM	2.17332	2.71733	0.0177316	0.0822587	Low
469	smg	smg	gene-ATN01_RS02495	541389	541859	302	186	210	411	369	472	51.8242	31.8885	36.0334	70.6371	63.4076	81.0224	964.384	825.097	839.784	1032.96	1084.93	1122.32		SA1	SAM	-0.315885	8.75944	0.00718465	0.0443293	Low
470	def	def	gene-ATN01_RS02500	542085	542609	1527	1011	1125	1898	1713	2214	235.548	155.851	173.512	292.762	264.163	341.469	4383.25	4032.56	4043.83	4281.19	4519.94	4730.04		SA1	SAM	-0.139051	11.0471	0.0522523	0.164488	High
471	fmt	fmt	gene-ATN01_RS02505	542617	543561	1559	1071	1148	1989	1713	2133	133.617	91.738	98.3237	170.477	146.787	182.758	2486.45	2373.67	2291.51	2492.96	2511.59	2531.56		SA1	SAM	-0.0963337	11.0716	0.155142	0.318016	High
472	rplQ	rplQ	gene-ATN01_RS02510	543639	544031	365	281	314	432	390	494	75.0603	57.7183	64.6889	89.0241	80.2555	101.734	1396.78	1493.43	1507.62	1301.84	1373.2	1409.23		SA1	SAM	0.084121	9.01767	0.405836	0.59668	Mid
473	rpoA	rpoA	gene-ATN01_RS02515	544077	545066	691	547	627	801	757	857	56.5056	44.6854	51.2242	65.4986	61.9285	70.1063	1051.5	1156.21	1193.82	957.816	1059.62	971.114		SA1	SAM	0.164645	9.93716	0.0704298	0.194866	Mid
474	rpsD	rpsD	gene-ATN01_RS02520	545099	545719	399	278	336	429	407	499	52.0135	36.1448	43.7326	55.9199	53.068	65.0126	967.907	935.227	1019.22	817.742	908.016	900.556		SA1	SAM	0.135174	9.06462	0.193617	0.369243	Mid
475	rpsK	rpsK	gene-ATN01_RS02525	545746	546138	282	220	273	325	288	345	57.9466	45.1524	56.1594	66.8138	59.2104	70.9879	1078.32	1168.29	1308.84	977.048	1013.11	983.326		SA1	SAM	0.234029	8.64006	0.0624294	0.179276	Low
476	rpsM	rpsM	gene-ATN01_RS02530	546157	546513	321	207	256	348	342	365	72.8096	46.7799	57.8662	78.8265	77.5867	82.7715	1354.9	1210.4	1348.61	1152.72	1327.54	1146.55		SA1	SAM	0.0948308	8.71205	0.465915	0.633192	Low
477	rpmJ	rpmJ	gene-ATN01_RS02535	546613	546729	69	56	64	71	59	82	47.4856	38.3974	44.1538	48.8504	40.68	56.4786	883.648	993.512	1029.04	714.362	696.052	782.343		SA1	SAM	0.376694	6.55679	0.0553766	0.168072	Low
478	secY	secY	gene-ATN01_RS02540	546764	548083	2430	2085	2248	2915	2638	3109	149.101	127.885	137.885	178.85	161.869	190.733	2774.59	3308.96	3213.51	2615.41	2769.65	2642.04		SA1	SAM	0.189117	11.7888	0.0461546	0.151475	High
479	rplO	rplO	gene-ATN01_RS02545	548095	548529	368	310	389	388	351	425	68.3461	57.6974	72.4059	72.2249	65.1727	79.0227	1271.84	1492.89	1687.47	1056.18	1115.13	1094.62		SA1	SAM	0.421179	9.02052	0.0023505	0.0223117	Mid
480	rpmD	rpmD	gene-ATN01_RS02550	548533	548712	84	81	86	123	108	118	37.7701	36.1778	38.6736	55.0014	48.4462	52.8003	702.855	936.079	901.317	804.31	828.934	731.392		SA1	SAM	0.0699672	7.11872	0.728294	0.843072	Low
481	rpsE	rpsE	gene-ATN01_RS02555	548723	549226	476	334	346	750	657	762	76.3688	53.5863	55.5844	120.516	105.443	122.423	1421.13	1386.52	1295.44	1762.36	1804.17	1695.81		SA1	SAM	-0.378395	9.52476	4.08166e-05	0.00157399	Mid
482	rplR	rplR	gene-ATN01_RS02560	549242	549610	447	271	308	659	551	734	97.9124	59.2898	67.5095	144.503	120.809	161.07	1822.03	1534.09	1573.36	2113.13	2067.09	2231.15		SA1	SAM	-0.394822	9.35381	0.000211873	0.0050279	Mid
483	rplF	rplF	gene-ATN01_RS02565	549612	550148	170	122	140	200	192	236	25.503	18.3272	21.0833	30.0356	28.876	35.4756	474.58	474.205	491.363	439.224	494.081	491.408		SA1	SAM	-0.00523725	7.91569	1	1	Low
484	rpsH	rpsH	gene-ATN01_RS02570	550159	550551	276	192	224	326	297	368	56.7348	39.4034	46.1092	67.0026	61.108	75.7012	1055.76	1019.54	1074.61	979.809	1045.58	1048.61		SA1	SAM	0.0153914	8.5771	0.910008	0.966147	Low
485	rpsN	rpsN	gene-ATN01_RS02575	550583	550888	316	244	264	533	447	542	83.391	64.3505	69.7914	140.918	118.127	143.232	1551.8	1665.03	1626.54	2060.71	2021.2	1984.05		SA1	SAM	-0.347806	9.02901	0.000876892	0.0115115	Mid
486	rplE	rplE	gene-ATN01_RS02580	550898	551443	262	188	209	341	251	353	38.746	27.7823	30.9959	50.475	37.1098	52.3307	721.015	718.852	722.382	738.119	634.963	724.886		SA1	SAM	0.0192441	8.50565	0.868726	0.934058	Low
487	rplX	rplX	gene-ATN01_RS02585	551480	551794	270	184	181	307	282	332	69.3203	47.3096	46.5356	78.9336	72.3597	85.2378	1289.96	1224.11	1084.55	1154.28	1238.1	1180.72		SA1	SAM	-0.00898535	8.46243	0.952339	0.991332	Low
488	rplN	rplN	gene-ATN01_RS02590	551827	552195	105	81	83	84	87	117	22.9902	17.5715	18.0945	18.2967	19.0711	25.5447	427.818	454.651	421.705	267.561	326.315	353.846		SA1	SAM	0.440574	7.02444	0.0188934	0.0863499	Low
489	rpsQ	rpsQ	gene-ATN01_RS02595	552305	552556	786	492	523	866	817	946	252.462	157.996	167.81	278.284	262.594	304.056	4698	4088.05	3910.92	4069.47	4493.1	4211.79		SA1	SAM	-0.0257202	9.96129	0.790197	0.888869	Mid
490	rpmC	rpmC --> rplP	gene-ATN01_RS02600	552559	553163	331	259	285	359	363	417	44.2915	34.6229	38.1604	48.0664	48.5552	55.8942	824.21	895.847	889.357	702.897	830.8	774.247	2	SA1	SAM	0.155783	8.85065	0.185906	0.359574	Low
491	rplP	rplP --> rpsC	gene-ATN01_RS02605	552753	553888	526	514	490	611	386	641	37.4376	36.5993	34.9113	43.4958	27.5051	45.6893	696.667	946.986	813.634	636.059	470.623	632.89	2	SA1	SAM	0.473317	9.52588	0.0077079	0.0457286	Mid
492	rpsC	rpsC	gene-ATN01_RS02610	553163	553888	97	35	75	55	181	108	10.8098	3.90432	8.34869	6.11656	20.1516	11.9829	201.158	101.022	194.572	89.4452	344.801	165.988		SA1	SAM	-0.289833	6.98562	0.598028	0.751332	Low
493	rplV	rplV	gene-ATN01_RS02615	553907	554239	113	80	88	128	98	123	27.4393	19.3574	21.2195	31.1066	23.7717	29.8993	510.611	500.862	494.536	454.886	406.743	414.166		SA1	SAM	0.221436	7.187	0.204849	0.383006	Low
494	rpsS	rpsS	gene-ATN01_RS02620	554258	554536	212	152	173	274	233	306	61.4867	44.0233	50.1073	79.5211	67.5237	88.7644	1144.19	1139.08	1167.79	1162.87	1155.36	1229.57		SA1	SAM	-0.0616448	8.25536	0.627012	0.773732	Low
495	rplB	rplB	gene-ATN01_RS02625	554559	555380	505	535	582	613	509	683	49.7184	52.6533	57.3279	60.3108	50.0593	67.2284	925.198	1362.37	1336.07	881.951	856.535	931.249		SA1	SAM	0.414755	9.64312	0.0133905	0.0666284	Mid
496	rplW	rplW --> rplD	gene-ATN01_RS02630	555409	556313	562	432	480	658	550	742	50.2475	38.6521	42.9153	58.8395	49.2061	66.4068	935.044	1000.1	1000.17	860.437	841.936	919.868	2	SA1	SAM	0.137803	9.60739	0.0976202	0.237133	Mid
497	rplD	rplD	gene-ATN01_RS02635	555708	556313	13	18	19	4	27	18	1.68089	2.27627	2.43234	0.462606	3.56616	2.2842	31.2793	58.8973	56.6874	6.7649	61.0184	31.6407		SA1	SAM	0.561952	4.66331	0.45248	0.627823	Low
498	rplC	rplC	gene-ATN01_RS02640	556331	556960	321	255	246	389	327	443	41.2698	32.7534	31.6082	49.9347	41.9665	56.9094	767.98	847.475	736.652	730.218	718.063	788.311		SA1	SAM	0.046378	8.81352	0.687212	0.821358	Low
499	rpsJ	rpsJ	gene-ATN01_RS02645	557006	557317	35	43	36	44	51	55	8.83814	10.9983	9.31891	11.1827	13.0112	14.0897	164.467	284.575	217.184	163.53	222.627	195.171		SA1	SAM	0.157482	5.9716	0.585827	0.746509	Low
500	tufB	tufB	gene-ATN01_RS02650	557646	558830	1546	1509	1670	1746	1532	2041	105.66	103.117	114.104	119.33	104.71	139.488	1966.2	2668.1	2659.27	1745.01	1791.62	1932.19		SA1	SAM	0.392913	11.1903	0.00377498	0.0287551	High
501	fusA	fusA	gene-ATN01_RS02655	558891	560999	1654	1436	1534	1995	1666	2083	63.5036	55.1231	58.8859	76.5848	63.9759	79.9707	1181.72	1426.28	1372.38	1119.93	1094.65	1107.76		SA1	SAM	0.236859	11.2187	0.0119469	0.0614267	High
502	rpsG	rpsG	gene-ATN01_RS02660	561109	561579	753	474	572	870	766	958	129.329	81.426	98.2662	149.594	131.594	164.649	2406.65	2106.85	2290.17	2187.59	2251.62	2280.72		SA1	SAM	-6.37476e-05	9.95018	0.989366	1	Mid
503	rpsL	rpsL	gene-ATN01_RS02665	561652	562026	171	193	198	249	203	274	36.7352	41.546	42.7387	53.7267	43.64	59.128	683.597	1074.98	996.056	785.669	746.698	819.042		SA1	SAM	0.200279	8.21735	0.310738	0.491603	Low
504	tusB	tusB	gene-ATN01_RS02670	562146	562433	241	118	122	365	311	368	67.5013	33.0191	34.1076	102.407	87.4467	103.458	1256.12	854.35	794.903	1497.55	1496.25	1433.1		SA1	SAM	-0.616533	8.38585	0.00200798	0.0201907	Low
505	tusC	tusC	gene-ATN01_RS02675	562445	562804	141	82	99	161	141	171	31.5599	18.3741	22.0704	36.1017	31.5254	38.4642	587.29	475.419	514.366	527.931	539.413	532.807		SA1	SAM	-0.0306471	7.49994	0.834384	0.922394	Low
506	tusD	tusD	gene-ATN01_RS02680	562823	563209	671	693	695	934	811	954	140.329	144.856	145.341	195.385	169.693	199.5	2611.36	3748.06	3387.28	2857.2	2903.51	2763.48		SA1	SAM	0.169087	10.097	0.246536	0.423712	Mid
507	fkpA	fkpA	gene-ATN01_RS02685	563275	564042	508	386	429	634	532	719	53.4866	40.6602	45.2408	66.7786	56.0061	75.7996	995.318	1052.06	1054.37	976.534	958.288	1049.98		SA1	SAM	0.0300563	9.5043	0.716401	0.834323	Mid
508	tsgA	tsgA	gene-ATN01_RS02690	565224	566393	902	635	656	1156	981	1304	62.425	43.9147	45.4114	80.0036	67.8726	90.2291	1161.65	1136.27	1058.35	1169.93	1161.33	1249.86		SA1	SAM	-0.114995	10.2994	0.122411	0.27365	Mid
509	trpS	trpS	gene-ATN01_RS02695	566485	567507	925	612	736	1113	980	1150	73.1937	48.4269	58.2681	88.0603	77.5783	91.0249	1362.04	1253.02	1357.98	1287.75	1327.4	1260.88		SA1	SAM	0.0156006	10.2826	0.853188	0.926791	Mid
510	rpe	rpe	gene-ATN01_RS02700	567522	568208	274	202	227	333	296	368	32.2571	23.7227	26.6705	39.2037	34.8767	43.3537	600.265	613.81	621.575	573.293	596.755	600.537		SA1	SAM	0.0319792	8.59409	0.771037	0.877731	Low
511	aroB	aroB	gene-ATN01_RS02705	568538	569617	1329	1127	1198	1498	1297	1579	99.6276	84.4588	89.8202	112.28	97.2541	118.352	1853.95	2185.32	2093.33	1641.93	1664.06	1639.41		SA1	SAM	0.286282	10.8542	0.000960725	0.0123493	Mid
512	aroK	aroK	gene-ATN01_RS02710	569660	570181	397	364	394	466	401	541	61.5062	56.4004	61.1125	72.3048	62.1704	83.8542	1144.55	1459.33	1424.27	1057.35	1063.76	1161.55		SA1	SAM	0.269587	9.2071	0.0398552	0.136615	Mid
513	deoD	deoD	gene-ATN01_RS02720	570739	571443	890	649	735	1147	1008	1301	102.196	74.5577	84.3603	131.775	115.718	149.405	1901.74	1929.14	1966.08	1927.01	1979.98	2069.57		SA1	SAM	-0.0667985	10.3307	0.304084	0.487324	Mid
514	deoB	deoB	gene-ATN01_RS02725	571486	572712	436	341	387	502	469	560	28.7814	22.4626	25.5313	33.1328	30.9445	36.9244	535.586	581.206	595.025	484.515	529.473	511.478		SA1	SAM	0.142921	9.26751	0.147027	0.304414	Mid
515	prfC	prfC	gene-ATN01_RS02730	572765	574366	1103	649	791	1321	1100	1533	55.7193	32.8067	39.9678	66.7781	55.6008	77.4648	1036.87	848.855	931.478	976.526	951.352	1073.04		SA1	SAM	-0.110453	10.4986	0.251869	0.42929	Mid
516	nfuA	nfuA	gene-ATN01_RS02740	575593	576174	480	499	538	699	606	752	66.797	69.4088	74.7719	97.1619	84.3027	104.619	1243.01	1795.91	1742.61	1420.84	1442.45	1449.18		SA1	SAM	0.123716	9.67972	0.429529	0.615137	Mid
517	bioH	bioH	gene-ATN01_RS02745	576317	577087	1310	642	833	1532	1266	1645	137.579	67.3978	87.4879	160.945	132.951	172.813	2560.17	1743.88	2038.97	2353.57	2274.85	2393.81		SA1	SAM	-0.166868	10.6439	0.247352	0.423934	Mid
518	ssb	ssb	gene-ATN01_RS02750	577150	577665	816	739	831	916	821	971	127.965	115.852	130.34	143.648	128.822	152.368	2381.28	2997.6	3037.67	2100.63	2204.2	2110.61		SA1	SAM	0.36776	10.2091	0.00145445	0.0169319	Mid
519	dnaB	dnaB	gene-ATN01_RS02755	578160	579557	566	429	497	673	573	750	32.7767	24.8271	28.761	38.9608	33.1823	43.4129	609.933	642.386	670.295	569.741	567.762	601.356		SA1	SAM	0.120314	9.63325	0.143129	0.300377	Mid
520	gshB	gshB --> yqgF	gene-ATN01_RS02760	579766	581149	1178	665	721	1986	1642	2175	68.8895	38.9165	42.1755	116.213	96.0926	127.273	1281.95	1006.94	982.932	1699.43	1644.18	1762.99	2	SA1	SAM	-0.661484	10.8176	2.88339e-08	4.44762e-06	Mid
521	yqgF	yqgF	gene-ATN01_RS02765	580736	581149	20	12	14	59	48	58	3.86484	2.26445	2.6658	11.5237	9.21179	11.1614	71.9198	58.5914	62.1284	168.516	157.618	154.608		SA1	SAM	-1.30648	5.61577	3.1563e-06	0.000194744	Low
522	yggS	yggS	gene-ATN01_RS02770	581239	581862	392	283	315	446	408	504	50.8539	36.6458	40.8116	57.8306	52.9029	65.3389	946.327	948.19	951.144	845.683	905.19	905.076		SA1	SAM	0.0786099	9.06048	0.421091	0.60916	Mid
523	yggW	yggW --> trmI	gene-ATN01_RS02775	581912	583765	1992	1328	1417	2267	2076	2698	86.9918	57.9948	61.8866	99.0335	90.6637	117.864	1618.81	1500.58	1442.31	1448.21	1551.29	1632.65	2	SA1	SAM	-0.042179	11.3667	0.592624	0.750082	High
524	trmI	trmI	gene-ATN01_RS02780	583034	583765	217	166	239	524	308	294	24.0047	18.3462	26.3891	57.9577	33.9849	32.4447	446.697	474.697	615.017	847.542	581.495	449.424		SA1	SAM	-0.320045	8.61607	0.263004	0.44337	Low
525	mutY	mutY	gene-ATN01_RS02785	583821	584885	977	653	753	1212	1068	1364	74.2634	49.5932	57.219	92.1682	81.2143	103.712	1381.95	1283.2	1333.53	1347.82	1389.61	1436.63		SA1	SAM	-0.0808114	10.3996	0.219096	0.397594	Mid
526	yggX	yggX	gene-ATN01_RS02790	584887	585126	298	212	223	321	290	372	100.541	71.4687	75.1197	108.226	97.8236	125.515	1870.95	1849.21	1750.72	1582.63	1673.8	1738.63		SA1	SAM	0.110949	8.6109	0.320117	0.504553	Low
527	murI	murI --> sbcB	gene-ATN01_RS02795	585222	587424	2387	1437	1607	2099	2033	2993	87.758	52.8184	59.0745	77.1553	74.7482	110.015	1633.07	1366.65	1376.78	1128.28	1278.97	1523.93	2	SA1	SAM	0.135695	11.4671	0.296794	0.478308	High
528	sbcB	sbcB	gene-ATN01_RS02800	585991	587424	496	490	642	1094	781	679	27.9873	27.6392	36.2615	61.7863	44.0636	38.2987	520.808	715.149	845.102	903.529	753.945	530.515		SA1	SAM	-0.100777	9.89443	0.70668	0.827365	Mid
529	yeeX	yeeX	gene-ATN01_RS02805	587542	587850	1100	486	514	1361	1200	1585	288.299	127.162	134.572	356.728	314.48	415.38	5364.89	3290.24	3136.3	5216.6	5380.87	5753.86		SA1	SAM	-0.490138	10.4034	0.0226737	0.0985187	Mid
530	pyrE	pyrE	gene-ATN01_RS02820	588268	588918	723	545	590	881	742	952	89.94	67.7758	73.3178	109.519	92.2129	118.374	1673.67	1753.66	1708.72	1601.55	1577.8	1639.72		SA1	SAM	0.0672421	9.97364	0.339463	0.523376	Mid
531	dut	dut	gene-ATN01_RS02825	588969	589424	284	253	271	322	287	356	50.4197	44.8209	48.1238	57.0692	50.8967	63.193	938.248	1159.71	1121.56	834.549	870.862	875.351		SA1	SAM	0.291589	8.6796	0.0252187	0.103282	Low
532	cysQ	cysQ	gene-ATN01_RS02830	589472	590230	786	480	587	862	745	874	83.8374	51.2182	62.5767	91.8948	79.4217	93.2373	1560.11	1325.24	1458.4	1343.82	1358.94	1291.53		SA1	SAM	0.101485	9.93981	0.285519	0.468418	Mid
533	rplI	rplI	gene-ATN01_RS02835	590280	590732	906	609	730	1059	958	1284	161.851	108.835	130.414	189.32	171.278	229.447	3011.85	2816.05	3039.4	2768.51	2930.63	3178.31		SA1	SAM	-0.0216028	10.2841	0.778335	0.882781	Mid
534	rpsR	rpsR	gene-ATN01_RS02840	590776	591003	68	47	62	116	88	135	23.8947	16.4649	21.886	40.9518	31.1218	47.6711	444.651	426.02	510.069	598.856	532.507	660.34		SA1	SAM	-0.394841	6.87053	0.046067	0.151475	Low
535	rpsF	rpsF	gene-ATN01_RS02845	591086	591439	602	332	380	744	700	886	137.567	75.8129	86.9318	170.036	160.074	202.54	2559.95	1961.61	2026.01	2486.52	2738.93	2805.58		SA1	SAM	-0.311223	9.65232	0.0153762	0.0747018	Mid
536	rnr	rnr	gene-ATN01_RS02850	591611	593800	1038	595	706	1224	1078	1396	38.376	22.0033	26.085	45.2662	39.8487	51.6051	714.13	569.323	607.93	661.949	681.828	714.835		SA1	SAM	-0.140812	10.3916	0.158614	0.321923	Mid
537	purA	purA	gene-ATN01_RS02855	593946	595235	916	706	788	1138	970	1223	57.511	44.3062	49.4616	71.4545	60.9016	76.7556	1070.21	1146.4	1152.74	1044.91	1042.05	1063.22		SA1	SAM	0.0726312	10.348	0.286972	0.468418	Mid
538	hflC	hflC	gene-ATN01_RS02860	595281	596207	696	507	572	807	723	879	60.7611	44.2464	49.9222	70.4983	63.1469	76.737	1130.69	1144.85	1163.47	1030.93	1080.47	1062.96		SA1	SAM	0.094162	9.89335	0.185014	0.359574	Mid
539	hflK	hflK	gene-ATN01_RS02865	596210	597424	1502	1001	1115	1959	1652	2095	100.079	66.7175	74.279	130.545	110.096	139.643	1862.35	1726.28	1731.13	1909.02	1883.8	1934.34		SA1	SAM	-0.127113	11.0236	0.0630547	0.180115	High
540	miaA	miaA	gene-ATN01_RS02870	597557	598501	1019	775	837	1143	994	1307	87.2856	66.3752	71.6793	97.9071	85.1822	111.955	1624.28	1717.42	1670.54	1431.74	1457.5	1550.8		SA1	SAM	0.151376	10.4344	0.0230226	0.0993353	Mid
541	mutL	mutL	gene-ATN01_RS02875	598508	600174	2049	1303	1467	2570	2262	2765	99.5185	63.2752	71.2409	124.837	109.891	134.342	1851.92	1637.21	1660.32	1825.54	1880.28	1860.91		SA1	SAM	-0.132639	11.4354	0.0868841	0.221519	High
542	mtlD	mtlD	gene-ATN01_RS02880	600236	601408	756	503	610	784	685	867	52.1831	34.6965	42.0972	54.1178	47.2832	59.8195	971.063	897.752	981.106	791.388	809.034	828.622		SA1	SAM	0.210372	9.90634	0.00536915	0.0352929	Mid
543	mtlA	mtlA	gene-ATN01_RS02885	601459	603381	2880	2226	2410	3312	2914	3530	121.293	93.7228	101.474	139.48	122.724	148.65	2257.1	2425.02	2364.92	2039.68	2099.86	2059.11		SA1	SAM	0.162473	11.9446	0.0254441	0.103283	High
544	pgi	pgi	gene-ATN01_RS02890	603456	605105	1742	1418	1601	1947	1773	2157	85.5089	69.6096	78.5678	95.563	87.0079	105.868	1591.21	1801.11	1831.08	1397.46	1488.74	1466.48		SA1	SAM	0.239759	11.255	0.0035798	0.0283171	High
545	orn	orn	gene-ATN01_RS02895	605311	605853	558	409	465	719	647	803	83.2167	60.8892	69.235	107.163	96.4794	119.769	1548.56	1575.47	1613.57	1567.1	1650.8	1659.04		SA1	SAM	-0.0631336	9.66427	0.416481	0.606058	Mid
546	amiB	amiB	gene-ATN01_RS02905	606384	607082	1404	1257	1469	1977	1694	2180	162.6	145.631	170.116	229.081	196.276	252.564	3025.79	3768.11	3964.69	3349.96	3358.37	3498.52		SA1	SAM	0.0528429	11.1479	0.642314	0.786325	High
547	rpmE	rpmE	gene-ATN01_RS02910	607180	607389	74	54	53	111	92	117	28.3188	20.5515	20.3637	42.4813	35.4217	44.8074	526.977	531.758	474.591	621.223	606.08	620.674		SA1	SAM	-0.286883	6.83762	0.129849	0.282102	Low
548	hslV	hslV	gene-ATN01_RS02915	607948	608478	541	572	681	789	652	834	82.4534	87.1748	103.842	120.287	99.3171	127.138	1534.36	2255.6	2420.12	1759.02	1699.36	1761.11		SA1	SAM	0.225553	9.87562	0.207364	0.385372	Mid
549	hslU	hslU	gene-ATN01_RS02920	608491	609822	1130	1032	1125	1496	1304	1714	68.6925	62.7152	68.375	90.9126	79.2371	104.218	1278.28	1622.72	1593.53	1329.46	1355.78	1443.63		SA1	SAM	0.0986806	10.7965	0.367012	0.548297	Mid
550	ibpA	ibpA	gene-ATN01_RS02925	610009	610494	905	768	914	1111	915	1119	150.741	127.855	152.197	185.084	152.34	186.439	2805.1	3308.17	3547.06	2706.57	2606.59	2582.56		SA1	SAM	0.266365	10.3673	0.0125545	0.0640177	Mid
551	fpr	fpr	gene-ATN01_RS02930	610608	611360	732	461	503	885	749	1002	78.689	49.5426	54.0313	95.1255	80.5394	107.707	1464.3	1281.89	1259.24	1391.06	1378.06	1491.97		SA1	SAM	-0.107805	9.91844	0.236663	0.410172	Mid
552	epmA	epmA	gene-ATN01_RS02935	611377	612318	539	409	465	622	549	709	46.3302	35.1034	39.9577	53.4652	47.1575	60.9198	862.148	908.28	931.244	781.846	806.884	843.862		SA1	SAM	0.127311	9.55136	0.122227	0.27365	Mid
553	coaD	coaD	gene-ATN01_RS02940	612464	612961	597	360	374	681	595	773	97.0957	58.4188	60.8083	110.722	96.6732	125.641	1806.83	1511.55	1417.18	1619.13	1654.12	1740.38		SA1	SAM	-0.100273	9.56162	0.390247	0.578803	Mid
554	uspA	uspA	gene-ATN01_RS02950	614140	614496	1	1	1	1	1	1	0.013558	0.004553	0.005823	0.016493	0.019054	0.037692	0.252298	0.117806	0.135709	0.241185	0.326022	0.52211		SA1	SAM	0.477138	2.01982	0.696349	0.821358	Low
555	rsmJ	rsmJ	gene-ATN01_RS02955	614682	615419	598	495	537	664	593	767	65.6022	54.2502	58.9062	72.8177	65.0346	84.0793	1220.78	1403.69	1372.85	1064.85	1112.77	1164.67		SA1	SAM	0.232686	9.71263	0.0114563	0.0593993	Mid
556	pitA	pitA	gene-ATN01_RS02960	615505	616968	996	685	747	1227	1061	1399	55.102	37.8868	41.2888	67.8823	58.6765	77.3908	1025.38	980.3	962.267	992.674	1003.98	1072.02		SA1	SAM	-0.0687126	10.4211	0.310264	0.491603	Mid
557	ynfM	ynfM	gene-ATN01_RS02965	617107	618321	1330	717	751	1541	1388	1822	88.6313	47.7355	50.0305	102.704	92.5169	121.436	1649.32	1235.13	1166	1501.89	1583	1682.13		SA1	SAM	-0.253636	10.7004	0.0778616	0.206183	Mid
558	dapF	dapF	gene-ATN01_RS02970	618352	619206	484	328	370	548	490	598	45.7771	31.0188	34.993	51.8526	46.3632	56.6311	851.855	802.593	815.537	758.263	793.294	784.455		SA1	SAM	0.0620593	9.31952	0.496029	0.663883	Mid
559	cyaY	cyaY	gene-ATN01_RS02975	619373	619723	416	288	344	506	442	548	95.8009	66.4389	79.2623	116.545	101.777	126.268	1782.74	1719.07	1847.27	1704.29	1741.44	1749.06		SA1	SAM	0.0201271	9.17007	0.842023	0.922394	Mid
560	hemC	hemC --> hemD	gene-ATN01_RS02980	619835	621123	1177	750	946	1658	1326	1885	76.5106	48.7194	61.4403	107.782	86.1377	122.512	1423.77	1260.59	1431.91	1576.14	1473.85	1697.04	2	SA1	SAM	-0.226603	10.7434	0.00917001	0.0519073	Mid
561	hemD	hemD --> hemD	gene-ATN01_RS02985	620776	621530	493	164	171	573	552	531	52.8321	17.5718	18.2913	61.427	59.1204	56.9035	983.139	454.66	426.293	898.275	1011.57	788.229	2	SA1	SAM	-0.552981	9.08139	0.112048	0.26187	Mid
562	hemD	hemD	gene-ATN01_RS02990	621081	621530	58	47	61	116	47	215	10.3304	8.31173	10.8235	20.772	8.35319	38.6835	192.236	215.061	252.25	303.758	142.926	535.844		SA1	SAM	-0.579408	6.91591	0.235477	0.410172	Low
563	rho	rho	gene-ATN01_RS03010	621934	623193	339	295	327	409	358	449	21.7517	18.9314	21	26.274	22.9833	28.8255	404.773	489.84	489.42	384.217	393.253	399.292		SA1	SAM	0.208015	8.96755	0.0906411	0.225506	Low
564	trxA	trxA	gene-ATN01_RS03015	623343	623669	255	148	172	318	248	324	63.0013	36.53	42.5019	78.7688	61.2841	80.2516	1172.38	945.194	990.538	1151.87	1048.6	1111.65		SA1	SAM	-0.105981	8.36327	0.448394	0.627345	Low
565	rep	rep	gene-ATN01_RS03020	623853	625811	1653	1105	1260	2007	1740	2225	68.3386	45.6882	52.064	82.9608	71.9103	91.9727	1271.7	1182.16	1213.39	1213.17	1230.41	1274.01		SA1	SAM	-0.0406369	11.1306	0.531925	0.696811	High
566	ilvC	ilvC	gene-ATN01_RS03025	625880	627349	2850	1398	2163	7087	5409	6522	157.033	76.9885	119.17	390.488	298.001	359.348	2922.19	1992.03	2777.35	5710.28	5098.93	4977.7		SA1	SAM	-1.06112	12.39	2.75599e-10	8.50224e-08	High
567	ilvD	ilvD	gene-ATN01_RS03030	627389	629242	688	573	585	935	870	1059	30.0308	24.994	25.5263	40.8458	37.9696	46.2478	558.835	646.705	594.909	597.307	649.675	640.625		SA1	SAM	-0.0915459	10.0522	0.307352	0.491285	Mid
568	iscS	iscS	gene-ATN01_RS03040	629736	630950	761	685	782	880	746	948	50.7214	45.6305	52.0687	58.6117	49.6716	63.1396	943.862	1180.66	1213.5	857.105	849.901	874.611		SA1	SAM	0.345279	10.1198	0.00275162	0.0246051	Mid
569	iscU	iscU	gene-ATN01_RS03045	630978	631358	613	384	439	813	732	865	130.113	81.5618	93.1646	172.643	155.569	183.724	2421.25	2110.36	2171.27	2524.64	2661.84	2544.95		SA1	SAM	-0.222796	9.74235	0.0133333	0.0666284	Mid
570	hscB	hscB	gene-ATN01_RS03050	631455	631964	719	472	515	942	796	1096	114.103	74.9287	81.7901	149.502	126.395	173.956	2123.31	1938.74	1906.18	2186.23	2162.67	2409.65		SA1	SAM	-0.199437	9.97895	0.0184998	0.0851821	Mid
571	hscA	hscA	gene-ATN01_RS03055	631987	633510	1175	890	992	1434	1262	1592	62.4432	47.298	52.6949	76.1735	67.0597	84.5742	1161.99	1223.81	1228.09	1113.92	1147.42	1171.52		SA1	SAM	0.0504112	10.7003	0.430696	0.615137	Mid
572	fdx	fdx	gene-ATN01_RS03060	633727	634056	116	77	88	140	140	188	28.2463	18.7864	21.5283	34.3622	34.1303	46.0646	525.629	486.086	501.733	502.494	583.983	638.088		SA1	SAM	-0.202167	7.40641	0.242082	0.41722	Low
573	der	der	gene-ATN01_RS03065	634059	635429	985	638	747	1232	1105	1389	58.1548	37.6658	44.1092	72.7569	65.2453	82.023	1082.19	974.582	1028	1063.96	1116.37	1136.18		SA1	SAM	-0.12346	10.412	0.079348	0.208331	Mid
574	yfgM	yfgM	gene-ATN01_RS03070	635484	636062	2169	1320	1400	2465	2119	2652	303.3	184.655	195.85	344.8	296.328	370.92	5644.03	4777.85	4564.44	5042.16	5070.28	5137.99		SA1	SAM	-0.0461801	11.4057	0.641039	0.786325	High
575	hypothetical protein CDS	hypothetical protein CDS	gene-ATN01_RS03075	574813	574878	16	6	9	15	14	11	19.4242	6.46212	10.8504	18.2424	16.0682	12.4167	361.461	167.204	252.876	266.767	274.933	171.996		SA1	SAM	0.141136	4.22537	0.843161	0.922394	Low
576	asparaginase domain-containing protein CDS	asparaginase domain-containing protein CDS	gene-ATN01_RS03080	574966	575196	54	40	50	59	61	73	18.7955	13.7912	17.4719	20.4721	21.0886	25.2684	349.761	356.839	407.195	299.373	360.835	350.018		SA1	SAM	0.113164	6.30253	0.622789	0.770061	Low
577	hypothetical protein CDS	hypothetical protein CDS	gene-ATN01_RS03095	575386	575532	99	74	88	125	108	133	54.3139	40.4055	48.2449	68.5308	59.4064	73.0642	1010.71	1045.47	1124.38	1002.16	1016.47	1012.09		SA1	SAM	0.0491364	7.17302	0.777214	0.882781	Low
578	hypothetical protein CDS	hypothetical protein CDS --> uspA	gene-ATN01_RS03100	613079	614496	4123	5409	6396	4937	4307	4584	235.491	308.944	365.336	281.99	246.002	261.839	4382.2	7993.74	8514.44	4123.67	4209.19	3627	2	SA1	SAM	0.780766	12.8119	0.00287403	0.0249144	High
579	hypothetical protein - many stops	hypothetical protein - many stops	MSTRG.548.1	607512	607947	10009	5192	5450	13310	13076	14757	1859.35	964.524	1012.32	2472.59	2429.12	2741.48	34600.2	24956.5	23592.8	36157.9	41563.2	37975.1		SA1	SAM	-0.498224	13.7139	0.00398727	0.0293934	High
580	tRNA-Phe	tRNA-Phe	rna-ATN01_RS00085	18074	18146	32	0	47	39	30	43	34.8493	0	52.0685	42.4726	33.2877	47.3014	648.502	0	1213.49	621.096	569.565	655.22		SA1	SAM	-0.0127171	5.50803	1	1	Low
581	tRNA-Thr	tRNA-Thr	rna-ATN01_RS00210	48709	48781	9	8	8	16	10	10	9.35616	8.63014	8.72603	16.6849	10.1233	10.5342	174.107	223.3	203.366	243.991	173.214	145.921		SA1	SAM	0.00997227	4.04054	1	1	Low
582	tRNA-Gly	tRNA-Gly	rna-ATN01_RS00215	48793	48864	10	13	12	20	15	20	10.2778	13.7222	12.4444	22.4167	16.5694	22.5	191.257	355.055	290.027	327.809	283.51	311.671		SA1	SAM	-0.101683	4.52228	0.92955	0.975395	Low
583	tRNA-Tyr	tRNA-Tyr	rna-ATN01_RS00220	48886	48967	25	22	40	57	37	75	24.5976	21.378	38.8415	56.0366	36.5	73.5244	457.73	553.145	905.229	819.448	624.53	1018.46		SA1	SAM	-0.383808	5.89864	0.284881	0.468418	Low
584	tRNA-Thr	tRNA-Thr	rna-ATN01_RS00225	48988	49060	13	7	16	29	16	37	14.3014	7.58904	16.7808	31.6849	17.1918	40.274	266.131	196.362	391.089	463.343	294.158	557.876		SA1	SAM	-0.630851	4.85422	0.1411	0.29917	Low
585	tRNA-Lys	tRNA-Lys	rna-ATN01_RS00335	74084	74156	19	15	13	19	17	18	20.3219	16.1918	13.7872	20.0137	17.8493	19.4041	378.166	418.953	321.322	292.669	305.409	268.786		SA1	SAM	0.330401	4.67626	0.351252	0.53312	Low
586	tRNA-Val	tRNA-Val	rna-ATN01_RS00340	74163	74235	4	4	2	3	5	2	4.24657	3.71233	1.69863	2.89041	4.47945	1.41096	79.0235	96.0544	39.5878	42.2678	76.6452	19.5446		SA1	SAM	0.508559	2.85312	0.53997	0.70342	Low
587	tRNA-Ala	tRNA-Ala	rna-ATN01_RS00350	76007	76079	40	31	34	37	28	37	44.3699	34.3699	37.7098	40.4709	30.5753	40.0736	825.668	889.301	878.854	591.824	523.156	555.101		SA1	SAM	0.57828	5.6417	0.0252764	0.103282	Low
588	rnpB ncRNA	rnpB ncRNA	rna-ATN01_RS00440	92744	93126	150	106	119	292	164	248	31.5432	22.2138	25.021	61.6215	34.5067	52.4315	586.979	574.77	583.133	901.12	590.423	726.282		SA1	SAM	-0.365663	7.91206	0.0719552	0.197317	Low
589	tRNA-Val	tRNA-Val	rna-ATN01_RS00550	116686	116759	11	9	11	13	12	12	11.9865	9.64865	11.3378	13.9459	12.8514	12.7027	223.054	249.653	264.237	203.938	219.892	175.958		SA1	SAM	0.276936	4.17626	0.521556	0.685759	Low
590	ssrA tmRNA	ssrA tmRNA	rna-ATN01_RS00945	201516	201882	216	274	352	546	423	537	47.5592	60.3723	77.6353	120.459	93.22	118.416	885.017	1562.1	1809.35	1761.53	1595.03	1640.3		SA1	SAM	-0.256994	9.04791	0.342312	0.525389	Mid
591	rrsG rRNA	rrsG rRNA	rna-ATN01_RS01235	273588	275132	24281	22305	24804	48281	25386	27418	1272.95	1169.36	1300.38	2531.22	1330.9	1437.42	23688.1	30256.5	30306.3	37015.1	22772.2	19911.2		SA1	SAM	0.0514188	15.2612	0.851826	0.926791	High
592	tRNA-Ile	tRNA-Ile	rna-ATN01_RS01240	275181	275257	107	124	152	122	111	142	112.474	129.571	159	128.221	115.883	148.961	2093	3352.59	3705.61	1875.03	1982.81	2063.41		SA1	SAM	0.600711	7.48586	0.0169423	0.0809004	Low
593	tRNA-Ala	tRNA-Ala --> gloB	rna-ATN01_RS01245	275269	276091	340	232	263	358	342	459	33.3816	22.8112	25.8293	35.1855	33.5886	45.1639	621.19	590.227	601.971	514.534	574.715	625.611	2	SA1	SAM	0.061539	8.82073	0.603023	0.751646	Low
594	tRNA-Asp	tRNA-Asp	rna-ATN01_RS01265	277460	277533	30	20	27	24	20	27	32.3378	21.4932	28.9764	25.527	21.0068	28.6622	601.767	556.125	675.315	373.293	359.434	397.029		SA1	SAM	0.649494	5.18563	0.0301135	0.116125	Low
595	tRNA-Leu	tRNA-Leu	rna-ATN01_RS01665	363769	363853	26	16	19	46	42	49	23.9824	14.6941	17.6941	43.1294	39.6941	46.6824	446.282	380.202	412.374	630.701	679.182	646.645		SA1	SAM	-0.63492	5.54604	0.0210683	0.094884	Low
596	tRNA-Ser	tRNA-Ser	rna-ATN01_RS01670	364084	364168	6	3	3	5	5	4	5.06471	2.17647	2.24706	3.90588	4.09412	3.34118	94.2479	56.3149	52.3694	57.1175	70.052	46.2821		SA1	SAM	0.294365	3.09846	0.857483	0.929819	Low
597	tRNA-Ser	tRNA-Ser	rna-ATN01_RS02035	441381	441470	10	7	11	17	13	14	8.123	5.62778	9.6763	14.7627	11.3523	11.8889	151.159	145.616	225.513	215.881	194.242	164.685		SA1	SAM	-0.116431	4.24095	0.918052	0.970194	Low
598	tRNA-Arg	tRNA-Arg	rna-ATN01_RS02040	441502	441575	4	5	7	7	8	8	3.81081	4.63514	7.02703	7.59459	7.7027	8.56757	70.9145	119.931	163.77	111.059	131.796	118.678		SA1	SAM	0.017568	3.52384	1	1	Low
599	tRNA-Gln	tRNA-Gln	rna-ATN01_RS02070	447614	447688	6	14	13	20	16	23	6.05333	14.8133	13.1533	21.28	16.9333	23.76	112.645	383.287	306.548	311.187	289.736	329.124		SA1	SAM	-0.258743	4.54914	0.598652	0.751332	Low
600	tRNA-Leu	tRNA-Leu	rna-ATN01_RS02075	447713	447794	20	27	21	40	23	36	18.939	25.7073	20.7195	39.4878	22.561	35.5244	352.432	665.162	482.883	577.448	386.027	492.085		SA1	SAM	0.0259781	5.33616	0.958407	0.992177	Low
601	tRNA-Met	tRNA-Met	rna-ATN01_RS02080	447809	447882	10	20	12	24	15	19	10.0541	20.9324	12.7162	25.8851	15.4189	20.6081	187.093	541.615	296.361	378.53	263.824	285.464		SA1	SAM	0.112118	4.66338	0.842888	0.922394	Low
602	tRNA-Met	tRNA-Met	rna-ATN01_RS02300	502251	502327	20	20	12	30	24	31	20.2338	20.3636	12.013	31.2955	24.8961	31.961	376.525	526.897	279.971	457.648	425.982	442.725		SA1	SAM	-0.165508	5.06584	0.685853	0.821358	Low
603	ffs ncRNA	ffs ncRNA	rna-ATN01_RS02420	528409	528505	20	23	19	24	23	23	16.1031	18.5567	15.4948	19.4794	18.6598	19.0928	299.659	480.144	361.119	284.856	319.277	264.474		SA1	SAM	0.367167	5.0323	0.27875	0.461096	Low
604	tRNA-Arg	tRNA-Arg	rna-ATN01_RS02445	532976	533049	4	4	4	4	3	5	3.7103	3.2973	4.03336	4.28294	2.85135	5.04054	69.0441	85.3157	94.0005	62.6314	48.7878	69.8217		SA1	SAM	0.525055	3.02166	0.571143	0.731111	Low
605	rrfH rRNA	rrfH rRNA	rna-ATN01_RS02470	536432	536547	15	8	17	40	18	26	9.9569	5.00862	11.4784	27.3793	12.4871	17.6034	185.285	129.595	267.514	400.38	213.659	243.843		SA1	SAM	-0.530069	4.9246	0.223061	0.400083	Low
606	rrlH rRNA	rrlH rRNA	rna-ATN01_RS02475	536644	539560	43374	39977	42626	89154	45176	45656	1204.41	1110.07	1183.65	2475.64	1254.44	1267.78	22412.6	28722.4	27585.7	36202.5	21464.1	17561.4		SA1	SAM	0.0358879	16.0879	0.905869	0.963657	High
607	tRNA-Glu	tRNA-Glu	rna-ATN01_RS02480	539713	539785	23	17	16	22	23	30	24.9178	18.2329	17.726	24.3014	25.1644	32.9452	463.689	471.765	413.118	355.37	430.573	456.358		SA1	SAM	0.113099	5.01083	0.770975	0.877731	Low
608	tRNA-Ser	tRNA-Ser	rna-ATN01_RS02715	570643	570727	23	24	22	34	27	30	21.4549	22.0824	20.3412	31.9863	24.9216	27.6667	399.249	571.368	474.066	467.75	426.418	383.239		SA1	SAM	0.143567	5.28303	0.663495	0.801128	Low
609	tRNA-Asn	tRNA-Asn	rna-ATN01_RS02810	587861	587933	33	38	39	44	32	42	36.2603	41.7808	43.2539	47.9041	35.3836	46.1233	674.759	1081.06	1008.06	700.523	605.427	638.901		SA1	SAM	0.454903	5.77594	0.100834	0.241141	Low
610	tRNA-Ile	tRNA-Ile	rna-ATN01_RS02815	588071	588146	4	2	3	5	4	5	3.88158	1.98684	2.38158	5.22368	3.77632	5.19737	72.2314	51.4084	55.5045	76.3883	64.6143	71.9941		SA1	SAM	-0.101955	2.97733	1	1	Low
611	tRNA-Gly	tRNA-Gly	rna-ATN01_RS02900	605947	606022	8	8	4	22	14	15	8.47368	8.28947	3.42105	23.1447	14.7895	15.6974	157.685	214.485	79.7302	338.456	253.054	217.44		SA1	SAM	-0.805052	4.2158	0.0905004	0.225506	Low
612	tRNA-Pro	tRNA-Pro	rna-ATN01_RS02995	621536	621612	22	32	30	24	25	20	22.2987	33.1961	31.4202	24.5714	26.0909	20.9351	414.951	858.931	732.27	359.319	446.426	289.993		SA1	SAM	0.83712	5.24653	0.0242833	0.102622	Low
613	tRNA-His	tRNA-His	rna-ATN01_RS03000	621650	621722	47	53	58	52	37	49	51.3973	58.227	63.9863	57.1781	40.2603	53.6438	956.439	1506.59	1491.25	836.141	688.87	743.076		SA1	SAM	0.755127	6.15148	0.00489582	0.0343264	Low
614	tRNA-Arg	tRNA-Arg	rna-ATN01_RS03005	621768	621841	3	3	2	5	2	7	2.87838	2.69024	1.59005	4.5473	2.18919	7.44595	53.5631	69.6086	37.0574	66.4972	37.4579	103.141		SA1	SAM	-0.251555	2.93383	1	1	Low
615	tRNA-Trp	tRNA-Trp	rna-ATN01_RS03035	629483	629558	2	2	1	3	2	2	1.84211	1.30263	0.763158	2.39474	1.57895	1.71053	34.2793	33.7049	17.786	35.0193	27.0164	23.6942		SA1	SAM	0.0468659	2.43438	1	1	Low
616	tRNA-Cys	tRNA-Cys	rna-ATN01_RS03085	363862	363932	17	15	17	18	19	22	19.2958	17.0423	19.0141	20.0141	21.3521	24.493	359.07	440.959	443.137	292.675	365.343	339.277		SA1	SAM	0.269144	4.76304	0.41592	0.606058	Low
617	tRNA-Leu	tRNA-Leu	rna-ATN01_RS03090	418588	418670	17	11	8	20	18	24	16.3253	10.0361	7.29405	18.6205	17.4699	23.3494	303.794	259.68	169.993	272.296	298.917	323.436		SA1	SAM	-0.251512	4.62448	0.546337	0.708172	Low
