# Supplementary material for: Host-specific co-evolution likely driven by diet in Buchnera aphidicola
Source: BMC Genomics. 2024 Feb 8;25:153. doi: 10.1186/s12864-024-10045-3 (PMC10851558; doi:10.1186/s12864-024-10045-3)
Supplement: Supplementary file 6 — Additional file 6: Supplementary Table S1. Results obtained from maping Illumina reads to the reference genome BDn with NGS genomic reads obtained from sequencing D. noxia biotypes SA1, SAM and US2. Supplementary Table S2. Distance matrix of whole genome alignment of 10 Buchnera aphidicola genomes using MAFFT. Supplementary Table S3. Genes identified as split from all Buchnera considered in this study. Supplementary Table S4. PCR primers utilized for confirmatory sequencing of Buchnera genotypes and their characteristics. Supplementary Table S3. PCR primers utilized for amplification of Buchnera transcripts from an oligo dT(20) cDNA library and their characteristics. [file 12864_2024_10045_MOESM6_ESM.xlsx]

## Sheet: Supplementary Table S1
Supplementary Table S1. Results obtained from maping Illumina reads to the reference genome BDn with NGS genomic reads obtained from sequencing D. noxia biotypes SA1, SAM and US2.
D. noxia Biotype	Reference	Number of trimmed reads	Percentage bases with Q20 value	Number of reads mapped	Percentage reads mapped	Average mapping coverage
SAM	PRJNA297165	123974581	0.947	1675057	0.0135113	x 135.2
SA1	PRJNA297165	115266915	0.97	4816235	0.0417833	x 752
US2	PRJNA233413	206345652	0.972	3706194	0.0179611	X 569.6

## Sheet: Supplementary Table S2
Supplementary Table S2. Distance matrix of whole genome alignment of 10 Buchnera aphidicola genomes using MAFFT
	BDn	BAg	Bak	BAp	BBp	BCc	BCt	BMp	BSg	Bua
BDn		0.697	0.76	0.751	0.537	0.419	0.429	0.762	0.725	0.721
BAg	0.697		0.709	0.703	0.528	0.421	0.432	0.708	0.74	0.68
Bak	0.76	0.709		0.842	0.538	0.418	0.429	0.793	0.74	0.763
BAp	0.751	0.703	0.842		0.535	0.416	0.427	0.783	0.733	0.754
BBp	0.537	0.528	0.538	0.535		0.408	0.417	0.538	0.535	0.536
BCc	0.419	0.421	0.418	0.416	0.408		0.573	0.416	0.417	0.434
BCt	0.429	0.432	0.429	0.427	0.417	0.573		0.428	0.427	0.445
BMp	0.762	0.708	0.793	0.783	0.538	0.416	0.428		0.743	0.736
BSg	0.725	0.74	0.74	0.733	0.535	0.417	0.427	0.743		0.699
Bua	0.721	0.68	0.763	0.754	0.536	0.434	0.445	0.736	0.699

## Sheet: Supplementary Table S3
Supplementary Table S3. Genes identified as split from all Buchnera considered in this study.
	Split genes	1	9	9	1	1	3	4	6	3	4
Array position	Gene	BAg	BAk	BAp	BBp	BCc	BCt	BDn	BMp	BSg	BUa
86	fliK	x	x	x	x	x		x	x	x	x
86.1	fliK		x	x					x
100	rnpB ncRNA	x	x	x	x	x	x	x	x	x	x
100.1	rnpB ncRNA										x
184	alx		x
184.1	alx	x	x		x				x	x
187	cvpA	x	x	x	x			x	x	x	x
187.1	cvpA		x	x				x		x	x
229	lpd	x	x	x	x	x	x	x	x	x	x
229.1	lpd			x
270	rnhA*			x					x
270.1	rnhA*	x	x	x	x	x	x	x	x	x	x
339	cmk	x	x	x	x			x	x
339.1	cmk			x					x
348	znuA								x
348.1	znuA								x	x
361	rsmC		x
361.1	rsmC	x	x	x	x	x		x	x	x	x
384	fabD		x	x
384.1	fabD	x	x	x	x	x	x	x	x	x	x
397	pyrD		x	x				x	x	x
397.1	pyrD		x	x				x
397.2	pyrD		x
428	ffh	x	x	x	x	x	x	x	x	x	x
428.1	ffh		x
476	prfB									x
476.1	prfB	x	x	x	x	x	x	x	x	x	x
492	fbaA	x	x	x	x	x	x	x	x	x	x
492.1	fbaA						x
494	recC				x
494.1	recC	x		x	x	x	x	x	x	x	x
495	recB		x	x	x	x	x	x	x	x	x
495.1	recB						x
495.2	recB						x
495.3	recB						x
502	ribD	x	x	x	x			x	x	x	x
502.1	ribD	x	x	x				x	x	x	x
518	ppiD	x	x	x	x	x	x	x	x	x	x
518.1	ppiD						x
518.2	ppiD					x	x
523	dnaX	x	x	x	x	x	x	x	x	x	x
523.1	dnaX								x
652	hemD	x	x	x				x	x		x
652.1	hemD		x	x				x			x
* Annotation was split, but uninteruptably codes for rnhA if combined

## Sheet: Supplementary Table S4
Supplementary Table S4. PCR primers utilized for confirmatory sequencing of Buchnera genotypes and their characteristics
Gene	Primer name	Primer sequence (5' - 3')	Primer Tm (°C)	Product length (bp)
fliF	fliF_77,765_F	TGATTATATTCCATCCAACGCTG	56.8	600
	fliF_78,357_R	CTCATCCATTTACGAATAATCAATGC	57.3
ribF	ribF_159,601_F	TAGATTTACCGTGCACTACTTTACC	58.7	400
	ribF_159,975_R	GCGCCAATAAGAATTACAAGATTTCG	59.9
rnfD	rnfD_120,415_F	TTGTAGCTTGTATTCCTGGC	57.8	313
	rnfD_120,727R	ACCGCATAACCTAACATAGC	57.7
typA	typA_471,362_F	TTTCAAACCCTTACCCCCAC	57.6	480
	typA_471,832_R	GAACGAAATCCAATTAGTGCCC	58

## Sheet: Supplementary Table S3.1.1.1
Supplementary Table S3. PCR primers utilized for amplification of Buchnera transcripts from an oligo dT(20) cDNA library and their characteristics.
Gene	Primer name	Primer sequence	Primer Tm	Product length
		(5' - 3')	(°C)	(bp)
folE	folE_143,390 F	AGACCGCAGATACAAGAGCG	59.9	121
	folE_143,510 R	CTCCACGTGCTTTGACGC	59.4
ompA	ompA_364,332 F	CTACACGACGATCAGGAGCT	59	136
	ompA_364,448 R	ACTTCTCGTGGTTTTTCTAGAGA	57.2
proS	proS_266,579 F	TTTCGTCGTGGTTTTGCTCG	59.7	124
	proS_266,702 R	TCTAAATCAATGCAAGCTTCAGT	56.8
rpsT	rpsT_160,424 F	TGTCATAACATCTGAAAAACGTCGA	59.3	106
	rpsT_160,538 F	TGCTATGCCTAAAGATACAAATGCA	59.3
yciA	yciA_298,860 F	ACGGTTACAACTTTTCCGCC	59.1	120
	ycia_298,979 R	TGCTATGCCTAAAGATACAAATGCA	59.2
